# Supplementary material for: (23R,231 S,25S)-231,26-Ep­oxy-23-ethyl­furost-20(22)-en-3β-ol
Source: IUCrdata. 2023 Apr 21;8(Pt 4):x230344. doi: 10.1107/S2414314623003449 (PMC10162030; doi:10.1107/S2414314623003449)
Supplement: Supplementary file 1 [file x-08-x230344-sup1.cif]

##############################################################################
#                                                                            #
# This CIF contains the data for a data article accepted for                 #
# publication in IUCrData. It conforms to the requirements of                #
# Notes for Authors for IUCrData, and has been                               #
# peer reviewed under the auspices of IUCrData.                              #
#                                                                            #
# Full details of the Crystallographic Information File format               #
# are given in the paper "The Crystallographic Information File (CIF):       #
# a New Standard Archive File for Crystallography" by S. R. Hall, F. H.      #
# Allen and I. D. Brown [Acta Cryst. (1991), A47, 655-685].                  #
#                                                                            #
# The current version of the core CIF dictionary is obtainable from          #
# ftp://ftp.iucr.org/pub/cif_core.dic.                                       #
#                                                                            #
# Software is freely available for graphical display of the structure(s)     #
# in this CIF. For information consult the CIF software page                 #
# http://www.iucr.org/resources/cif/software.                                #
#                                                                            #
# This file may be used for bona fide research purposes within the           #
# scientific community so long as proper attribution is given to the data    # 
# article from which it was obtained.                                        #
#                                                                            #
##############################################################################
data_I
_audit_creation_method     SHELXL-2018/3
_database_code_CSD     ?
_chemical_name_systematic
;\
(23<i>R</i>,23^1^<i>S</i>,25<i>S</i>)-23^1^,26-Epoxy-23-ethylfurost-20(22)-en-\
3\b-ol
;
_chemical_name_common     ?
_chemical_formula_moiety     'C29 H46 O3'
_chemical_formula_sum     'C29 H46 O3'
_chemical_formula_iupac     'C29 H46 O3'
_chemical_formula_weight     442.66
_chemical_melting_point     ?
_chemical_absolute_configuration     syn
_space_group_crystal_system     monoclinic
_space_group_name_H-M_alt     'P 21'
_space_group_name_Hall     'P 2yb'
loop_
    _space_group_symop_operation_xyz
    'x, y, z'
    '-x, y+1/2, -z'
_cell_length_a     6.3829(7)
_cell_length_b     12.6897(8)
_cell_length_c     15.9539(17)
_cell_angle_alpha     90
_cell_angle_beta     101.308(8)
_cell_angle_gamma     90
_cell_volume     1267.1(2)
_cell_formula_units_Z     2
_cell_measurement_reflns_used     7481
_cell_measurement_theta_min     2.41
_cell_measurement_theta_max     27.71
_cell_measurement_temperature     153.0(10)
_exptl_crystal_description     irregular
_exptl_crystal_colour     colourless
_exptl_crystal_size_max     0.238
_exptl_crystal_size_mid     0.160
_exptl_crystal_size_min     0.065
_exptl_crystal_density_diffrn     1.160
_exptl_crystal_density_meas     ?
_exptl_crystal_density_method     ?
_exptl_crystal_F_000     488
_exptl_absorpt_coefficient_mu     0.048
_exptl_absorpt_correction_type     multi-scan
_exptl_absorpt_process_details
;
(X-AREA; Stoe & Cie, 2018)
;
_exptl_absorpt_correction_T_min     0.5186
_exptl_absorpt_correction_T_max     1.0000
_diffrn_ambient_temperature     153.0(10)
_diffrn_source     'Sealed X-ray tube'
_diffrn_source_power     0.03575
_diffrn_source_voltage     65
_diffrn_source_current     0.55
_diffrn_radiation_type     AgK\a
_diffrn_radiation_wavelength     0.56083
_diffrn_radiation_monochromator     'Graded multilayer mirror'
_diffrn_measurement_device_type     'Stoe Stadivari'
_diffrn_measurement_device     'Eulerian four-circle diffractometer'
_diffrn_measurement_method     '\w scans'
_diffrn_detector     'Reverse-biased silicon diode array'
_diffrn_measurement_specimen_support     'Mitegen'
_diffrn_detector_area_resol_mean     5.81
_diffrn_reflns_number     15499
_diffrn_reflns_av_R_equivalents     0.1024
_diffrn_reflns_av_unetI/netI     0.1483
_diffrn_reflns_theta_min     2.414
_diffrn_reflns_theta_max     20.497
_diffrn_reflns_theta_full     19.664
_diffrn_measured_fraction_theta_max     0.999
_diffrn_measured_fraction_theta_full     0.999
_diffrn_reflns_limit_h_min     -7
_diffrn_reflns_limit_h_max     7
_diffrn_reflns_limit_k_min     -15
_diffrn_reflns_limit_k_max     15
_diffrn_reflns_limit_l_min     -19
_diffrn_reflns_limit_l_max     19
_diffrn_radiation_probe     x-ray
_refine_special_details     ?
_reflns_number_total     4669
_reflns_number_gt     2283
_reflns_threshold_expression     'I > 2\s(I)'
_refine_ls_structure_factor_coef     Fsqd
_refine_ls_matrix_type     full
_refine_ls_R_factor_all     0.1039
_refine_ls_R_factor_gt     0.0425
_refine_ls_wR_factor_gt     0.0656
_refine_ls_wR_factor_ref     0.0769
_refine_ls_goodness_of_fit_ref     0.702
_refine_ls_restrained_S_all     0.702
_refine_ls_number_reflns     4669
_refine_ls_number_parameters     298
_refine_ls_number_restraints     1
_refine_ls_number_constraints     0
_refine_ls_hydrogen_treatment     mixed
_refine_ls_weighting_scheme     calc
_refine_ls_weighting_details
                      'w=1/[\s^2^(Fo^2^)+(0.0188P)^2^] where P=(Fo^2^+2Fc^2^)/3'
_atom_sites_solution_hydrogens     mixed
_atom_sites_solution_primary     dual
_atom_sites_solution_secondary     difmap
_refine_ls_shift/su_max     0.000
_refine_ls_shift/su_mean     0.000
_refine_diff_density_max     0.156
_refine_diff_density_min     -0.175
_refine_ls_extinction_method
;
(SHELXL2018; Sheldrick 2015<i>b</i>)
;
_refine_ls_extinction_coef     0.0100(10)
_refine_ls_extinction_expression
                                  'Fc^*^=kFc[1+0.001xFc^2^\l^3^/sin(2\q)]^-1/4^'
_refine_ls_abs_structure_details     ?
_refine_ls_abs_structure_Flack     ?
loop_
    _atom_type_symbol
    _atom_type_description
    _atom_type_scat_dispersion_real
    _atom_type_scat_dispersion_imag
    _atom_type_scat_source
    'C' 'C' 0.0013 0.0009
                         'International Tables Vol C Tables 4.2.6.8 and 6.1.1.4'
    'H' 'H' 0.0000 0.0000
                         'International Tables Vol C Tables 4.2.6.8 and 6.1.1.4'
    'O' 'O' 0.0058 0.0036
                         'International Tables Vol C Tables 4.2.6.8 and 6.1.1.4'
_computing_data_collection
;
X-AREA (Stoe & Cie, 2018)
;
_computing_cell_refinement
;
X-AREA (Stoe & Cie, 2018)
;
_computing_data_reduction
;
X-AREA (Stoe & Cie, 2018)
;
_computing_structure_solution
;
SHELXT2018 (Sheldrick, 2015<i>a</i>)
;
_computing_structure_refinement
;
SHELXL2018 (Sheldrick, 2015<i>b</i>)
;
_computing_molecular_graphics
;
XP in SHELXTL-Plus (Sheldrick, 2008) and Mercury (Macrae <i>et al.</i>,
2020)
;
_computing_publication_material
;
publCif (Westrip, 2010)
;
loop_
    _atom_site_type_symbol
    _atom_site_label
    _atom_site_fract_x
    _atom_site_fract_y
    _atom_site_fract_z
    _atom_site_U_iso_or_equiv
    _atom_site_adp_type
    _atom_site_calc_flag
    _atom_site_occupancy
    _atom_site_disorder_assembly
    _atom_site_disorder_group
    C C1 0.7075(7) 0.3112(3) 0.7615(3) 0.0303(10) Uani d 1 . .
    H H1A 0.621334 0.309403 0.806762 0.036 Uiso calc 1 . .
    H H1B 0.674723 0.246376 0.726844 0.036 Uiso calc 1 . .
    C C2 0.9432(7) 0.3097(3) 0.8037(3) 0.0335(11) Uani d 1 . .
    H H2A 0.972593 0.247124 0.841295 0.040 Uiso calc 1 . .
    H H2B 1.030808 0.303861 0.759143 0.040 Uiso calc 1 . .
    C C3 1.0065(6) 0.4089(3) 0.8563(2) 0.0353(10) Uani d 1 . .
    H H3 1.165276 0.410355 0.875704 0.042 Uiso calc 1 . .
    O O3 0.9070(5) 0.4036(2) 0.93021(18) 0.0447(8) Uani d 1 . .
    H H3A 0.972(8) 0.449(3) 0.967(3) 0.067 Uiso d 1 . .
    C C4 0.9355(6) 0.5075(3) 0.8039(2) 0.0313(10) Uani d 1 . .
    H H4A 1.024977 0.515500 0.760204 0.038 Uiso calc 1 . .
    H H4B 0.961535 0.569582 0.842168 0.038 Uiso calc 1 . .
    C C5 0.7003(7) 0.5073(3) 0.7592(2) 0.0304(10) Uani d 1 . .
    H H5 0.612950 0.506869 0.804783 0.036 Uiso calc 1 . .
    C C6 0.6443(7) 0.6089(3) 0.7069(3) 0.0369(12) Uani d 1 . .
    H H6A 0.487038 0.614593 0.689524 0.044 Uiso calc 1 . .
    H H6B 0.695409 0.670465 0.743349 0.044 Uiso calc 1 . .
    C C7 0.7433(7) 0.6119(3) 0.6272(2) 0.0332(11) Uani d 1 . .
    H H7A 0.900717 0.615808 0.644573 0.040 Uiso calc 1 . .
    H H7B 0.693851 0.675862 0.593581 0.040 Uiso calc 1 . .
    C C8 0.6827(6) 0.5142(3) 0.5712(2) 0.0257(9) Uani d 1 . .
    H H8 0.524350 0.514261 0.550355 0.031 Uiso calc 1 . .
    C C9 0.7450(6) 0.4127(3) 0.6240(2) 0.0234(9) Uani d 1 . .
    H H9 0.902181 0.417847 0.646833 0.028 Uiso calc 1 . .
    C C10 0.6379(6) 0.4079(3) 0.7034(2) 0.0255(9) Uani d 1 . .
    C C11 0.7125(7) 0.3130(3) 0.5679(3) 0.0287(10) Uani d 1 . .
    H H11A 0.775839 0.252065 0.602689 0.034 Uiso calc 1 . .
    H H11B 0.557409 0.299583 0.549940 0.034 Uiso calc 1 . .
    C C12 0.8121(7) 0.3202(3) 0.4879(2) 0.0283(10) Uani d 1 . .
    H H12A 0.969689 0.322403 0.505309 0.034 Uiso calc 1 . .
    H H12B 0.773442 0.256685 0.452232 0.034 Uiso calc 1 . .
    C C13 0.7352(6) 0.4182(3) 0.4354(2) 0.0229(9) Uani d 1 . .
    C C14 0.7897(6) 0.5144(3) 0.4943(2) 0.0235(9) Uani d 1 . .
    H H14 0.947049 0.511511 0.517207 0.028 Uiso calc 1 . .
    C C15 0.7515(7) 0.6089(3) 0.4321(2) 0.0314(11) Uani d 1 . .
    H H15A 0.597790 0.626844 0.416707 0.038 Uiso calc 1 . .
    H H15B 0.832343 0.671696 0.457074 0.038 Uiso calc 1 . .
    C C16 0.8341(7) 0.5686(3) 0.3548(2) 0.0288(10) Uani d 1 . .
    H H16 0.975553 0.601243 0.352721 0.035 Uiso calc 1 . .
    O O16 0.6841(4) 0.58617(17) 0.27418(16) 0.0291(7) Uani d 1 . .
    C C17 0.8563(6) 0.4468(3) 0.3631(3) 0.0251(10) Uani d 1 . .
    H H17 1.010420 0.427022 0.380546 0.030 Uiso calc 1 . .
    C C18 0.4938(5) 0.4103(3) 0.3978(2) 0.0277(9) Uani d 1 . .
    H H18A 0.466708 0.349055 0.359841 0.042 Uiso calc 1 . .
    H H18B 0.446279 0.474441 0.365412 0.042 Uiso calc 1 . .
    H H18C 0.415055 0.402417 0.444388 0.042 Uiso calc 1 . .
    C C19 0.3914(5) 0.4007(4) 0.6764(3) 0.0373(10) Uani d 1 . .
    H H19A 0.339983 0.455995 0.634456 0.056 Uiso calc 1 . .
    H H19B 0.326656 0.410169 0.726717 0.056 Uiso calc 1 . .
    H H19C 0.351771 0.331534 0.650887 0.056 Uiso calc 1 . .
    C C20 0.7720(5) 0.4121(3) 0.2728(2) 0.0246(9) Uani d 1 . .
    C C21 0.7993(7) 0.3020(3) 0.2430(3) 0.0340(11) Uani d 1 . .
    H H21A 0.720725 0.253044 0.273020 0.051 Uiso calc 1 . .
    H H21B 0.951313 0.283437 0.255138 0.051 Uiso calc 1 . .
    H H21C 0.743733 0.297329 0.181338 0.051 Uiso calc 1 . .
    C C22 0.6775(6) 0.4928(3) 0.2281(2) 0.0261(10) Uani d 1 . .
    C C23 0.5667(6) 0.5036(3) 0.1365(2) 0.0268(9) Uani d 1 . .
    H H23 0.585841 0.436189 0.106392 0.032 Uiso calc 1 . .
    C C24 0.6676(6) 0.5930(3) 0.0927(2) 0.0300(10) Uani d 1 . .
    H H24A 0.662424 0.659391 0.124732 0.036 Uiso calc 1 . .
    H H24B 0.819359 0.576203 0.093234 0.036 Uiso calc 1 . .
    C C25 0.5498(7) 0.6076(3) 0.0008(3) 0.0338(10) Uani d 1 . .
    H H25 0.565143 0.541937 -0.032062 0.041 Uiso calc 1 . .
    C C26 0.3142(7) 0.6251(3) 0.0011(3) 0.0381(12) Uani d 1 . .
    H H26A 0.297184 0.690286 0.033231 0.046 Uiso calc 1 . .
    H H26B 0.235255 0.634484 -0.058357 0.046 Uiso calc 1 . .
    O O26 0.2251(4) 0.53738(19) 0.03962(17) 0.0344(8) Uani d 1 . .
    C C27 0.3263(6) 0.5230(3) 0.1284(2) 0.0276(10) Uani d 1 . .
    H H27 0.304525 0.587849 0.161257 0.033 Uiso calc 1 . .
    C C28 0.6418(7) 0.6999(3) -0.0415(3) 0.0475(13) Uani d 1 . .
    H H28A 0.612316 0.765851 -0.014044 0.071 Uiso calc 1 . .
    H H28B 0.575716 0.702249 -0.102335 0.071 Uiso calc 1 . .
    H H28C 0.796571 0.690815 -0.035290 0.071 Uiso calc 1 . .
    C C29 0.2096(6) 0.4323(3) 0.1596(3) 0.0335(11) Uani d 1 . .
    H H29A 0.059098 0.451242 0.155687 0.050 Uiso calc 1 . .
    H H29B 0.274301 0.416708 0.219255 0.050 Uiso calc 1 . .
    H H29C 0.219447 0.370062 0.124274 0.050 Uiso calc 1 . .
loop_
    _atom_site_aniso_label
    _atom_site_aniso_U_11
    _atom_site_aniso_U_22
    _atom_site_aniso_U_33
    _atom_site_aniso_U_12
    _atom_site_aniso_U_13
    _atom_site_aniso_U_23
    C1 0.036(3) 0.033(2) 0.022(2) -0.002(2) 0.008(2) 0.004(2)
    C2 0.037(3) 0.032(2) 0.033(3) 0.002(2) 0.010(2) 0.007(2)
    C3 0.031(2) 0.048(2) 0.027(2) -0.004(2) 0.005(2) 0.007(2)
    O3 0.050(2) 0.0554(19) 0.0292(19) -0.0094(18) 0.0075(16) -0.0026(17)
    C4 0.033(3) 0.035(2) 0.024(2) -0.004(2) 0.001(2) -0.002(2)
    C5 0.031(3) 0.032(2) 0.028(2) 0.002(2) 0.007(2) 0.000(2)
    C6 0.042(3) 0.032(2) 0.035(3) 0.008(2) 0.004(2) -0.006(2)
    C7 0.045(3) 0.0236(19) 0.029(3) 0.005(2) 0.002(2) 0.0007(19)
    C8 0.025(2) 0.0226(19) 0.026(2) 0.000(2) -0.0029(19) -0.003(2)
    C9 0.022(2) 0.0236(17) 0.025(2) 0.004(2) 0.0046(18) 0.001(2)
    C10 0.020(2) 0.031(2) 0.024(2) 0.002(2) 0.0025(19) 0.001(2)
    C11 0.033(3) 0.022(2) 0.030(2) 0.0007(19) 0.004(2) 0.002(2)
    C12 0.030(3) 0.026(2) 0.029(3) 0.0032(18) 0.007(2) 0.0023(19)
    C13 0.023(2) 0.0224(18) 0.024(2) 0.002(2) 0.0064(18) 0.0032(19)
    C14 0.022(2) 0.0216(18) 0.025(2) -0.0012(19) 0.0010(19) 0.004(2)
    C15 0.040(3) 0.0238(19) 0.029(3) -0.004(2) 0.001(2) 0.0005(19)
    C16 0.030(3) 0.026(2) 0.027(2) -0.0041(18) -0.003(2) 0.0039(19)
    O16 0.0371(18) 0.0245(14) 0.0235(16) 0.0008(13) 0.0006(14) 0.0011(12)
    C17 0.015(2) 0.028(2) 0.032(3) 0.0028(16) 0.004(2) 0.0017(18)
    C18 0.028(2) 0.0282(18) 0.026(2) 0.000(2) 0.0025(18) -0.001(2)
    C19 0.025(2) 0.049(2) 0.039(3) 0.001(2) 0.009(2) -0.004(2)
    C20 0.022(2) 0.0290(19) 0.025(2) -0.001(2) 0.0094(18) 0.001(2)
    C21 0.042(3) 0.031(2) 0.031(3) 0.004(2) 0.010(2) 0.003(2)
    C22 0.024(2) 0.029(2) 0.027(2) -0.0041(19) 0.008(2) -0.0045(19)
    C23 0.028(2) 0.0256(19) 0.026(2) 0.000(2) 0.0030(19) 0.000(2)
    C24 0.030(3) 0.033(2) 0.027(2) -0.0035(19) 0.006(2) 0.0073(19)
    C25 0.037(3) 0.035(2) 0.028(2) -0.005(2) 0.003(2) 0.006(2)
    C26 0.037(3) 0.043(2) 0.030(3) 0.001(2) -0.005(2) 0.009(2)
    O26 0.0336(18) 0.0410(17) 0.0252(17) -0.0081(14) -0.0027(14) 0.0052(13)
    C27 0.025(2) 0.034(2) 0.022(2) 0.0020(19) 0.0002(19) -0.0017(19)
    C28 0.050(4) 0.056(3) 0.036(3) -0.006(3) 0.008(3) 0.014(2)
    C29 0.030(3) 0.043(3) 0.029(2) -0.002(2) 0.010(2) 0.003(2)
_geom_special_details     ?
loop_
    _geom_bond_atom_site_label_1
    _geom_bond_atom_site_label_2
    _geom_bond_site_symmetry_2
    _geom_bond_distance
    _geom_bond_publ_flag
    C1 C2 . 1.523(5) ?
    C1 C10 . 1.551(5) ?
    C1 H1A . 0.9900 ?
    C1 H1B . 0.9900 ?
    C2 C3 . 1.523(5) ?
    C2 H2A . 0.9900 ?
    C2 H2B . 0.9900 ?
    C3 O3 . 1.446(4) ?
    C3 C4 . 1.524(5) ?
    C3 H3 . 1.0000 ?
    O3 H3A . 0.87(4) ?
    C4 C5 . 1.531(5) ?
    C4 H4A . 0.9900 ?
    C4 H4B . 0.9900 ?
    C5 C6 . 1.539(5) ?
    C5 C10 . 1.550(5) ?
    C5 H5 . 1.0000 ?
    C6 C7 . 1.527(5) ?
    C6 H6A . 0.9900 ?
    C6 H6B . 0.9900 ?
    C7 C8 . 1.532(5) ?
    C7 H7A . 0.9900 ?
    C7 H7B . 0.9900 ?
    C8 C14 . 1.517(5) ?
    C8 C9 . 1.548(5) ?
    C8 H8 . 1.0000 ?
    C9 C11 . 1.540(5) ?
    C9 C10 . 1.554(5) ?
    C9 H9 . 1.0000 ?
    C10 C19 . 1.550(5) ?
    C11 C12 . 1.537(5) ?
    C11 H11A . 0.9900 ?
    C11 H11B . 0.9900 ?
    C12 C13 . 1.525(5) ?
    C12 H12A . 0.9900 ?
    C12 H12B . 0.9900 ?
    C13 C14 . 1.538(5) ?
    C13 C18 . 1.543(5) ?
    C13 C17 . 1.552(5) ?
    C14 C15 . 1.545(5) ?
    C14 H14 . 1.0000 ?
    C15 C16 . 1.521(5) ?
    C15 H15A . 0.9900 ?
    C15 H15B . 0.9900 ?
    C16 O16 . 1.462(4) ?
    C16 C17 . 1.556(4) ?
    C16 H16 . 1.0000 ?
    O16 C22 . 1.391(4) ?
    C17 C20 . 1.501(5) ?
    C17 H17 . 1.0000 ?
    C18 H18A . 0.9800 ?
    C18 H18B . 0.9800 ?
    C18 H18C . 0.9800 ?
    C19 H19A . 0.9800 ?
    C19 H19B . 0.9800 ?
    C19 H19C . 0.9800 ?
    C20 C22 . 1.324(5) ?
    C20 C21 . 1.498(5) ?
    C21 H21A . 0.9800 ?
    C21 H21B . 0.9800 ?
    C21 H21C . 0.9800 ?
    C22 C23 . 1.500(5) ?
    C23 C27 . 1.535(5) ?
    C23 C24 . 1.538(5) ?
    C23 H23 . 1.0000 ?
    C24 C25 . 1.522(5) ?
    C24 H24A . 0.9900 ?
    C24 H24B . 0.9900 ?
    C25 C26 . 1.521(5) ?
    C25 C28 . 1.525(5) ?
    C25 H25 . 1.0000 ?
    C26 O26 . 1.441(4) ?
    C26 H26A . 0.9900 ?
    C26 H26B . 0.9900 ?
    O26 C27 . 1.449(4) ?
    C27 C29 . 1.507(5) ?
    C27 H27 . 1.0000 ?
    C28 H28A . 0.9800 ?
    C28 H28B . 0.9800 ?
    C28 H28C . 0.9800 ?
    C29 H29A . 0.9800 ?
    C29 H29B . 0.9800 ?
    C29 H29C . 0.9800 ?
loop_
    _geom_angle_atom_site_label_1
    _geom_angle_atom_site_label_2
    _geom_angle_atom_site_label_3
    _geom_angle_site_symmetry_1
    _geom_angle_site_symmetry_3
    _geom_angle
    _geom_angle_publ_flag
    C2 C1 C10 . . 114.6(3) ?
    C2 C1 H1A . . 108.6 ?
    C10 C1 H1A . . 108.6 ?
    C2 C1 H1B . . 108.6 ?
    C10 C1 H1B . . 108.6 ?
    H1A C1 H1B . . 107.6 ?
    C3 C2 C1 . . 111.4(3) ?
    C3 C2 H2A . . 109.3 ?
    C1 C2 H2A . . 109.3 ?
    C3 C2 H2B . . 109.3 ?
    C1 C2 H2B . . 109.3 ?
    H2A C2 H2B . . 108.0 ?
    O3 C3 C2 . . 107.4(3) ?
    O3 C3 C4 . . 110.7(3) ?
    C2 C3 C4 . . 111.0(3) ?
    O3 C3 H3 . . 109.2 ?
    C2 C3 H3 . . 109.2 ?
    C4 C3 H3 . . 109.2 ?
    C3 O3 H3A . . 107(3) ?
    C3 C4 C5 . . 114.5(3) ?
    C3 C4 H4A . . 108.6 ?
    C5 C4 H4A . . 108.6 ?
    C3 C4 H4B . . 108.6 ?
    C5 C4 H4B . . 108.6 ?
    H4A C4 H4B . . 107.6 ?
    C4 C5 C6 . . 110.7(3) ?
    C4 C5 C10 . . 112.8(3) ?
    C6 C5 C10 . . 111.4(3) ?
    C4 C5 H5 . . 107.2 ?
    C6 C5 H5 . . 107.2 ?
    C10 C5 H5 . . 107.2 ?
    C7 C6 C5 . . 112.4(3) ?
    C7 C6 H6A . . 109.1 ?
    C5 C6 H6A . . 109.1 ?
    C7 C6 H6B . . 109.1 ?
    C5 C6 H6B . . 109.1 ?
    H6A C6 H6B . . 107.9 ?
    C6 C7 C8 . . 111.5(3) ?
    C6 C7 H7A . . 109.3 ?
    C8 C7 H7A . . 109.3 ?
    C6 C7 H7B . . 109.3 ?
    C8 C7 H7B . . 109.3 ?
    H7A C7 H7B . . 108.0 ?
    C14 C8 C7 . . 111.6(3) ?
    C14 C8 C9 . . 109.5(3) ?
    C7 C8 C9 . . 110.3(3) ?
    C14 C8 H8 . . 108.5 ?
    C7 C8 H8 . . 108.5 ?
    C9 C8 H8 . . 108.5 ?
    C11 C9 C8 . . 112.1(3) ?
    C11 C9 C10 . . 114.2(3) ?
    C8 C9 C10 . . 111.6(3) ?
    C11 C9 H9 . . 106.0 ?
    C8 C9 H9 . . 106.0 ?
    C10 C9 H9 . . 106.0 ?
    C19 C10 C5 . . 109.9(3) ?
    C19 C10 C1 . . 106.0(3) ?
    C5 C10 C1 . . 106.8(3) ?
    C19 C10 C9 . . 111.2(3) ?
    C5 C10 C9 . . 109.4(3) ?
    C1 C10 C9 . . 113.5(3) ?
    C12 C11 C9 . . 113.7(3) ?
    C12 C11 H11A . . 108.8 ?
    C9 C11 H11A . . 108.8 ?
    C12 C11 H11B . . 108.8 ?
    C9 C11 H11B . . 108.8 ?
    H11A C11 H11B . . 107.7 ?
    C13 C12 C11 . . 111.3(3) ?
    C13 C12 H12A . . 109.4 ?
    C11 C12 H12A . . 109.4 ?
    C13 C12 H12B . . 109.4 ?
    C11 C12 H12B . . 109.4 ?
    H12A C12 H12B . . 108.0 ?
    C12 C13 C14 . . 107.6(3) ?
    C12 C13 C18 . . 110.5(3) ?
    C14 C13 C18 . . 112.2(3) ?
    C12 C13 C17 . . 116.4(3) ?
    C14 C13 C17 . . 100.5(3) ?
    C18 C13 C17 . . 109.3(3) ?
    C8 C14 C13 . . 114.1(3) ?
    C8 C14 C15 . . 118.8(3) ?
    C13 C14 C15 . . 103.6(3) ?
    C8 C14 H14 . . 106.5 ?
    C13 C14 H14 . . 106.5 ?
    C15 C14 H14 . . 106.5 ?
    C16 C15 C14 . . 102.9(3) ?
    C16 C15 H15A . . 111.2 ?
    C14 C15 H15A . . 111.2 ?
    C16 C15 H15B . . 111.2 ?
    C14 C15 H15B . . 111.2 ?
    H15A C15 H15B . . 109.1 ?
    O16 C16 C15 . . 113.0(3) ?
    O16 C16 C17 . . 105.0(3) ?
    C15 C16 C17 . . 107.8(3) ?
    O16 C16 H16 . . 110.3 ?
    C15 C16 H16 . . 110.3 ?
    C17 C16 H16 . . 110.3 ?
    C22 O16 C16 . . 106.4(3) ?
    C20 C17 C13 . . 120.5(3) ?
    C20 C17 C16 . . 101.5(3) ?
    C13 C17 C16 . . 104.2(3) ?
    C20 C17 H17 . . 109.9 ?
    C13 C17 H17 . . 109.9 ?
    C16 C17 H17 . . 109.9 ?
    C13 C18 H18A . . 109.5 ?
    C13 C18 H18B . . 109.5 ?
    H18A C18 H18B . . 109.5 ?
    C13 C18 H18C . . 109.5 ?
    H18A C18 H18C . . 109.5 ?
    H18B C18 H18C . . 109.5 ?
    C10 C19 H19A . . 109.5 ?
    C10 C19 H19B . . 109.5 ?
    H19A C19 H19B . . 109.5 ?
    C10 C19 H19C . . 109.5 ?
    H19A C19 H19C . . 109.5 ?
    H19B C19 H19C . . 109.5 ?
    C22 C20 C21 . . 128.3(4) ?
    C22 C20 C17 . . 109.3(3) ?
    C21 C20 C17 . . 122.4(3) ?
    C20 C21 H21A . . 109.5 ?
    C20 C21 H21B . . 109.5 ?
    H21A C21 H21B . . 109.5 ?
    C20 C21 H21C . . 109.5 ?
    H21A C21 H21C . . 109.5 ?
    H21B C21 H21C . . 109.5 ?
    C20 C22 O16 . . 114.2(3) ?
    C20 C22 C23 . . 132.4(4) ?
    O16 C22 C23 . . 113.4(3) ?
    C22 C23 C27 . . 111.7(3) ?
    C22 C23 C24 . . 110.6(3) ?
    C27 C23 C24 . . 110.2(3) ?
    C22 C23 H23 . . 108.1 ?
    C27 C23 H23 . . 108.1 ?
    C24 C23 H23 . . 108.1 ?
    C25 C24 C23 . . 110.9(3) ?
    C25 C24 H24A . . 109.5 ?
    C23 C24 H24A . . 109.5 ?
    C25 C24 H24B . . 109.5 ?
    C23 C24 H24B . . 109.5 ?
    H24A C24 H24B . . 108.1 ?
    C26 C25 C24 . . 108.5(3) ?
    C26 C25 C28 . . 110.9(3) ?
    C24 C25 C28 . . 111.1(3) ?
    C26 C25 H25 . . 108.8 ?
    C24 C25 H25 . . 108.8 ?
    C28 C25 H25 . . 108.8 ?
    O26 C26 C25 . . 111.2(3) ?
    O26 C26 H26A . . 109.4 ?
    C25 C26 H26A . . 109.4 ?
    O26 C26 H26B . . 109.4 ?
    C25 C26 H26B . . 109.4 ?
    H26A C26 H26B . . 108.0 ?
    C26 O26 C27 . . 112.1(3) ?
    O26 C27 C29 . . 105.4(3) ?
    O26 C27 C23 . . 110.4(3) ?
    C29 C27 C23 . . 113.6(3) ?
    O26 C27 H27 . . 109.1 ?
    C29 C27 H27 . . 109.1 ?
    C23 C27 H27 . . 109.1 ?
    C25 C28 H28A . . 109.5 ?
    C25 C28 H28B . . 109.5 ?
    H28A C28 H28B . . 109.5 ?
    C25 C28 H28C . . 109.5 ?
    H28A C28 H28C . . 109.5 ?
    H28B C28 H28C . . 109.5 ?
    C27 C29 H29A . . 109.5 ?
    C27 C29 H29B . . 109.5 ?
    H29A C29 H29B . . 109.5 ?
    C27 C29 H29C . . 109.5 ?
    H29A C29 H29C . . 109.5 ?
    H29B C29 H29C . . 109.5 ?
loop_
    _geom_torsion_atom_site_label_1
    _geom_torsion_atom_site_label_2
    _geom_torsion_atom_site_label_3
    _geom_torsion_atom_site_label_4
    _geom_torsion_site_symmetry_1
    _geom_torsion_site_symmetry_2
    _geom_torsion_site_symmetry_3
    _geom_torsion_site_symmetry_4
    _geom_torsion
    _geom_torsion_publ_flag
    C10 C1 C2 C3 . . . . 56.8(4) ?
    C1 C2 C3 O3 . . . . 70.1(4) ?
    C1 C2 C3 C4 . . . . -51.1(4) ?
    O3 C3 C4 C5 . . . . -68.4(4) ?
    C2 C3 C4 C5 . . . . 50.8(4) ?
    C3 C4 C5 C6 . . . . -179.1(3) ?
    C3 C4 C5 C10 . . . . -53.6(5) ?
    C4 C5 C6 C7 . . . . 71.5(4) ?
    C10 C5 C6 C7 . . . . -54.9(5) ?
    C5 C6 C7 C8 . . . . 54.7(4) ?
    C6 C7 C8 C14 . . . . -177.2(3) ?
    C6 C7 C8 C9 . . . . -55.3(4) ?
    C14 C8 C9 C11 . . . . -49.8(4) ?
    C7 C8 C9 C11 . . . . -173.0(4) ?
    C14 C8 C9 C10 . . . . -179.5(3) ?
    C7 C8 C9 C10 . . . . 57.4(4) ?
    C4 C5 C10 C19 . . . . 167.6(3) ?
    C6 C5 C10 C19 . . . . -67.1(4) ?
    C4 C5 C10 C1 . . . . 53.1(4) ?
    C6 C5 C10 C1 . . . . 178.3(4) ?
    C4 C5 C10 C9 . . . . -70.1(4) ?
    C6 C5 C10 C9 . . . . 55.1(4) ?
    C2 C1 C10 C19 . . . . -173.3(3) ?
    C2 C1 C10 C5 . . . . -56.1(4) ?
    C2 C1 C10 C9 . . . . 64.5(4) ?
    C11 C9 C10 C19 . . . . -64.1(4) ?
    C8 C9 C10 C19 . . . . 64.5(4) ?
    C11 C9 C10 C5 . . . . 174.4(3) ?
    C8 C9 C10 C5 . . . . -57.0(4) ?
    C11 C9 C10 C1 . . . . 55.3(4) ?
    C8 C9 C10 C1 . . . . -176.2(3) ?
    C8 C9 C11 C12 . . . . 49.6(4) ?
    C10 C9 C11 C12 . . . . 177.9(3) ?
    C9 C11 C12 C13 . . . . -53.6(4) ?
    C11 C12 C13 C14 . . . . 56.6(4) ?
    C11 C12 C13 C18 . . . . -66.2(4) ?
    C11 C12 C13 C17 . . . . 168.4(3) ?
    C7 C8 C14 C13 . . . . 180.0(3) ?
    C9 C8 C14 C13 . . . . 57.6(4) ?
    C7 C8 C14 C15 . . . . -57.3(4) ?
    C9 C8 C14 C15 . . . . -179.7(3) ?
    C12 C13 C14 C8 . . . . -61.0(4) ?
    C18 C13 C14 C8 . . . . 60.7(4) ?
    C17 C13 C14 C8 . . . . 176.8(3) ?
    C12 C13 C14 C15 . . . . 168.3(3) ?
    C18 C13 C14 C15 . . . . -70.0(4) ?
    C17 C13 C14 C15 . . . . 46.1(4) ?
    C8 C14 C15 C16 . . . . -166.3(3) ?
    C13 C14 C15 C16 . . . . -38.5(4) ?
    C14 C15 C16 O16 . . . . 131.1(3) ?
    C14 C15 C16 C17 . . . . 15.5(4) ?
    C15 C16 O16 C22 . . . . -135.1(3) ?
    C17 C16 O16 C22 . . . . -17.8(4) ?
    C12 C13 C17 C20 . . . . 95.8(4) ?
    C14 C13 C17 C20 . . . . -148.4(3) ?
    C18 C13 C17 C20 . . . . -30.2(5) ?
    C12 C13 C17 C16 . . . . -151.3(3) ?
    C14 C13 C17 C16 . . . . -35.5(4) ?
    C18 C13 C17 C16 . . . . 82.6(4) ?
    O16 C16 C17 C20 . . . . 17.8(4) ?
    C15 C16 C17 C20 . . . . 138.5(3) ?
    O16 C16 C17 C13 . . . . -108.1(4) ?
    C15 C16 C17 C13 . . . . 12.7(4) ?
    C13 C17 C20 C22 . . . . 102.3(4) ?
    C16 C17 C20 C22 . . . . -12.0(4) ?
    C13 C17 C20 C21 . . . . -78.2(5) ?
    C16 C17 C20 C21 . . . . 167.5(3) ?
    C21 C20 C22 O16 . . . . -178.3(3) ?
    C17 C20 C22 O16 . . . . 1.2(5) ?
    C21 C20 C22 C23 . . . . 0.7(7) ?
    C17 C20 C22 C23 . . . . -179.9(4) ?
    C16 O16 C22 C20 . . . . 11.1(4) ?
    C16 O16 C22 C23 . . . . -168.1(3) ?
    C20 C22 C23 C27 . . . . 112.5(5) ?
    O16 C22 C23 C27 . . . . -68.5(4) ?
    C20 C22 C23 C24 . . . . -124.5(5) ?
    O16 C22 C23 C24 . . . . 54.5(4) ?
    C22 C23 C24 C25 . . . . -177.5(3) ?
    C27 C23 C24 C25 . . . . -53.6(4) ?
    C23 C24 C25 C26 . . . . 54.9(4) ?
    C23 C24 C25 C28 . . . . 177.0(3) ?
    C24 C25 C26 O26 . . . . -58.8(4) ?
    C28 C25 C26 O26 . . . . 179.0(3) ?
    C25 C26 O26 C27 . . . . 62.2(4) ?
    C26 O26 C27 C29 . . . . 177.6(3) ?
    C26 O26 C27 C23 . . . . -59.3(4) ?
    C22 C23 C27 O26 . . . . 177.7(3) ?
    C24 C23 C27 O26 . . . . 54.4(4) ?
    C22 C23 C27 C29 . . . . -64.2(4) ?
    C24 C23 C27 C29 . . . . 172.6(3) ?
loop_
    _geom_hbond_atom_site_label_D
    _geom_hbond_atom_site_label_H
    _geom_hbond_atom_site_label_A
    _geom_hbond_site_symmetry_A
    _geom_hbond_distance_DH
    _geom_hbond_distance_HA
    _geom_hbond_distance_DA
    _geom_hbond_angle_DHA
    _geom_hbond_publ_flag
    O3 H3A O26 1_656 0.87(4) 2.11(4) 2.943(4) 159(5) yes
_shelx_space_group_comment     ?
_shelx_estimated_absorpt_T_min     0.989
_shelx_estimated_absorpt_T_max     0.997
_shelx_hkl_file
;
  -7  -5   7   -3.70   30.33   0
  -7   6   7   -4.93   26.36   0
  -6  -3   7    2.98   23.26   0
  -6   4   7   -7.26   19.79   0
  -5 -12   2    9.99   22.32   0
  -5   6   6   23.88   20.99   0
  -5  12   3    0.46   16.58   0
  -4 -11   2  111.61   26.55   0
  -4  -5   5  222.18   31.59   0
  -4   6   5   74.29   19.11   0
  -3  -5   4   93.73   24.68   0
  -3   6   4   97.38   18.63   0
  -7  -6   7   -5.55   35.98   0
  -7  -2   8   36.42   33.53   0
  -7  -1   8   22.22   28.07   0
  -7   0   8  105.52   36.50   0
  -7   1   8   17.18   29.18   0
  -7   2   8   52.06   29.48   0
  -7   3   8   87.47   35.14   0
  -7   7   7   -1.38   27.80   0
  -6  -9   5   26.10   28.09   0
  -6  -7   6    9.87   23.56   0
  -6  -4   7   -7.36   22.08   0
  -6   5   7   20.45   19.69   0
  -6   8   6   27.00   24.84   0
  -6  10   5   24.75   20.48   0
  -5 -11   3    8.74   22.74   0
  -5  -8   5   28.60   26.70   0
  -5  -5   6   64.08   27.46   0
  -5   0   7   22.32   26.03   0
  -5   1   7  110.11   31.25   0
  -5   9   5  151.17   28.38   0
  -4  -8   4   -6.92   20.10   0
  -4  -1   6  693.53   49.53   0
  -4   1   6  637.52   46.73   0
  -4   2   6   47.00   22.25   0
  -4   9   4   13.41   15.53   0
  -3   0   5  470.88   37.56   0
  -3   1   5   54.56   21.68   0
  -3  12   1    9.54   10.15   0
  -2  -4   3  180.99   22.77   0
  -2   5   3  317.08   20.65   0
  -7  -3   8   56.93   31.25   0
  -7   4   8   -4.22   27.39   0
  -6  -8   6   56.36   32.11   0
  -6  -5   7    5.96   25.80   0
  -6   6   7   24.17   24.62   0
  -5 -10   4   20.38   24.67   0
  -5  -6   6   17.07   23.78   0
  -5  -2   7  142.61   31.19   0
  -5  -1   7   63.20   25.75   0
  -5   2   7  184.82   32.03   0
  -5   3   7  112.68   30.38   0
  -5   7   6   12.82   19.26   0
  -5  11   4   51.23   21.96   0
  -4 -10   3   24.84   20.37   0
  -4  -6   5   90.25   23.95   0
  -4  -3   6   92.75   28.77   0
  -4  -2   6   92.16   25.45   0
  -4   3   6   44.42   20.29   0
  -4   7   5   87.41   21.46   0
  -4  11   3   -5.69   13.78   0
  -3  -8   3   46.63   19.95   0
  -3  -1   5   63.31   20.48   0
  -3   2   5  301.95   28.91   0
  -3   9   3   34.67   14.58   0
  -2  -7   2  183.50   22.31   0
  -2   8   2   34.55    9.57   0
  -1   0   2  281.41   16.88   0
  -1   1   2 4367.88   55.28   0
  -7  -7   7    5.00   30.13   0
  -7  -4   8   -5.67   28.96   0
  -7   5   8   -1.83   23.22   0
  -6 -10   5   21.56   29.07   0
  -6  -6   7   -1.74   23.32   0
  -6  -2   8   23.47   29.57   0
  -6  -1   8  121.53   32.95   0
  -6   0   8  232.44   39.32   0
  -6   1   8  118.97   31.64   0
  -6   2   8    8.99   20.28   0
  -6   3   8   -1.79   23.32   0
  -6   7   7   23.88   25.61   0
  -6   9   6   78.35   27.59   0
  -5  -9   5  130.04   33.09   0
  -5  -3   7   81.22   27.18   0
  -5   4   7   45.80   22.00   0
  -4   4   6   34.93   18.13   0
  -3 -10   2   12.78   16.13   0
  -3  -6   4   56.52   19.83   0
  -3  -2   5  313.00   31.61   0
  -3   3   5  104.63   20.13   0
  -3   7   4   47.75   16.80   0
  -2  10   1  173.79   10.71   0
  -1  -1   2 4365.63   59.71   0
  -1   2   2 1237.71   28.99   0
  -7  -5   8   -5.40   30.01   0
  -7  -1   9   18.94   32.16   0
  -7   0   9   38.61   33.37   0
  -7   1   9   -9.21   29.29   0
  -7   6   8   16.98   24.58   0
  -6  -9   6   63.54   33.36   0
  -6  -7   7   40.58   31.02   0
  -6  -3   8    6.17   23.51   0
  -6   4   8   25.91   26.34   0
  -5 -12   3   14.77   23.76   0
  -5  -7   6    5.37   22.00   0
  -5  -4   7   38.83   24.47   0
  -5   5   7   -3.66   21.09   0
  -5   8   6  118.51   27.14   0
  -5  10   5   94.86   25.49   0
  -4 -12   2    0.27   18.12   0
  -4  -9   4    8.79   16.45   0
  -4  -7   5   88.84   24.30   0
  -4  -4   6   14.98   20.09   0
  -4   5   6  102.78   24.70   0
  -4   8   5   72.12   21.51   0
  -3  -3   5  116.21   23.90   0
  -3   4   5  182.82   24.98   0
  -3  11   2    5.55   12.58   0
  -2 -13  -2   17.38   12.99   0
  -2 -12  -1    6.62   14.20   0
  -2  -5   3  330.80   26.45   0
  -7  -6   8  -20.66   28.31   0
  -7  -3   9   48.54   35.94   0
  -7  -2   9   15.63   31.23   0
  -7   2   9    5.39   25.66   0
  -7   3   9   21.51   27.01   0
  -6  -5   8  -14.45   26.75   0
  -6  -4   8    7.36   24.03   0
  -6   5   8    1.36   24.06   0
  -6   8   7   73.55   28.36   0
  -6  10   6   50.88   22.95   0
  -5 -11   4   20.15   21.29   0
  -5  -8   6   87.70   30.92   0
  -5  -5   7   15.85   25.01   0
  -5   6   7    3.18   20.07   0
  -4 -11   3   23.56   20.62   0
  -4  -5   6   91.59   24.72   0
  -4  10   4   66.31   17.75   0
  -3 -13   0   -3.41   15.92   0
  -3  -9   3   61.85   20.72   0
  -3  -7   4   58.90   22.00   0
  -3  -4   5  195.50   27.72   0
  -2 -14  -3   36.76   12.99   0
  -2 -11   0   84.98   18.45   0
  -2  -1   4  452.87   31.36   0
  -2   0   4  641.26   33.76   0
  -2   1   4  466.13   30.01   0
  -2   6   3  106.97   13.99   0
  -1  -8   0  218.64   16.87   0
  -1  -2   2 1226.83   33.88   0
  -7  -4   9   -0.04   30.18   0
  -7   4   9    0.21   24.28   0
  -7   5   9   12.41   29.84   0
  -6 -10   6   51.85   32.38   0
  -6  -8   7   79.71   31.04   0
  -6   0   9   20.23   28.41   0
  -6   6   8   24.08   25.19   0
  -5 -10   5  131.35   30.36   0
  -5  -6   7   12.21   20.96   0
  -5  -2   8   23.66   27.99   0
  -5  -1   8   50.83   25.50   0
  -5   0   8   96.69   28.57   0
  -5   1   8   53.36   24.84   0
  -5   2   8   35.94   28.69   0
  -5  12   4   13.22   17.43   0
  -4 -10   4   60.76   23.61   0
  -4  -8   5   55.29   22.34   0
  -4  -6   6    3.21   22.27   0
  -4  -1   7   74.61   28.61   0
  -4   0   7  108.13   26.52   0
  -4   1   7   63.41   26.83   0
  -4   6   6   35.12   19.44   0
  -4  13   2    5.14   12.76   0
  -3 -14  -1   -3.97   13.94   0
  -3   5   5  197.34   24.49   0
  -2  -6   3   69.87   18.29   0
  -2  -2   4   29.93   17.85   0
  -2   2   4   49.67   14.01   0
  -1 -12  -3   11.54    8.95   0
  -1   3   2  920.02   24.07   0
  -7  -5   9   20.16   32.40   0
  -7   6   9    1.50   29.20   0
  -6  -6   8   19.63   25.48   0
  -6  -3   9   43.74   31.86   0
  -6  -2   9   49.31   28.31   0
  -6  -1   9   39.65   27.04   0
  -6   1   9   35.18   26.84   0
  -6   2   9   61.03   30.01   0
  -6   3   9   19.92   27.59   0
  -6   9   7    8.10   21.88   0
  -5 -12   4   16.14   24.83   0
  -5  -9   6    5.75   24.80   0
  -5  -3   8   47.93   25.56   0
  -5   3   8   52.27   23.52   0
  -5   7   7   14.07   19.39   0
  -5   9   6   24.52   19.05   0
  -4  -3   7   -1.64   23.43   0
  -4  -2   7   12.35   20.48   0
  -4   2   7   18.90   18.74   0
  -4   3   7    3.99   20.91   0
  -4  12   3   22.32   14.81   0
  -3  -5   5  201.21   28.12   0
  -3   8   4   58.24   16.26   0
  -2   3   4  346.62   24.91   0
  -1 -13  -4   24.96    7.61   0
  -1 -11  -2   80.45   11.46   0
  -1  -3   2  941.55   31.54   0
  -7  -6   9    4.21   30.85   0
  -7  -3  10   20.71   37.21   0
  -7  -2  10   37.23   33.74   0
  -7  -1  10   -6.83   28.70   0
  -7   0  10   -0.59   26.47   0
  -7   1  10   -3.55   28.75   0
  -7   2  10    2.97   26.02   0
  -7   3  10    5.68   30.22   0
  -6  -9   7   18.61   25.41   0
  -6  -7   8   21.97   26.34   0
  -6  -4   9   50.35   29.13   0
  -6   4   9   37.33   26.36   0
  -6   7   8    9.78   18.10   0
  -5 -11   5   89.11   31.30   0
  -5  -7   7   -5.13   18.57   0
  -5  -4   8   33.27   26.73   0
  -5   4   8   23.66   20.69   0
  -5  11   5   59.20   22.50   0
  -4 -13   2   -2.63   18.73   0
  -4 -12   3    8.04   19.29   0
  -4  -9   5  177.29   31.63   0
  -4  -7   6   83.07   27.67   0
  -4  -4   7   96.83   28.99   0
  -4   4   7  158.49   28.80   0
  -4   7   6   90.27   21.95   0
  -4   9   5  167.87   23.85   0
  -3  -8   4   44.95   17.86   0
  -3  -6   5   25.62   21.83   0
  -3  -1   6  147.43   28.57   0
  -3   0   6  765.56   45.72   0
  -3   1   6  136.25   27.12   0
  -3   6   5   36.14   18.19   0
  -3  10   3    0.53   13.18   0
  -2  -3   4  322.04   27.03   0
  -7  -4  10   28.45   32.93   0
  -7   4  10    9.55   30.65   0
  -6  -8   8   11.73   29.93   0
  -6  -5   9    9.03   25.66   0
  -6   5   9   38.38   27.46   0
  -6   8   8    6.64   23.39   0
  -5 -10   6  246.94   39.55   0
  -5  -8   7   48.45   28.30   0
  -5  -5   8   10.05   22.93   0
  -5   5   8   15.15   18.85   0
  -5   8   7   34.86   22.30   0
  -4 -11   4   19.69   21.03   0
  -4  11   4   41.08   17.15   0
  -3 -10   3   -3.07   15.71   0
  -3  -2   6  465.50   38.35   0
  -3   2   6  484.27   36.47   0
  -2  -7   3   19.08   15.82   0
  -2  -4   4  311.91   28.72   0
  -2   4   4  357.81   24.25   0
  -1 -10  -1  143.86   14.21   0
  -7  -5  10    5.18   31.74   0
  -7   5  10    3.65   29.41   0
  -6  -6   9   22.71   27.50   0
  -6  -1  10   49.27   32.29   0
  -6   0  10   16.44   29.40   0
  -6   1  10   20.09   29.49   0
  -6   6   9   18.02   25.41   0
  -5  -6   8   25.90   25.44   0
  -5  -2   9   -9.99   26.31   0
  -5  -1   9   70.66   33.03   0
  -5   0   9   36.00   24.49   0
  -5   1   9   36.45   28.60   0
  -5   6   8   11.77   20.98   0
  -5  10   6  289.94   32.88   0
  -4  -8   6   72.09   27.14   0
  -4  -5   7   27.66   20.96   0
  -4   5   7   -4.69   18.25   0
  -3  -3   6    6.67   18.28   0
  -3   3   6   29.85   16.97   0
  -2   7   3   15.76   10.01   0
  -7  -2  11   -9.37   38.23   0
  -7  -1  11   31.50   33.55   0
  -7   0  11    0.20   31.00   0
  -7   1  11  -12.94   33.23   0
  -7   2  11   -6.63   33.41   0
  -6  -9   8   32.19   28.33   0
  -6  -7   9   30.77   32.08   0
  -6  -3  10   25.17   27.30   0
  -6  -2  10   -6.31   24.20   0
  -6   2  10   -3.66   22.49   0
  -6   3  10   -2.22   26.77   0
  -5 -12   5   -0.06   24.20   0
  -5  -9   7   21.70   26.50   0
  -5  -7   8   82.42   32.14   0
  -5  -3   9   17.46   24.92   0
  -5   2   9    5.21   21.16   0
  -5   3   9   46.75   27.77   0
  -4 -10   5  234.03   32.67   0
  -4  -6   7   71.33   24.77   0
  -4  -1   8  125.81   30.85   0
  -4   0   8   13.28   20.02   0
  -4   1   8  115.29   30.21   0
  -4   8   6   49.64   19.51   0
  -3 -14   0    0.68   15.55   0
  -3 -13   1    6.80   16.73   0
  -3  -9   4   -0.06   17.01   0
  -3  -7   5   45.45   18.96   0
  -3  -4   6  117.56   25.16   0
  -3   4   6  109.56   22.88   0
  -2  -5   4  285.98   28.28   0
  -1  -7   1   50.86   11.58   0
  -1   4   2  145.35   10.85   0
  -7  -4  11   29.78   38.50   0
  -7  -3  11   36.17   34.51   0
  -7   3  11   31.06   31.67   0
  -6  -5  10   45.35   33.48   0
  -6  -4  10   20.26   26.63   0
  -6   4  10   44.63   29.60   0
  -6   7   9   29.32   26.71   0
  -6   9   8   52.31   25.68   0
  -5 -11   6    8.56   27.18   0
  -5  -4   9  157.84   35.02   0
  -5   4   9  140.27   32.99   0
  -5   7   8   49.28   23.07   0
  -5   9   7   35.84   20.19   0
  -5  12   5    5.38   16.52   0
  -4 -13   3   -4.19   17.81   0
  -4 -12   4   -4.48   23.26   0
  -4  -9   6   64.86   25.59   0
  -4  -2   8   24.23   21.06   0
  -4   2   8   -4.37   17.68   0
  -4   6   7   86.76   22.96   0
  -4  10   5  215.97   25.94   0
  -3  -5   6   66.58   25.69   0
  -3   7   5   34.62   15.49   0
  -3   9   4    2.31   13.40   0
  -2 -13  -1    5.87   12.41   0
  -2 -12   0   14.80   13.59   0
  -2   9   2  123.44   10.84   0
  -7   4  11    6.23   28.72   0
  -6  -8   9    6.84   25.63   0
  -6  -6  10   21.94   32.03   0
  -6   5  10   54.77   29.39   0
  -5 -10   7   25.83   26.97   0
  -5  -8   8   35.83   25.42   0
  -5  -5   9   -1.84   23.84   0
  -5   5   9  -16.88   20.25   0
  -4 -11   5   82.15   26.63   0
  -4  -7   7  103.23   26.98   0
  -4  -4   8  149.16   30.03   0
  -4   3   8   11.37   18.02   0
  -3  -8   5   45.27   21.49   0
  -3   5   6   82.42   20.92   0
  -2 -14  -2   13.64   11.36   0
  -2 -11   1   14.47   13.62   0
  -2   5   4  300.16   21.66   0
  -1  -9   0  282.34   18.39   0
  -7  -2  12   -5.00   36.06   0
  -7  -1  12   83.73   42.55   0
  -7   0  12   29.87   38.30   0
  -7   1  12   58.67   39.85   0
  -6  -9   9   43.32   37.69   0
  -6  -3  11   24.72   32.41   0
  -6  -2  11   36.44   29.04   0
  -6  -1  11   55.30   32.08   0
  -6   0  11   13.14   25.73   0
  -6   1  11   40.84   28.15   0
  -6   2  11   44.54   31.32   0
  -6   6  10   11.64   25.30   0
  -6   8   9   12.36   24.65   0
  -5 -12   6  102.24   31.97   0
  -5  -6   9  194.49   39.18   0
  -5  -2  10   43.50   33.20   0
  -5  -1  10    3.84   28.31   0
  -5   0  10  131.17   36.02   0
  -5   1  10   18.71   30.15   0
  -5   8   8   31.80   21.59   0
  -5  11   6    5.85   18.07   0
  -4  -8   7   22.95   24.25   0
  -4  -5   8   56.01   23.96   0
  -4   4   8  149.30   26.43   0
  -4   7   7   96.67   22.96   0
  -4   9   6   63.35   20.34   0
  -3 -10   4   37.06   18.97   0
  -3  -6   6   50.50   20.42   0
  -3  -2   7   23.01   24.30   0
  -3  -1   7  129.39   26.10   0
  -3   0   7 1084.64   55.56   0
  -3   1   7   95.52   26.50   0
  -2  -6   4  160.58   21.81   0
  -2  -2   5  520.20   34.07   0
  -2  -1   5  275.16   26.25   0
  -2   0   5   34.37   15.81   0
  -2   1   5  294.90   25.60   0
  -7  -3  12   -4.74   31.95   0
  -7   3  12   18.61   36.93   0
  -6  -7  10   11.14   26.93   0
  -6  -4  11   96.00   34.39   0
  -6   3  11    5.10   23.86   0
  -5 -11   7   11.85   26.98   0
  -5  -9   8    3.54   19.52   0
  -5  -7   9   28.03   28.84   0
  -5  -3  10  172.26   35.90   0
  -5   2  10   34.24   26.88   0
  -5   6   9  218.03   34.86   0
  -5  10   7   12.70   20.45   0
  -4 -10   6   23.20   22.23   0
  -4  -6   8   30.48   25.97   0
  -4   5   8   39.58   21.73   0
  -4  13   3    2.40   11.78   0
  -3  -3   7   10.51   19.65   0
  -3   2   7   31.97   22.38   0
  -3  12   2   77.82   12.17   0
  -2  -3   5   90.32   19.49   0
  -2   2   5  530.65   31.45   0
  -6  -8  10   16.95   30.73   0
  -6  -5  11  -20.11   27.60   0
  -6   4  11   72.40   29.19   0
  -6   7  10   25.88   27.01   0
  -6   9   9   45.72   25.52   0
  -5  -5  10  154.89   38.60   0
  -5  -4  10   58.75   28.46   0
  -5   3  10  133.89   30.30   0
  -4 -13   4    9.93   19.36   0
  -4 -12   5  -11.76   23.21   0
  -4  -2   9   84.80   26.44   0
  -4  -1   9  213.20   33.47   0
  -4   0   9    1.08   18.99   0
  -4   1   9  234.48   33.52   0
  -4  12   4   11.54   13.84   0
  -3 -14   1   -0.85   16.60   0
  -3  -9   5   95.70   24.06   0
  -3  -7   6   75.88   21.85   0
  -3  -4   7   57.04   22.76   0
  -3   3   7    9.50   20.24   0
  -3   6   6   37.41   17.59   0
  -3   8   5   43.72   16.39   0
  -2  -7   4  103.21   21.33   0
  -2  -4   5  135.63   24.10   0
  -6  -6  11    3.97   27.20   0
  -6  -2  12   -4.86   30.07   0
  -6  -1  12   57.94   35.48   0
  -6   0  12   58.00   34.61   0
  -6   5  11  -13.74   20.71   0
  -5 -10   8   19.58   25.92   0
  -5  -8   9    2.19   23.14   0
  -5  -6  10  117.07   35.69   0
  -5   4  10   37.66   22.53   0
  -5   7   9   28.93   21.87   0
  -5   9   8   17.38   18.97   0
  -4 -11   6  153.19   31.68   0
  -4  -9   7   46.80   22.18   0
  -4  -7   8   16.35   21.51   0
  -4  -4   9   61.57   29.11   0
  -4  -3   9   14.28   21.17   0
  -4   2   9   95.33   25.29   0
  -4   6   8    6.43   18.49   0
  -4   8   7   67.42   21.12   0
  -4  11   5   85.58   19.58   0
  -3 -11   4   -0.62   17.65   0
  -3  -5   7   38.26   24.64   0
  -3  11   3   27.18   12.99   0
  -2   3   5  112.42   17.25   0
  -2   6   4  145.76   16.64   0
  -1  -8   1  536.20   25.10   0
  -1  -1   3  942.16   32.42   0
  -1   0   3  244.74   18.32   0
  -6  -7  11   47.58   33.37   0
  -6  -4  12   51.25   35.48   0
  -6  -3  12   79.63   35.60   0
  -6   1  12   53.74   29.64   0
  -6   2  12   -7.17   23.38   0
  -6   6  11   20.65   27.10   0
  -6   8  10   28.93   26.62   0
  -5  -9   9   -1.75   26.40   0
  -5  -2  11  -17.64   27.35   0
  -5  -1  11    5.18   25.22   0
  -5   0  11    6.43   23.06   0
  -5   1  11   28.47   29.91   0
  -5   5  10  118.46   29.60   0
  -5  12   6  112.41   22.66   0
  -4  -5   9  524.84   51.22   0
  -4   3   9    5.33   17.97   0
  -3  -8   6   47.20   22.17   0
  -3   4   7   58.15   18.91   0
  -2 -12   1  112.03   20.09   0
  -2  -5   5   31.30   19.51   0
  -2   8   3   16.36    9.05   0
  -1  -2   3  133.60   16.15   0
  -1   1   3  921.01   30.60   0
  -6  -8  11    1.54   29.70   0
  -6  -5  12   -6.85   26.29   0
  -6   3  12   83.01   31.52   0
  -6   4  12   37.54   30.72   0
  -5 -11   8   37.53   30.21   0
  -5  -7  10   15.21   24.84   0
  -5  -4  11   20.47   29.48   0
  -5  -3  11   37.24   26.77   0
  -5   2  11    2.58   22.98   0
  -5   6  10   99.39   28.31   0
  -5   8   9   16.45   20.53   0
  -5  11   7    7.79   20.47   0
  -4 -10   7    3.07   20.12   0
  -4  -8   8  134.73   29.08   0
  -4  -6   9   57.09   31.01   0
  -4   4   9   36.08   19.98   0
  -4  10   6   40.72   16.48   0
  -3 -10   5   92.00   23.67   0
  -3  -6   7   14.01   18.21   0
  -3  -1   8  310.98   37.89   0
  -3   7   6   81.02   18.94   0
  -3  10   4   41.57   14.45   0
  -2 -13   0   11.69   12.81   0
  -2 -11   2   12.49   14.96   0
  -2  -8   4    7.60   16.43   0
  -2   4   5  136.27   19.07   0
  -1  -3   3   31.87   11.76   0
  -6  -6  12  -14.60   29.51   0
  -6   7  11   36.29   29.14   0
  -5 -10   9   46.40   30.11   0
  -5  -8  10   31.87   30.28   0
  -5  -5  11   11.06   24.84   0
  -5   3  11   -5.77   21.83   0
  -5  10   8    4.91   20.60   0
  -4 -13   5   -1.95   19.05   0
  -4 -12   6    3.72   21.42   0
  -4  -9   8   74.14   28.11   0
  -4  -2  10   51.25   28.70   0
  -4  -1  10   27.13   22.16   0
  -4   0  10    2.17   24.24   0
  -4   5   9  585.84   46.87   0
  -4   7   8   35.13   19.91   0
  -4   9   7   31.57   19.13   0
  -3  -9   6   98.60   25.30   0
  -3  -7   7   80.19   25.68   0
  -3  -3   8  145.68   28.60   0
  -3  -2   8   35.87   22.26   0
  -3   0   8  168.29   28.49   0
  -3   1   8  323.16   34.59   0
  -3   5   7   34.72   19.57   0
  -2 -14  -1   13.67   11.80   0
  -2  -6   5  243.81   28.52   0
  -1 -12  -2   44.83    9.45   0
  -1 -11  -1  137.29   13.41   0
  -1   2   3  135.98   14.50   0
  -1   5   2    0.60    5.39   0
  -6  -7  12   21.05   31.61   0
  -6  -3  13    4.01   27.60   0
  -6  -2  13    8.21   30.64   0
  -6  -1  13   -0.34   26.62   0
  -6   0  13   45.03   30.43   0
  -6   1  13  -15.99   24.14   0
  -6   2  13   -1.20   29.67   0
  -6   5  12   44.14   26.95   0
  -5  -6  11    3.44   24.05   0
  -5   4  11   35.30   22.87   0
  -5   7  10   28.36   21.14   0
  -4 -11   7   11.94   22.54   0
  -4  -7   9   99.87   28.25   0
  -4  -4  10   49.54   29.35   0
  -4  -3  10   15.40   22.38   0
  -4   1  10   31.87   21.93   0
  -4   2  10   20.96   24.44   0
  -3 -14   2   14.19   16.70   0
  -3  -4   8   87.01   25.03   0
  -3   2   8   69.25   22.14   0
  -3   9   5   84.92   16.85   0
  -2  -3   6  150.36   26.09   0
  -2  -2   6   57.75   19.12   0
  -2   0   6 1297.05   52.08   0
  -1 -10   0   92.18   12.88   0
  -1  -4   3  799.24   32.64   0
  -6  -5  13   40.99   38.16   0
  -6  -4  13   -4.23   29.48   0
  -6   3  13   19.80   30.98   0
  -6   6  12    5.59   26.83   0
  -6   8  11   30.92   26.36   0
  -5 -11   9   32.78   30.52   0
  -5  -9  10   42.35   27.20   0
  -5  -7  11   23.16   26.02   0
  -5  -3  12   18.15   30.36   0
  -5  -2  12   -0.68   23.84   0
  -5  -1  12   22.60   25.19   0
  -5   0  12   -4.19   22.11   0
  -5   1  12    9.82   28.03   0
  -5   5  11    5.46   23.06   0
  -5   9   9   -6.75   17.71   0
  -4 -10   8   90.06   29.21   0
  -4  -8   9   66.56   29.08   0
  -4  -5  10   17.33   27.39   0
  -4   3  10    3.71   22.89   0
  -4   6   9   38.32   22.21   0
  -4   8   8  139.88   26.06   0
  -3 -11   5    8.67   19.06   0
  -3  -8   7    8.00   20.60   0
  -3  -5   8   31.27   20.56   0
  -3   3   8  135.81   25.07   0
  -3   6   7    2.70   16.72   0
  -2  -7   5   83.38   21.78   0
  -2  -4   6  241.47   29.82   0
  -2   2   6   61.88   19.36   0
  -2   5   5   33.73   13.43   0
  -2   7   4  124.11   15.22   0
  -6  -6  13   -3.90   30.77   0
  -6   4  13  -18.41   27.26   0
  -5 -10  10    9.08   27.65   0
  -5  -8  11  -12.34   27.01   0
  -5  -5  12   16.20   30.42   0
  -5  -4  12   35.05   27.77   0
  -5   2  12    3.42   22.71   0
  -5   3  12    5.08   26.75   0
  -5   6  11   14.69   23.92   0
  -4 -13   6    0.44   20.28   0
  -4  -6  10   17.22   28.98   0
  -4   4  10   38.83   24.45   0
  -3 -10   6   20.52   19.12   0
  -3  -6   8   55.92   25.31   0
  -3   4   8   78.39   24.31   0
  -3   8   6   51.81   17.57   0
  -2 -15  -2    8.51    8.57   0
  -1  -9   1  411.22   22.79   0
  -6  -3  14   12.29   36.77   0
  -6  -2  14   34.90   34.20   0
  -6  -1  14   -5.22   30.61   0
  -6   0  14   -2.23   26.90   0
  -6   1  14   -7.47   30.62   0
  -6   5  13   22.77   29.84   0
  -6   7  12    4.65   25.59   0
  -5  -6  12   24.69   31.10   0
  -5   4  12   53.43   29.56   0
  -5   8  10    9.80   20.76   0
  -5  11   8   41.62   22.18   0
  -4 -12   7   31.82   24.97   0
  -4  -9   9   -1.67   23.54   0
  -4  -7  10   16.35   27.74   0
  -4  -1  11   -5.92   20.34   0
  -4   0  11   -2.13   25.17   0
  -4  11   6  137.50   21.63   0
  -4  12   5    1.18   13.40   0
  -4  13   4   -2.85   11.31   0
  -3  -2   9   75.63   29.28   0
  -3  -1   9  203.39   32.06   0
  -3   0   9   75.66   28.66   0
  -2 -12   2   57.17   18.28   0
  -2  -5   6  281.10   29.52   0
  -2   3   6  174.27   23.05   0
  -1   3   3   22.37    9.40   0
  -6  -5  14  -23.71   34.92   0
  -6  -4  14    7.59   31.60   0
  -6   2  14   35.99   32.24   0
  -6   3  14   12.50   30.92   0
  -6   6  13    2.10   28.29   0
  -5  -9  11    7.70   27.41   0
  -5  -7  12   11.26   30.26   0
  -5  -2  13   27.19   31.76   0
  -5  -1  13   -3.09   28.70   0
  -5   0  13    9.89   29.15   0
  -5   7  11   25.08   23.87   0
  -5  10   9   56.27   21.41   0
  -4 -11   8    1.57   23.55   0
  -4  -4  11   83.85   28.97   0
  -4  -3  11   66.27   29.21   0
  -4   1  11    4.90   20.71   0
  -4   2  11   14.34   24.91   0
  -4   5  10   17.61   22.47   0
  -4   7   9   76.68   22.43   0
  -4  10   7   -2.32   13.88   0
  -3 -14   3   12.67   18.44   0
  -3 -12   5   20.95   17.81   0
  -3  -9   7   11.74   17.42   0
  -3  -7   8   90.31   24.25   0
  -3  -4   9   41.53   25.66   0
  -3  -3   9   15.05   20.34   0
  -3   1   9  187.97   30.47   0
  -3   5   8   13.08   19.08   0
  -2 -13   1   10.49   13.40   0
  -2  -8   5   41.53   19.42   0
  -2  -6   6   40.14   21.07   0
  -6   4  14  -10.40   28.17   0
  -5 -10  11  -10.97   27.37   0
  -5  -8  12    8.88   29.44   0
  -5  -4  13    3.65   25.42   0
  -5  -3  13   12.51   26.57   0
  -5   1  13   12.08   24.39   0
  -5   2  13    6.03   27.21   0
  -5   5  12   18.35   22.31   0
  -5   9  10   16.42   20.41   0
  -4 -10   9    4.39   23.82   0
  -4  -8  10   11.55   21.94   0
  -4  -5  11  136.58   32.56   0
  -4   3  11   51.02   27.03   0
  -4   9   8   82.77   21.50   0
  -3 -11   6   52.17   23.00   0
  -3  -5   9    1.03   22.23   0
  -3   2   9   86.53   24.42   0
  -3   7   7   83.38   19.47   0
  -2 -14   0   10.20   11.87   0
  -2  -1   7 3112.79   84.99   0
  -2   6   5  292.65   22.76   0
  -1  -8   2  107.94   15.30   0
  -6  -3  15   23.40   38.59   0
  -6  -2  15   27.00   33.63   0
  -6  -1  15    8.23   31.35   0
  -6   0  15  -14.57   34.26   0
  -6   1  15    0.05   35.10   0
  -6   5  14   12.87   29.35   0
  -5  -6  13   17.21   31.49   0
  -5  -5  13   22.71   27.82   0
  -5   3  13   -1.43   26.40   0
  -5   6  12    3.36   23.30   0
  -4 -13   7    5.78   20.55   0
  -4 -12   8   18.03   24.16   0
  -4  -6  11    0.45   20.66   0
  -4   6  10   29.80   21.73   0
  -4   8   9   79.50   23.49   0
  -3 -10   7   83.76   24.55   0
  -3  -8   8   34.84   20.46   0
  -3  -6   9   97.26   28.67   0
  -3   3   9   35.95   19.79   0
  -3  10   5  124.73   19.37   0
  -2  -7   6   87.60   23.40   0
  -2  -3   7   64.80   20.59   0
  -2  -2   7  161.65   25.37   0
  -2   0   7    9.01   17.39   0
  -2   4   6  257.35   23.53   0
  -1  -2   4   48.42   14.03   0
  -1  -1   4 1841.69   48.39   0
  -1   0   4  108.04   18.68   0
   0  -3   0   13.41    4.16   0
  -5  -9  12   -7.97   24.20   0
  -5  -7  13   -9.87   29.21   0
  -5   4  13    3.41   26.45   0
  -5   8  11    9.41   21.83   0
  -4 -11   9   26.56   26.54   0
  -4  -9  10   17.72   22.24   0
  -4  -7  11   -1.58   18.68   0
  -4  -3  12   77.98   34.87   0
  -4  -2  12  -15.25   20.93   0
  -4  -1  12   16.28   23.08   0
  -4   0  12    4.24   21.69   0
  -4   4  11   80.50   25.04   0
  -3   4   9   37.65   22.26   0
  -3   6   8   73.83   21.28   0
  -3   9   6  102.80   20.09   0
  -3  11   4   14.79   12.14   0
  -2  -9   5   69.36   20.25   0
  -2  -4   7  186.77   26.88   0
  -1  -3   4   28.40   12.74   0
  -6   3  15   13.01   30.33   0
  -5  -4  14   26.57   33.13   0
  -5  -3  14   -3.54   28.41   0
  -5  -2  14    6.10   26.61   0
  -5  -1  14   14.34   27.41   0
  -5   0  14    7.99   25.21   0
  -5   1  14   23.83   26.13   0
  -5   5  13   39.64   28.49   0
  -5   7  12    7.56   23.94   0
  -5  10  10  -24.12   21.09   0
  -5  11   9   27.14   20.23   0
  -4 -10  10  -12.76   23.59   0
  -4  -8  11    5.60   25.72   0
  -4  -5  12   12.43   26.65   0
  -4  -4  12   34.95   25.42   0
  -4   1  12    2.65   21.38   0
  -4   2  12   -1.78   25.28   0
  -4   5  11   93.08   28.12   0
  -4   7  10   20.35   19.36   0
  -3 -12   6   59.18   21.45   0
  -3  -9   8  139.48   26.77   0
  -3  -7   9  130.29   27.89   0
  -3  -4  10   68.67   28.06   0
  -3  -3  10   12.04   20.46   0
  -3  -2  10  207.04   32.69   0
  -3  -1  10   32.79   21.78   0
  -3   0  10   87.59   25.24   0
  -3   1  10   54.02   26.09   0
  -2  -5   7   34.63   19.23   0
  -2   2   7  172.46   23.62   0
  -2   9   3   -5.88    7.02   0
  -1  -4   4  142.48   19.43   0
  -1   1   4 1805.89   45.39   0
  -1   4   3  785.76   24.06   0
  -5  -8  13   -2.08   28.18   0
  -5  -6  14  -19.83   30.06   0
  -5  -5  14    3.07   26.68   0
  -5   2  14   -3.55   22.61   0
  -5   9  11    7.29   20.74   0
  -4  -6  12    9.49   27.29   0
  -4   3  12   69.40   29.80   0
  -4  10   8  117.60   22.80   0
  -4  11   7    6.02   15.57   0
  -4  12   6   -1.25   13.60   0
  -3 -11   7    1.53   20.12   0
  -3  -8   9   13.87   23.33   0
  -3  -5  10   39.13   26.75   0
  -3   2  10  187.10   32.21   0
  -3   8   7    4.83   13.72   0
  -3  12   3    5.47    8.36   0
  -2 -15  -1    1.22    8.51   0
  -2 -13   2   13.54   14.47   0
  -2 -12   3   -5.77   14.01   0
  -2  -8   6  107.88   23.99   0
  -2  -6   7   76.62   24.61   0
  -2   3   7   67.55   20.34   0
  -2   5   6  311.44   25.52   0
  -2   8   4   18.66   10.18   0
  -1 -11   0  872.07   27.82   0
  -1 -10   1  234.38   17.96   0
  -5  -7  14   -3.92   33.30   0
  -5   3  14    7.20   24.20   0
  -5   6  13    3.34   24.26   0
  -5   8  12    3.22   21.91   0
  -4 -12   9   -4.01   20.58   0
  -4 -11  10   24.43   27.75   0
  -4  -9  11    6.62   22.22   0
  -4  -7  12   21.82   28.58   0
  -4  -2  13   75.57   34.77   0
  -4  -1  13   22.82   29.48   0
  -4   4  12   43.30   26.17   0
  -4   6  11   -7.50   18.81   0
  -4   9   9   15.01   16.98   0
  -3 -10   8   24.40   21.54   0
  -3  -6  10  278.89   39.52   0
  -3   3  10   15.91   21.91   0
  -3   5   9   -2.04   15.01   0
  -3   7   8   98.22   21.56   0
  -2  -2   8   40.36   23.83   0
  -2  -1   8   11.31   21.99   0
  -1  -9   2  138.63   17.06   0
  -1  -5   4  925.89   37.94   0
  -1   2   4   49.78   13.79   0
  -5  -8  14    0.10   33.36   0
  -5  -4  15    6.99   33.51   0
  -5  -3  15   24.89   31.60   0
  -5  -2  15    6.73   27.21   0
  -5  -1  15   77.43   33.08   0
  -5   0  15   -4.67   25.59   0
  -5   1  15   83.89   36.39   0
  -5   4  14   31.51   25.63   0
  -4 -10  11    9.94   25.82   0
  -4  -8  12    7.48   27.19   0
  -4  -4  13   -8.49   22.47   0
  -4  -3  13  176.78   36.19   0
  -4   0  13   31.74   27.20   0
  -4   1  13   40.64   31.60   0
  -4   8  10   27.95   20.56   0
  -3  -9   9   61.50   25.44   0
  -3  -7  10   36.85   26.13   0
  -3  -2  11   33.01   26.22   0
  -3  -1  11   28.59   25.96   0
  -2 -14   1    1.17   12.05   0
  -2  -9   6   28.49   18.56   0
  -2  -7   7   67.41   23.09   0
  -2  -4   8   -0.02   21.88   0
  -2  -3   8   37.83   20.26   0
  -2   0   8  319.23   32.22   0
  -2   7   5   86.31   14.43   0
  -1 -12  -1  124.35   11.48   0
  -5  -6  15   25.60   36.97   0
  -5  -5  15  -10.31   30.03   0
  -5   2  15    6.63   24.97   0
  -5   5  14    2.89   21.97   0
  -5   7  13   16.29   25.78   0
  -5  10  11    0.75   21.52   0
  -4  -6  13   33.67   30.28   0
  -4  -5  13   -4.07   23.09   0
  -4   2  13   56.82   25.19   0
  -4   5  12   -6.27   21.07   0
  -4   7  11   -2.43   18.40   0
  -4  13   5    1.79   10.40   0
  -3 -12   7   -6.77   17.85   0
  -3 -11   8   70.73   25.29   0
  -3  -4  11  231.30   35.80   0
  -3  -3  11   28.35   22.73   0
  -3   0  11   -1.43   18.57   0
  -3   1  11   33.25   25.23   0
  -3   4  10   61.15   24.14   0
  -3   6   9   92.90   23.08   0
  -2  -5   8  208.78   32.19   0
  -2   1   8   -3.23   16.19   0
  -2   4   7  149.79   20.99   0
  -1  -6   4  316.10   25.29   0
  -5   3  15   22.44   28.64   0
  -5   6  14   -3.38   24.31   0
  -5   9  12    6.73   21.22   0
  -4 -12  10    0.83   23.78   0
  -4 -11  11   11.86   27.45   0
  -4  -9  12   20.25   24.17   0
  -4  -7  13    9.81   28.63   0
  -4   3  13  121.30   29.61   0
  -3 -10   9    6.20   20.90   0
  -3  -8  10   63.02   23.41   0
  -3  -5  11  135.08   30.78   0
  -3   2  11   54.32   25.56   0
  -3   9   7    8.85   16.74   0
  -2 -12   4   35.21   17.52   0
  -2  -8   7   31.82   20.39   0
  -2  -6   8   24.95   22.22   0
  -2   2   8   46.88   18.79   0
  -2   6   6   41.22   14.08   0
  -1  -3   5    0.46   15.38   0
  -1  -2   5   23.29   13.92   0
  -1  -1   5   74.87   16.29   0
  -5  -4  16   33.96   33.28   0
  -5  -3  16    8.65   31.17   0
  -5  -2  16   -2.76   30.35   0
  -5  -1  16   33.82   31.40   0
  -5   0  16   10.30   27.56   0
  -5   1  16   14.28   32.07   0
  -5   4  15   -2.25   23.79   0
  -5   8  13    1.61   23.56   0
  -4 -10  12   11.95   27.49   0
  -4  -8  13   15.73   29.08   0
  -4  -4  14   41.19   27.85   0
  -4  -3  14   18.53   25.83   0
  -4  -2  14  117.45   33.51   0
  -4  -1  14  100.33   31.52   0
  -4   0  14   39.81   26.55   0
  -4   1  14   79.97   33.11   0
  -4   4  13   -6.84   22.87   0
  -4   6  12   19.99   22.49   0
  -4   9  10   32.75   20.31   0
  -4  10   9   16.13   17.70   0
  -4  11   8    4.69   16.07   0
  -3  -9  10   27.19   25.29   0
  -3  -6  11   80.93   27.04   0
  -3   3  11   24.64   23.02   0
  -3   5  10   41.39   21.63   0
  -3   8   8   25.25   17.82   0
  -3  10   6   19.30   14.43   0
  -2 -15   0    3.67    9.79   0
  -2 -13   3   52.23   16.76   0
  -2 -10   6  280.84   30.75   0
  -1  -4   5  864.67   40.10   0
  -1   0   5    3.05   12.44   0
  -1   3   4   32.41   11.04   0
  -1   6   2  376.36   11.08   0
   0  -4   0  840.90   13.50   0
  -5  -5  16   47.14   35.85   0
  -5   2  16   27.40   28.34   0
  -5   5  15   15.68   28.23   0
  -5   7  14    1.62   25.10   0
  -4  -6  14   13.61   29.67   0
  -4  -5  14  -14.72   22.16   0
  -4   2  14  113.05   34.39   0
  -4   8  11   12.83   19.54   0
  -4  12   7   25.55   15.68   0
  -3 -13   7   -0.25   17.16   0
  -3 -12   8   -3.85   18.73   0
  -3 -11   9    8.52   21.24   0
  -3  -7  11   14.12   22.12   0
  -3  -4  12   -4.43   25.95   0
  -3  -3  12  114.78   29.81   0
  -3  -2  12    7.11   21.48   0
  -3  -1  12    2.13   20.38   0
  -3   0  12   39.97   26.54   0
  -3   7   9  115.48   23.10   0
  -3  11   5   11.54   12.82   0
  -2  -9   7  175.38   27.66   0
  -2  -4   9   16.34   24.34   0
  -2  -3   9   75.43   23.82   0
  -2  -2   9  148.85   27.48   0
  -2  -1   9  144.35   26.99   0
  -2   0   9  184.70   31.02   0
  -2   3   8   47.96   17.77   0
  -2   5   7   31.18   16.15   0
  -1  -5   5 1279.33   48.30   0
  -1   1   5   87.48   17.52   0
  -5  -2  17   64.00   40.85   0
  -5   3  16   -7.54   24.58   0
  -4 -11  12    6.34   28.23   0
  -4  -9  13   -9.36   25.61   0
  -4  -7  14   -3.97   28.59   0
  -4   3  14   -0.21   26.01   0
  -4   5  13   15.93   21.55   0
  -4   7  12   20.36   20.82   0
  -3 -10  10   51.76   24.30   0
  -3  -8  11    6.43   23.66   0
  -3  -5  12  477.33   48.83   0
  -3   1  12   16.70   20.48   0
  -3   4  11  242.99   34.33   0
  -3   6  10  244.73   31.09   0
  -2 -14   2   24.46   13.42   0
  -2  -5   9  162.17   30.44   0
  -2   1   9  164.41   26.75   0
  -1 -11   1  195.49   17.13   0
  -1 -10   2   58.25   13.72   0
  -1  -9   3  353.94   24.87   0
  -1   5   3  208.21   12.87   0
  -5  -3  17   77.28   38.23   0
  -5  -1  17  -38.97   27.51   0
  -5   0  17   18.36   31.83   0
  -5   1  17   -4.52   33.67   0
  -5   4  16   -5.55   23.52   0
  -5   6  15    1.29   24.45   0
  -5   8  14   15.25   24.29   0
  -4 -10  13    7.18   27.95   0
  -4  -8  14   -3.60   29.08   0
  -4  -5  15    4.68   30.46   0
  -4  -4  15   24.61   27.73   0
  -4  -3  15    1.30   25.50   0
  -4  -2  15   -9.77   23.85   0
  -4  -1  15   21.51   26.52   0
  -4   0  15   44.43   27.85   0
  -4   4  14   35.67   27.93   0
  -4   6  13    8.65   21.10   0
  -3  -6  12   18.67   22.92   0
  -3   2  12   28.02   21.37   0
  -2  -8   8   59.03   20.03   0
  -2  -6   9   20.62   21.88   0
  -2   2   9  153.63   28.32   0
  -2   4   8    7.97   14.39   0
  -1  -6   5  615.33   35.44   0
  -1   2   5   18.98   13.46   0
  -5   5  16   43.98   31.84   0
  -4  -9  14   -1.89   28.33   0
  -4  -6  15    1.11   30.35   0
  -4   1  15   26.76   26.07   0
  -4   2  15   14.52   28.02   0
  -4   9  11   -3.33   18.44   0
  -4  10  10    3.63   17.95   0
  -4  13   6    3.73   10.63   0
  -3 -13   8    5.88   19.39   0
  -3 -12   9    3.68   21.90   0
  -3 -11  10    2.53   22.69   0
  -3  -9  11    2.59   17.27   0
  -3  -7  12   37.98   23.88   0
  -3  -3  13   11.71   27.66   0
  -3  -2  13   15.50   22.79   0
  -3  -1  13   35.15   29.94   0
  -3   3  12  100.66   29.39   0
  -3   5  11  142.12   28.69   0
  -2 -13   4   -5.94   14.31   0
  -2 -10   7    6.48   17.01   0
  -2  -7   9   29.02   22.20   0
  -2  -2  10   25.58   26.15   0
  -2   6   7   98.48   19.88   0
  -2   7   6   47.31   13.04   0
  -2   8   5   46.64   12.15   0
  -1  -3   6  350.00   29.94   0
  -1  -2   6   98.08   19.01   0
  -1  -1   6 1951.42   59.33   0
  -1   4   4  166.64   15.37   0
  -5   3  17   89.41   37.01   0
  -4  -7  15  -24.49   23.57   0
  -4   3  15   -9.95   25.39   0
  -4   5  14    4.19   20.49   0
  -4   8  12    2.15   18.95   0
  -4  11   9   19.02   18.01   0
  -3 -10  11    7.64   23.34   0
  -3  -8  12   11.02   25.22   0
  -3  -5  13  318.60   44.03   0
  -3  -4  13   48.80   26.46   0
  -3   0  13    4.83   21.18   0
  -3   1  13   26.18   26.86   0
  -3   7  10   54.51   20.19   0
  -3   8   9   -1.21   14.74   0
  -3   9   8  155.55   23.14   0
  -2 -15   1    5.89    9.95   0
  -2 -14   3    8.21   13.72   0
  -2  -9   8    0.09   15.39   0
  -2  -4  10   -4.13   18.40   0
  -2  -3  10    2.62   19.41   0
  -2  -1  10   70.48   24.33   0
  -2   0  10  138.09   27.48   0
  -2   3   9   94.92   21.87   0
  -1  -7   5  122.01   20.23   0
  -1  -4   6    9.11   14.10   0
  -1   0   6 2205.11   61.62   0
  -4  -8  15   -5.37   27.23   0
  -4  -5  16    7.90   31.57   0
  -4  -4  16    1.46   29.31   0
  -4  -3  16   56.28   31.38   0
  -4  -2  16   -5.45   25.33   0
  -4  -1  16   96.83   34.35   0
  -4   0  16  -17.53   23.21   0
  -4   1  16   70.30   34.46   0
  -4   4  15   22.42   27.50   0
  -4   7  13   19.46   17.55   0
  -4  12   8    5.31   14.67   0
  -3  -9  12   -0.68   23.56   0
  -3  -6  13   55.83   25.24   0
  -3   2  13   13.53   26.88   0
  -3   4  12   -4.83   17.29   0
  -3   6  11   65.16   23.28   0
  -3  10   7   88.66   17.48   0
  -2 -11   7  136.76   25.93   0
  -2  -8   9   37.61   22.61   0
  -2  -6  10   24.07   23.74   0
  -2   1  10   49.45   22.06   0
  -2   5   8  177.59   22.84   0
  -2   9   4   46.20    9.66   0
  -1 -12   0   26.99    9.82   0
  -4  -6  16  -22.95   27.21   0
  -4   2  16   14.36   29.27   0
  -4   6  14    7.14   18.17   0
  -3 -13   9   -3.41   19.00   0
  -3 -12  10   72.16   27.64   0
  -3 -11  11   15.85   24.79   0
  -3  -7  13   13.54   23.19   0
  -3  -4  14   23.05   28.84   0
  -3  -3  14   25.51   28.87   0
  -3  -2  14   -0.18   22.86   0
  -3  -1  14   22.87   29.38   0
  -3   3  13   38.54   26.42   0
  -3   5  12  510.88   45.59   0
  -3  12   4   30.14    8.56   0
  -2 -13   5   16.22   16.34   0
  -2 -10   8  116.59   24.90   0
  -2   2  10   42.58   24.39   0
  -2   4   9   11.08   19.47   0
  -1 -10   3   48.47   13.92   0
  -1  -6   6   83.15   20.71   0
  -1   1   6 1870.99   55.09   0
  -1   3   5    8.52    9.90   0
  -4  -7  16    8.14   29.82   0
  -4  -4  17  158.79   45.98   0
  -4  -3  17   13.05   33.12   0
  -4  -2  17  -16.13   30.15   0
  -4  -1  17   11.65   32.16   0
  -4   3  16   13.25   28.73   0
  -4   5  15   -1.47   24.61   0
  -4   8  13    6.90   20.82   0
  -4   9  12   10.37   18.66   0
  -4  10  11    5.25   18.15   0
  -3 -10  12   -7.44   23.41   0
  -3  -8  13   -2.02   21.24   0
  -3  -5  14   -0.59   22.11   0
  -3   0  14   12.96   23.24   0
  -3   1  14   15.22   27.41   0
  -3  11   6   94.52   15.82   0
  -2  -9   9   58.23   23.19   0
  -2  -7  10   30.11   20.14   0
  -2  -4  11 1144.02   64.61   0
  -2  -3  11  354.93   39.40   0
  -2  -2  11   53.85   23.26   0
  -2  -1  11  103.64   26.24   0
  -1 -11   2   81.06   14.59   0
  -1  -3   7   15.79   19.12   0
  -1  -2   7   55.52   21.20   0
   0  -5   0   -1.96    3.99   0
  -4  -6  17   99.17   42.83   0
  -4  -5  17   29.28   33.28   0
  -4   0  17   61.88   31.66   0
  -4   1  17   18.60   31.28   0
  -4   4  16   32.78   29.13   0
  -4   7  14    6.03   23.47   0
  -4  11  10   11.35   17.64   0
  -3 -12  11   11.33   24.10   0
  -3  -9  13   35.03   28.40   0
  -3  -7  14   -8.07   25.85   0
  -3  -6  14   24.07   24.85   0
  -3   2  14    6.73   25.75   0
  -3   4  13   50.60   23.21   0
  -3   7  11   16.00   18.72   0
  -3   8  10   48.93   18.10   0
  -3   9   9   42.18   18.13   0
  -2 -15   2    2.65   10.54   0
  -2 -14   4   21.03   15.14   0
  -2 -11   8   16.06   20.18   0
  -2  -8  10   25.42   23.06   0
  -2  -6  11  837.27   58.58   0
  -2  -5  11  340.21   39.12   0
  -2   0  11   18.24   20.27   0
  -2   1  11   64.52   26.58   0
  -2   3  10   -0.65   17.46   0
  -2   6   8   39.46   16.94   0
  -2   7   7   71.89   15.94   0
  -1  -7   6   39.24   18.08   0
  -1  -4   7  104.64   21.03   0
  -1  -1   7   72.10   19.09   0
  -1   2   6   86.82   16.22   0
  -4   2  17   -3.30   24.27   0
  -4   6  15   17.45   21.86   0
  -4  13   7    4.04   10.41   0
  -3 -11  12   -7.32   24.55   0
  -3  -8  14   19.76   28.38   0
  -3  -4  15    6.17   28.38   0
  -3  -3  15   65.26   28.89   0
  -3  -2  15   25.86   25.22   0
  -3  -1  15   54.86   31.19   0
  -3   3  14   19.55   25.55   0
  -3   6  12    3.67   15.64   0
  -3  10   8   16.49   16.61   0
  -2 -10   9   23.05   19.97   0
  -2   5   9  137.33   22.47   0
  -2   8   6  104.87   15.39   0
  -1  -5   7  504.23   35.78   0
  -1   0   7  659.32   37.75   0
  -4  -4  18    8.22   32.25   0
  -4  -3  18    6.48   31.71   0
  -4  -2  18   13.96   31.79   0
  -4  -1  18    7.11   30.97   0
  -4   0  18   36.01   36.96   0
  -4   3  17   15.51   26.09   0
  -4   5  16    9.51   22.57   0
  -4   8  14   10.31   22.43   0
  -4   9  13    9.49   19.66   0
  -4  10  12   -2.41   19.98   0
  -4  12   9    2.62   14.06   0
  -3 -10  13   10.36   22.22   0
  -3  -6  15   13.64   28.93   0
  -3  -5  15   15.30   25.27   0
  -3   0  15   10.30   23.23   0
  -3   1  15   53.57   30.51   0
  -3   5  13  275.43   35.26   0
  -2  -9  10    9.43   16.83   0
  -2  -7  11   64.82   24.19   0
  -2  -4  12  139.23   29.96   0
  -2  -3  12   77.38   25.79   0
  -2  -2  12  110.60   27.29   0
  -2  -1  12   32.07   21.47   0
  -2   2  11   54.85   21.74   0
  -2   4  10    9.01   16.60   0
  -1 -12   1   -0.46    9.87   0
  -1 -10   4   45.26   16.22   0
  -1  -8   6   87.62   20.58   0
  -1  -6   7   42.30   17.19   0
  -1   4   5  851.05   32.09   0
  -1   5   4  876.35   27.39   0
  -4   1  18   -3.84   28.52   0
  -4   4  17  188.21   41.22   0
  -4   7  15   12.60   24.57   0
  -4  11  11   27.64   19.34   0
  -3 -11  13   14.15   27.70   0
  -3  -9  14   -2.69   22.31   0
  -3  -7  15   54.54   28.96   0
  -3   2  15   22.67   27.66   0
  -3   4  14    6.01   19.21   0
  -3   7  12   20.21   18.92   0
  -3   8  11    7.44   17.57   0
  -2 -15   3   41.64   14.01   0
  -2 -14   5    9.07   15.80   0
  -2 -12   8   13.39   17.63   0
  -2 -11   9    8.71   19.96   0
  -2  -8  11    8.12   17.67   0
  -2  -6  12   37.53   27.17   0
  -2  -5  12    1.48   19.99   0
  -2   0  12   20.75   20.46   0
  -2   1  12    6.35   22.93   0
  -2   3  11  312.22   36.57   0
  -1 -11   3   43.09   13.75   0
  -1  -7   7   73.53   21.70   0
  -1  -4   8    8.07   20.24   0
  -1  -3   8   42.06   18.61   0
  -1  -2   8    8.42   16.63   0
  -1  -1   8   17.24   20.57   0
  -1   3   6  305.53   23.25   0
  -4   2  18   12.63   29.34   0
  -4   6  16   19.70   23.01   0
  -3 -10  14  -13.11   25.20   0
  -3  -8  15    0.40   24.10   0
  -3  -5  16   51.63   29.52   0
  -3  -4  16    2.34   24.80   0
  -3  -3  16   43.86   28.31   0
  -3  -2  16   35.10   27.46   0
  -3  -1  16    5.64   21.31   0
  -3   0  16  -45.07   27.59   0
  -3   3  15   70.78   28.65   0
  -3   6  13   33.74   19.19   0
  -3   9  10   27.11   16.55   0
  -3  11   7    3.95   12.09   0
  -2 -10  10    2.89   16.07   0
  -2  -9  11    2.71   20.88   0
  -2  -7  12    7.62   24.06   0
  -2   5  10  732.80   46.02   0
  -2   6   9   37.31   18.59   0
  -2   7   8   23.25   17.06   0
  -2   9   5   84.75   12.62   0
  -1  -5   8   73.05   20.75   0
  -1   0   8  390.04   32.35   0
  -1   2   7   29.77   14.82   0
  -4   3  18   29.08   30.59   0
  -4   5  17   19.59   25.59   0
  -4   8  15    3.24   22.96   0
  -4   9  14   25.25   22.54   0
  -4  12  10   -0.25   14.67   0
  -3  -9  15   92.75   35.83   0
  -3  -7  16    6.43   29.42   0
  -3  -6  16    2.45   25.15   0
  -3   1  16  -24.34   23.24   0
  -3   5  14   14.91   18.90   0
  -3  10   9   24.46   15.28   0
  -2 -14   6   44.74   18.77   0
  -2  -8  12    0.16   21.84   0
  -2  -5  13   59.64   31.17   0
  -2  -4  13   70.58   26.48   0
  -2  -3  13   70.29   26.17   0
  -2  -2  13  123.95   29.42   0
  -2  -1  13   14.63   21.25   0
  -2   0  13  169.21   34.27   0
  -2   2  12   65.59   22.90   0
  -2   4  11 1056.01   56.54   0
  -2   8   7   41.72   15.85   0
  -1  -8   7  101.11   22.33   0
  -1  -6   8   20.97   17.67   0
  -1   1   8   35.56   20.23   0
  -1   6   3  365.22   14.11   0
  -4   4  18    5.81   27.57   0
  -4   6  17  109.19   35.65   0
  -4   7  16    4.50   22.35   0
  -4  10  13   -0.33   19.53   0
  -3  -5  17  311.29   51.01   0
  -3  -3  17   99.85   33.62   0
  -3  -2  17   25.01   27.24   0
  -3  -1  17   34.67   31.65   0
  -3   2  16   37.39   25.81   0
  -3   4  15    1.98   20.24   0
  -3   7  13    7.72   19.28   0
  -3   8  12    1.30   18.42   0
  -3  12   5   13.73    9.02   0
  -2 -15   4   15.15   12.70   0
  -2 -12   9   10.65   18.62   0
  -2 -11  10   30.58   21.89   0
  -2 -10  11   19.62   20.71   0
  -2  -6  13  249.93   36.84   0
  -2   1  13   24.38   25.20   0
  -2   3  12  105.21   24.81   0
  -1 -12   2    8.55   11.11   0
  -1 -11   4  223.54   22.10   0
  -1  -7   8   21.26   19.48   0
  -1  -4   9    3.74   18.15   0
  -1  -3   9   41.61   20.26   0
  -1  -2   9  323.43   33.16   0
  -1  -1   9   29.62   22.66   0
  -1   3   7   40.27   16.75   0
  -1   4   6   19.55   13.01   0
  -4  11  12    4.00   16.00   0
  -3  -6  17    4.33   29.71   0
  -3   0  17   -4.20   23.87   0
  -3   1  17    1.71   28.28   0
  -3   3  16   33.28   25.11   0
  -3   5  15   41.67   26.11   0
  -3   6  14    4.51   16.73   0
  -3   9  11   12.73   16.44   0
  -2  -9  12    0.95   16.56   0
  -2  -7  13   94.43   27.24   0
  -2  -4  14   39.87   30.73   0
  -2  -3  14   -0.15   21.30   0
  -2  -2  14   11.51   22.03   0
  -2  -1  14   29.90   28.08   0
  -2   2  13  125.29   30.59   0
  -2   5  11  390.11   37.48   0
  -2   6  10   29.03   19.06   0
  -1  -9   7   30.87   17.84   0
  -1  -5   9  307.33   33.34   0
  -1   0   9  238.18   31.08   0
  -1   2   8   -4.32   17.10   0
  -1   5   5 1222.68   36.51   0
  -3  -7  17   97.05   37.41   0
  -3  -3  18   -3.28   33.23   0
  -3  -2  18  -15.15   30.13   0
  -3   2  17  -17.99   25.26   0
  -3   4  16   31.84   27.34   0
  -3  11   8   75.14   16.66   0
  -2 -12  10    9.83   19.61   0
  -2 -11  11    9.60   21.30   0
  -2 -10  12   24.99   23.58   0
  -2  -8  13    4.93   20.45   0
  -2  -6  14    7.26   24.62   0
  -2  -5  14   30.92   23.19   0
  -2   0  14   38.73   24.25   0
  -2   4  12   69.55   21.71   0
  -2   7   9   34.28   16.78   0
  -1 -12   3   -5.18   12.64   0
  -1 -11   5    8.56   14.97   0
  -1  -8   8  124.56   24.42   0
  -1  -6   9   88.51   22.14   0
  -1   1   9   30.44   21.43   0
   0  -6   0  774.66   13.53   0
   0  -5   1   86.52    8.21   0
  -3  -5  18   38.60   33.38   0
  -3  -1  18   -0.21   26.06   0
  -3   0  18    0.98   25.34   0
  -3   3  17   61.93   31.98   0
  -3   6  15    5.62   22.42   0
  -3   7  14   12.63   19.19   0
  -3   8  13   20.16   19.36   0
  -3  10  10   60.81   17.48   0
  -2 -13   9    9.29   17.72   0
  -2  -9  13   -5.39   23.06   0
  -2  -7  14   -7.36   20.43   0
  -2  -3  15   44.76   29.90   0
  -2  -2  15   58.41   31.50   0
  -2   1  14   64.65   25.82   0
  -2   3  13   56.52   22.48   0
  -2   8   8   79.28   18.10   0
  -2   9   6   12.77   10.46   0
  -1  -7   9   84.01   21.69   0
  -1  -5  10  103.21   28.00   0
  -1  -4  10 1348.60   63.99   0
  -1  -3  10   15.50   19.90   0
  -1  -2  10   41.99   21.41   0
  -1  -1  10    7.06   18.72   0
  -1   3   8   40.51   18.62   0
  -3   1  18    9.35   25.14   0
  -3   5  16   21.83   22.73   0
  -3   9  12   -1.11   15.33   0
  -2 -12  11   59.57   25.42   0
  -2 -11  12   12.12   23.70   0
  -2 -10  13   13.28   23.94   0
  -2  -8  14  -15.90   19.49   0
  -2  -6  15   43.87   29.70   0
  -2  -5  15   32.02   22.84   0
  -2  -4  15   12.77   22.56   0
  -2  -1  15  -18.42   20.82   0
  -2   0  15  514.87   52.77   0
  -2   2  14    2.98   19.65   0
  -2   4  13   83.44   26.96   0
  -2   5  12   -1.60   19.22   0
  -1 -10   7  117.83   21.89   0
  -1  -9   8   -4.14   15.73   0
  -1  -8   9    0.50   17.91   0
  -1  -6  10  895.24   53.49   0
  -1   0  10   -2.15   17.46   0
  -1   2   9  340.69   31.51   0
  -1   4   7  100.48   16.87   0
  -3  -3  19   11.38   31.05   0
  -3  -2  19    4.15   29.45   0
  -3  -1  19   23.04   31.37   0
  -3   0  19    6.19   36.22   0
  -3   2  18    1.14   24.44   0
  -3   4  17   -6.46   22.00   0
  -3   7  15   74.68   27.26   0
  -3  10  11   11.56   15.27   0
  -3  12   6   87.65   12.47   0
  -2 -13  10    1.49   18.63   0
  -2  -9  14   20.50   26.27   0
  -2  -7  15   30.33   25.01   0
  -2   1  15    6.37   21.68   0
  -2   7  10   22.42   16.72   0
  -1 -12   4    4.38   12.26   0
  -1  -7  10   30.14   18.57   0
  -1  -5  11 1038.58   60.79   0
  -1  -4  11   75.86   24.06   0
  -1  -3  11   -6.28   17.49   0
  -1  -2  11   40.14   20.81   0
  -1  -1  11  157.79   31.39   0
  -1   1  10   -2.76   17.29   0
  -1   5   6  245.86   20.47   0
  -1   6   4  355.06   17.09   0
  -3   1  19    8.78   29.24   0
  -3   3  18  -11.07   22.72   0
  -3   5  17  293.16   44.26   0
  -3   6  16   -4.88   19.20   0
  -3   8  14   11.88   20.16   0
  -3   9  13   22.55   20.37   0
  -3  11   9    2.21   12.73   0
  -2 -13  11   38.27   25.26   0
  -2 -12  12    3.93   22.12   0
  -2 -11  13   32.45   25.93   0
  -2 -10  14   31.81   27.30   0
  -2  -8  15   23.24   24.26   0
  -2  -6  16    8.51   27.84   0
  -2  -5  16    4.63   23.13   0
  -2  -4  16    8.57   24.00   0
  -2  -3  16    1.85   23.29   0
  -2  -2  16   18.14   24.40   0
  -2  -1  16   59.01   27.50   0
  -2   2  15   39.51   22.80   0
  -2   5  13   57.93   24.45   0
  -2   6  12   52.17   21.81   0
  -2   8   9   17.48   16.17   0
  -2   9   7  222.50   20.29   0
  -1 -13   1    2.27    7.99   0
  -1 -12   5   28.00   15.96   0
  -1 -10   8   37.86   18.21   0
  -1  -9   9   48.22   20.96   0
  -1  -8  10   61.16   23.49   0
  -1  -6  11   45.10   21.33   0
  -1   0  11   98.49   25.61   0
  -1   2  10   28.84   22.03   0
  -1   3   9   14.58   18.72   0
  -1   4   8   26.94   16.69   0
   0  -6   1  193.79   11.06   0
   0  -3   3  463.74   22.53   0
  -3   2  19   21.33   29.70   0
  -3   4  18   -9.14   24.75   0
  -2  -9  15   31.08   28.71   0
  -2  -7  16    9.33   28.41   0
  -2   0  16  118.69   31.47   0
  -2   1  16   49.13   29.18   0
  -2   4  14   33.61   21.37   0
  -2   7  11   60.98   19.70   0
  -1  -7  11  266.68   34.02   0
  -1  -5  12  286.03   38.83   0
  -1  -4  12  232.02   33.33   0
  -1  -3  12  150.84   28.82   0
  -1   5   7  483.76   29.38   0
   0  -2   3 1237.18   32.92   0
  -3   3  19    6.21   27.52   0
  -3   5  18   13.15   27.36   0
  -3   6  17   15.70   25.57   0
  -3   7  16   19.67   24.83   0
  -3   8  15   11.27   21.99   0
  -3  10  12   -5.50   16.58   0
  -3  11  10   10.03   14.97   0
  -2 -11  14    8.41   25.53   0
  -2 -10  15  149.72   36.97   0
  -2  -8  16   30.55   26.06   0
  -2  -6  17   82.76   34.65   0
  -2  -5  17   13.39   25.61   0
  -2  -4  17  105.15   33.02   0
  -2  -3  17   47.49   28.17   0
  -2  -2  17  -29.11   21.14   0
  -2  -1  17   45.86   27.36   0
  -2   2  16   15.02   25.74   0
  -1 -13   2   -5.60    9.48   0
  -1 -12   6   64.67   18.23   0
  -1 -11   8   -3.03   15.74   0
  -1 -10   9    0.99   15.76   0
  -1  -9  10    8.28   15.70   0
  -1  -8  11   44.83   23.29   0
  -1  -6  12  429.37   42.82   0
  -1  -1  12   83.51   24.54   0
  -1   0  12   85.98   27.21   0
  -1   3  10  -13.58   19.12   0
  -1   6   5  651.21   25.71   0
   0  -6   2  197.92   13.74   0
   0  -4   4 1558.68   43.49   0
   0  -3   4 2665.93   55.16   0
   0  -1   3  610.67   24.16   0
  -3   9  14   16.88   19.31   0
  -3  12   7    2.15    9.59   0
  -2  -9  16   15.05   24.48   0
  -2  -7  17   12.43   25.44   0
  -2   0  17   27.86   25.50   0
  -2   1  17   43.40   29.84   0
  -2   3  16   32.91   26.20   0
  -2   4  15    2.21   20.24   0
  -2   5  14   52.44   20.96   0
  -2   7  12   20.30   18.19   0
  -2   8  10   27.15   16.80   0
  -2   9   8   11.16   13.09   0
  -1 -13   3   30.03   11.98   0
  -1 -10  10   -0.48   16.88   0
  -1  -9  11   20.49   20.18   0
  -1  -7  12   78.43   24.74   0
  -1  -5  13   80.29   29.36   0
  -1  -4  13  151.89   30.39   0
  -1  -3  13   40.36   22.67   0
  -1  -2  13   14.54   20.12   0
  -1   2  11   46.27   20.14   0
  -1   4   9    2.97   14.37   0
   0  -5   4 2077.76   50.40   0
   0  -2   4  966.82   33.51   0
  -3   7  17   73.70   30.25   0
  -3   8  16   95.91   29.10   0
  -3  10  13   10.63   19.26   0
  -2  -8  17   -0.45   26.87   0
  -2  -5  18    7.33   28.07   0
  -2  -4  18   -5.03   24.41   0
  -2  -3  18  -17.98   23.39   0
  -2  -2  18   48.94   29.11   0
  -2  -1  18   -5.27   23.98   0
  -2   2  17   20.20   27.78   0
  -1 -13   4   -2.00   11.45   0
  -1 -11   9   28.35   19.31   0
  -1  -8  12   21.59   18.85   0
  -1  -6  13   40.42   24.65   0
  -1  -1  13   35.74   21.55   0
  -1   0  13  128.06   30.50   0
  -1   3  11    8.48   20.12   0
  -1   5   8   85.23   18.72   0
  -1   6   6   84.50   14.53   0
   0  -4   5  129.85   18.77   0
   0  -3   5  211.08   20.02   0
   0  -2   5   26.98   14.75   0
   0  -1   4   37.91   12.86   0
  -3   9  15   77.69   25.17   0
  -3  11  11    3.93   15.87   0
  -2   0  18   48.70   28.33   0
  -2   1  18   11.77   28.81   0
  -2   3  17   58.04   29.72   0
  -2   4  16    3.91   20.03   0
  -2   5  15   38.34   21.05   0
  -2   6  14   51.89   20.26   0
  -2   7  13  115.44   24.80   0
  -2   8  11    1.93   15.50   0
  -2   9   9   79.26   18.08   0
  -1 -13   5   15.48   13.45   0
  -1 -10  11   26.76   20.10   0
  -1  -9  12   38.98   23.88   0
  -1  -7  13   42.82   23.80   0
  -1  -5  14   43.93   27.04   0
  -1  -4  14  183.85   34.76   0
  -1  -3  14   59.55   25.52   0
  -1  -2  14  186.68   33.36   0
  -1   1  13   25.74   24.12   0
  -1   2  12   38.20   19.56   0
  -1   4  10 1354.83   57.78   0
   0  -7   1  199.90   11.12   0
   0  -7   2  230.92   14.73   0
   0  -5   5  985.85   38.72   0
   0  -3   6  142.81   21.15   0
   0   0   3  187.23   14.22   0
  -3  12   8   -5.60    9.54   0
  -2  -4  19    6.29   29.51   0
  -2  -3  19    5.04   28.91   0
  -2  -2  19    9.81   28.76   0
  -2  -1  19   -5.71   27.43   0
  -2   2  18    2.95   27.68   0
  -2  10   5   57.73    9.09   0
  -1 -13   6    1.76   13.77   0
  -1 -11  10   12.56   16.26   0
  -1  -8  13    3.93   19.05   0
  -1  -7  14  -10.82   22.37   0
  -1  -6  14  125.97   28.84   0
  -1   0  14  133.31   29.69   0
  -1   2  13   13.15   22.46   0
  -1   3  12  163.24   28.96   0
  -1   4  11   48.86   22.15   0
  -1   5   9  269.31   26.54   0
  -1   6   7   55.79   14.05   0
   0  -6   5  419.49   27.52   0
   0  -5   6   12.88   15.28   0
   0  -4   6    4.72   12.36   0
   0  -2   6   52.77   15.38   0
   0  -1   5    1.79   11.42   0
   0   0   4  239.25   18.52   0
  -3  10  14    8.91   17.98   0
  -3  11  12    8.62   16.80   0
  -2   1  19    0.54   31.32   0
  -2   3  18  -13.60   25.30   0
  -2   4  17   39.69   24.50   0
  -2   5  16  -13.06   17.57   0
  -2   6  15   20.71   19.11   0
  -2   7  14   -8.74   16.97   0
  -2   8  12    4.48   16.94   0
  -2   9  10    4.08   15.23   0
  -1 -13   7   23.60   16.38   0
  -1 -12   9   20.85   16.98   0
  -1 -11  11   -3.01   18.09   0
  -1 -10  12   -3.01   14.40   0
  -1  -9  13   42.62   22.27   0
  -1  -8  14   76.70   28.71   0
  -1  -6  15    5.47   24.68   0
  -1  -5  15    3.92   21.25   0
  -1  -4  15   46.18   25.00   0
  -1  -3  15   15.54   22.67   0
  -1  -2  15  129.34   31.29   0
  -1  -1  15  180.15   37.66   0
  -1   1  14  432.81   43.57   0
  -1   5  10  154.44   25.60   0
   0  -6   6   15.35   15.18   0
   0  -5   7   14.41   16.95   0
   0  -4   7  332.09   28.29   0
   0  -3   7   54.31   16.85   0
   0  -2   7  220.96   24.03   0
   0  -1   6  225.47   22.15   0
   0   0   5  284.77   22.91   0
  -3  12   9    4.30   11.31   0
  -2   2  19   14.96   28.18   0
  -2   5  17   -0.40   23.72   0
  -2  10   6  330.49   18.41   0
  -1 -12  10   13.45   17.74   0
  -1 -11  12   26.55   22.30   0
  -1 -10  13  105.06   29.06   0
  -1  -9  14   73.25   28.56   0
  -1  -7  15   24.63   22.91   0
  -1  -4  16   12.20   26.73   0
  -1  -3  16    0.43   25.59   0
  -1  -2  16   11.50   26.06   0
  -1   0  15   83.43   27.46   0
  -1   2  14  186.06   34.08   0
  -1   3  13   27.70   19.06   0
  -1   4  12  209.69   30.58   0
  -1   6   8   21.35   14.05   0
   0  -7   6    2.44   13.81   0
   0  -6   7  266.84   27.76   0
   0  -5   8   28.55   19.70   0
   0  -4   8   70.51   19.24   0
   0  -3   8   51.94   18.21   0
   0  -2   8  151.11   25.34   0
   0  -1   7  186.27   22.70   0
   0   0   6  144.18   20.67   0
  -3  11  13   -4.44   15.96   0
  -2   3  19   -0.91   29.45   0
  -2   4  18   -4.95   21.23   0
  -2   6  16   17.76   19.33   0
  -2   7  15   23.90   21.21   0
  -2   8  13    6.23   17.71   0
  -2   9  11    8.82   15.96   0
  -2  10   7    5.92   11.61   0
  -1 -12  11    9.96   18.61   0
  -1  -8  15    0.77   20.63   0
  -1  -6  16   25.60   24.17   0
  -1  -5  16    5.38   21.96   0
  -1  -1  16   25.24   23.76   0
  -1   0  16    1.72   24.75   0
  -1   1  15  167.11   33.76   0
  -1   5  11 1000.94   52.42   0
  -1   6   9   93.37   19.97   0
   0  -8   2    7.17    7.94   0
   0  -8   3   60.89   11.24   0
   0  -7   7   14.71   16.43   0
   0  -6   8   93.48   22.89   0
   0  -4   9  148.18   27.42   0
   0  -3   9  126.67   26.01   0
   0  -1   8   85.82   19.80   0
   0   0   7  166.30   23.45   0
   0   1   3  652.39   22.80   0
   0   1   4   35.28   13.17   0
  -3  12  10   52.61   15.14   0
  -2   4  19   -9.22   28.24   0
  -2   5  18    2.71   24.73   0
  -2   6  17   22.81   24.79   0
  -2   8  14   -3.80   17.16   0
  -1 -14   4   48.04   12.39   0
  -1 -14   5   43.74   13.64   0
  -1 -13  10   -3.38   18.80   0
  -1 -12  12   18.36   21.34   0
  -1 -11  13    5.01   22.49   0
  -1 -10  14   32.50   22.64   0
  -1  -9  15   93.85   30.35   0
  -1  -8  16   -0.29   25.44   0
  -1  -7  16    2.85   21.97   0
  -1  -6  17  -18.66   26.76   0
  -1  -5  17   19.57   24.77   0
  -1  -4  17    9.53   23.71   0
  -1  -3  17  -11.21   21.44   0
  -1  -2  17   19.79   24.15   0
  -1  -1  17   15.76   27.05   0
  -1   1  16   41.64   27.09   0
  -1   2  15  147.57   30.05   0
  -1   3  14   51.15   23.64   0
  -1   4  13  140.93   26.42   0
  -1   5  12  338.88   35.42   0
   0  -8   6   17.63   14.61   0
   0  -7   8   28.98   18.17   0
   0  -6   9  300.68   32.66   0
   0  -5   9  316.51   32.20   0
   0  -4  10  146.61   28.17   0
   0  -2   9   96.37   22.24   0
   0   0   8  383.36   32.54   0
   0   1   5   15.01   11.08   0
   0   1   6  242.78   23.07   0
  -3  12  11    3.14   12.61   0
  -2   7  16    7.94   22.08   0
  -2   9  12   -6.29   14.11   0
  -2  10   8  125.68   17.25   0
  -1 -14   3   17.70    9.30   0
  -1 -14   6    6.06   12.67   0
  -1 -14   7   14.26   14.59   0
  -1 -11  14   52.63   27.83   0
  -1 -10  15    8.99   24.88   0
  -1  -9  16   13.20   26.77   0
  -1  -7  17  -14.14   23.21   0
  -1  -4  18    5.37   28.04   0
  -1  -3  18    8.64   28.57   0
  -1   0  17   10.64   22.39   0
  -1   2  16   14.79   24.56   0
  -1   3  15   17.79   22.95   0
  -1   4  14  171.61   32.68   0
  -1   6  10  881.89   45.72   0
  -1   7   4    8.01    6.28   0
  -1   7   5  104.64   11.93   0
  -1   7   6   45.43   11.39   0
   0  -8   7   83.50   19.25   0
   0  -7   9   29.25   19.20   0
   0  -6  10   15.64   20.32   0
   0  -5  10   56.95   20.17   0
   0  -3  10   13.91   18.79   0
   0  -2  10   73.24   22.19   0
   0  -1  10   43.27   23.58   0
   0   0   9   63.89   22.53   0
  -2   6  18   22.37   25.50   0
  -2   8  15    8.38   19.53   0
  -2   9  13   12.20   15.89   0
  -2  10   9    9.38   13.04   0
  -1 -14   8    8.79   15.77   0
  -1 -13  11    1.81   16.11   0
  -1 -12  13    4.10   20.23   0
  -1  -8  17   -1.44   24.28   0
  -1  -6  18    1.46   26.56   0
  -1  -5  18  -10.11   25.22   0
  -1  -2  18   20.66   25.26   0
  -1  -1  18   -0.44   22.46   0
  -1   1  17   33.43   24.48   0
  -1   5  13   94.74   25.51   0
  -1   6  11   44.89   19.21   0
  -1   7   7   92.90   15.46   0
   0  -9   4   97.76   14.79   0
   0  -8   8   15.80   14.01   0
   0  -8   9   79.98   21.28   0
   0  -7  10  101.76   24.78   0
   0  -6  11  661.62   48.54   0
   0  -5  11  145.70   26.56   0
   0  -4  11  382.39   36.86   0
   0  -3  11   20.19   18.74   0
   0  -2  11  159.09   27.00   0
   0   0  10  108.73   26.11   0
   0   1   8   89.61   19.17   0
  -2   7  17   14.99   21.36   0
  -2  10  10    6.76   13.18   0
  -1  -4  19   12.27   28.36   0
  -1  -3  19   -9.76   26.00   0
  -1  -2  19   10.87   31.73   0
  -1   0  18    0.83   22.32   0
  -1   1  18   24.45   28.35   0
  -1   2  17    3.73   20.73   0
  -1   3  16    3.42   19.19   0
  -1   4  15   56.03   22.04   0
  -1   5  14   28.55   21.53   0
  -1   6  12  415.59   36.67   0
  -1   7   8   26.38   13.12   0
  -1   7   9   95.78   19.97   0
   0  -9   3   28.29    9.47   0
   0  -9   7   56.53   17.16   0
   0  -9   8   75.43   19.36   0
   0  -8  10   90.08   23.92   0
   0  -7  11   83.86   25.65   0
   0  -6  12   63.76   25.90   0
   0  -5  12  689.67   49.72   0
   0  -4  12   41.41   20.89   0
   0  -3  12   36.09   20.02   0
   0  -2  12   32.63   19.34   0
   0  -1  11   37.12   19.40   0
   0   0  11   14.10   21.35   0
   0   1   9  597.36   38.61   0
   0   2   4 1001.26   30.95   0
   0   2   5   14.20   10.00   0
   0   2   6   72.79   14.44   0
   0   2   7  185.90   22.41   0
  -2   8  16   20.14   19.77   0
  -2   9  14   19.83   18.03   0
  -2  10  11   12.51   14.05   0
  -1  -1  19    6.96   26.91   0
  -1   0  19   -2.86   29.43   0
  -1   2  18   -5.16   25.63   0
  -1   3  17   -1.53   23.68   0
  -1   4  16   -2.80   21.68   0
  -1   6  13   39.77   20.55   0
  -1   7  10   20.33   17.39   0
   0  -9   9   54.18   19.46   0
   0  -8  11  177.99   29.62   0
   0  -7  12  157.35   31.27   0
   0  -5  13   21.90   24.42   0
   0  -4  13  241.56   33.98   0
   0  -3  13  110.66   26.56   0
   0  -1  12   81.49   22.53   0
   0   1  10   19.40   17.75   0
   0   2   8  158.51   21.48   0
  -2   8  17   -6.86   20.29   0
  -2   9  15   58.45   22.09   0
  -1   1  19   24.56   27.68   0
  -1   5  15    8.95   17.07   0
  -1   7  11  248.38   27.56   0
   0 -10   8    0.13   13.42   0
   0  -9  10   65.69   18.77   0
   0  -9  11   -0.03   17.29   0
   0  -8  12   -9.18   18.59   0
   0  -7  13   27.42   23.82   0
   0  -6  13  134.90   28.78   0
   0  -5  14   43.72   24.83   0
   0  -4  14   73.19   26.87   0
   0  -3  14   10.83   20.33   0
   0  -2  14  132.86   32.93   0
   0  -1  13   34.17   20.79   0
   0   0  12    2.40   16.10   0
   0   1  11   42.15   18.97   0
   0   2   3 1266.11   28.99   0
   0   2   9   90.75   19.89   0
   0   2  10   71.66   23.07   0
  -1   2  19  -12.80   24.31   0
  -1   3  18   19.76   23.48   0
  -1   4  17   -3.62   18.70   0
  -1   6  14  109.25   23.38   0
   0  -6  14   43.18   20.95   0
   0  -1  14   58.80   25.22   0
   0   0  13   39.49   21.00   0
   0   1  12   56.61   20.34   0
   0  -9  14   45.49   24.79   0
   1  -8  16   -5.99   29.14   0
   1  -7  12   21.03   23.90   0
   1  -4   6  329.93   30.52   0
   1   3   0 1128.90   25.18   0
   2  -6  16   14.88   33.72   0
   2  -5  12  108.51   35.69   0
   2  -4  10   48.47   25.12   0
   2  -3   8   33.28   24.19   0
   2   6   1  123.81   17.31   0
   3  -3  15    8.21   36.99   0
   3  -3  16    7.19   36.53   0
   3  -2  12   -1.57   26.31   0
   3  -1  10   -4.32   24.48   0
   3   1   7  127.84   33.98   0
   3   4   5  851.35   54.42   0
   3   6   4   36.61   22.85   0
   3  12   4   -1.80   18.71   0
   4   2  13   32.87   36.86   0
   4   3  11    4.26   32.93   0
   4   4  10    4.31   26.29   0
   4   5   9   -0.56   29.14   0
   4   6   9   -5.13   22.99   0
   4   7   8   -7.95   25.90   0
   4   8   8   37.31   28.63   0
   4   9   8  142.18   36.82   0
   4  10   8   27.87   28.09   0
  -1 -10  12   -4.56   15.59   0
   0  -9  13   48.37   22.89   0
   1  -8  15   -4.16   27.70   0
   1  -6   9    6.54   20.68   0
   2  -6  15   25.98   33.23   0
   2  -1   5  363.94   37.86   0
   2  12   1    6.09   12.76   0
   3  -3  13   14.51   33.56   0
   3  -3  14   21.63   31.55   0
   3  -2  11   55.23   31.06   0
   3  -1   9   23.62   31.09   0
   3   0   8   21.07   23.61   0
   3   2   6   34.55   24.37   0
   3   3   5  165.74   33.72   0
   3   5   4  328.81   37.13   0
   4   1  13   -7.38   35.73   0
   4   1  14    0.32   35.88   0
   4   2  11   -3.46   32.57   0
   4   2  12    3.11   29.83   0
   4   3  10   34.08   34.00   0
   4   4   9   19.68   29.63   0
   4   6   8   82.52   33.95   0
   4  11   8   91.81   30.59   0
   1  -8  14   27.98   28.34   0
   1  -7  11   84.48   28.43   0
   1  -5   7   -6.30   15.72   0
   1   1   1 2287.71   43.94   0
   2  -6  14   -2.43   25.05   0
   2  -5  11  650.49   57.57   0
   2  -4   9  -11.33   18.75   0
   2  -2   6   67.94   24.20   0
   2   0   4  749.27   44.09   0
   2   3   2   31.64   14.31   0
   3  -4  15  -21.79   37.59   0
   3  -3  12   22.63   32.81   0
   3  -2  10   29.18   27.64   0
   3   9   3   42.80   20.63   0
   3  13   4   59.26   21.50   0
   4   0  14   19.69   37.76   0
   4   1  12    6.24   29.86   0
   4   2  10    7.11   32.45   0
   4   3   9  107.88   39.69   0
   4   5   8   -1.82   21.58   0
   4   7   7   30.61   27.18   0
   4   8   7   46.53   26.24   0
   4   9   7  100.38   31.58   0
   4  10   7   26.05   25.52   0
  -2 -11  12   10.85   13.74   0
  -1  -9   9   67.12   17.24   0
   0  -9  12   29.75   21.03   0
   1  -8  13    2.81   21.56   0
   2  -6  13   40.87   27.57   0
   2  -5  10   58.65   30.05   0
   2  -3   7    9.93   21.55   0
   2   1   3   11.45   16.39   0
   2   5   1  126.76   18.33   0
   2  15   2   10.73    9.91   0
   3  -4  14    7.33   30.51   0
   3  -3  11   42.54   36.20   0
   3  -1   8   18.12   24.02   0
   3   0   7  117.65   30.50   0
   3   1   6  351.22   41.56   0
   3   2   5  157.00   34.08   0
   3   4   4   15.38   19.47   0
   3   7   3  -18.05   16.81   0
   3   8   3    3.04   17.05   0
   3  10   3   16.46   18.98   0
   4   0  12   20.32   36.80   0
   4   0  13    6.57   31.82   0
   4   1  11    3.60   25.30   0
   4   4   8   63.85   29.36   0
   4   6   7   33.33   23.65   0
   4  11   7   27.72   25.23   0
  -1  -8   7  105.24   14.43   0
   0 -10  15   13.03   22.42   0
   1  -7  10   34.52   23.42   0
   1  -6   8   78.30   25.14   0
   1  -3   4   -0.12   13.00   0
   1  -2   3  287.11   25.13   0
   2  -7  15  -14.20   29.81   0
   2  -6  12  151.89   34.18   0
   3  -4  13   55.98   32.86   0
   3  -2   9  353.66   45.82   0
   3   6   3   38.40   21.56   0
   3  11   3   12.55   16.83   0
   4  -1  13   15.28   37.70   0
   4  -1  14    7.40   36.87   0
   4   0  11   -1.67   33.69   0
   4   1  10   46.89   31.39   0
   4   2   9   59.40   31.09   0
   4   3   8   -1.37   24.17   0
   4   5   7    2.13   22.27   0
   4   7   6   30.94   25.51   0
   4   8   6   96.04   29.58   0
   4   9   6    2.28   22.62   0
   4  10   6   11.99   22.60   0
  -1 -11  14   50.42   20.80   0
  -1 -10  11   15.96   14.38   0
   0 -10  14   65.70   25.08   0
   1  -9  15   15.06   29.42   0
   1  -8  12   28.04   23.41   0
   1  -4   5  166.54   22.48   0
   2  -7  14    2.04   29.65   0
   2  -6  11   56.80   30.88   0
   2  -5   9   49.06   27.14   0
   2  -2   5  186.11   31.49   0
   2   2   2  369.68   29.88   0
   2  13   1   12.47   11.18   0
   3  -5  14    3.80   34.50   0
   3  -5  15    5.58   34.72   0
   3  -4  12   -1.63   26.37   0
   3  -3  10  155.51   38.15   0
   3  -1   7  129.02   35.38   0
   3   0   6   29.12   30.38   0
   3   3   4   21.74   20.57   0
   3   5   3    0.54   19.98   0
   3  12   3    6.97   17.72   0
   4  -2  14  -16.27   40.41   0
   4   1   9  108.72   39.95   0
   4   2   8   42.05   35.72   0
   4   4   7   27.33   25.17   0
   4   6   6  145.17   34.59   0
   4  11   6    4.00   21.29   0
  -2 -10   9    9.98   11.02   0
  -1  -6   4  310.09   11.73   0
   1  -9  14  -17.61   24.63   0
   1  -7   9   31.21   22.16   0
   1  -5   6   68.80   21.80   0
   1  -1   2  617.66   29.04   0
   2  -7  13   17.57   29.39   0
   2  -3   6  676.22   47.92   0
   2  -1   4  189.01   27.09   0
   2   4   1   41.66   14.53   0
   3  -5  13   37.25   35.89   0
   3  -4  11  145.33   38.34   0
   3  -3   9   14.41   29.84   0
   3  -2   8   37.94   25.50   0
   3   1   5   36.41   23.91   0
   4  -2  13   -5.85   30.04   0
   4  -1  11    6.22   34.29   0
   4   0  10   66.88   33.27   0
   4   3   7    5.94   23.91   0
   4   5   6  246.02   38.18   0
   4  12   6    2.29   21.48   0
   5   5  11  -15.59   36.35   0
   5   7  10   24.31   36.13   0
  -1 -11  13   11.33   18.66   0
   1  -8  11   12.42   17.59   0
   2  -8  15   35.94   35.21   0
   2  -7  12    4.77   24.97   0
   2  -6  10    7.03   26.26   0
   2  -4   7   -4.45   20.48   0
   2   0   3  107.12   21.83   0
   3  -6  15   -5.39   37.60   0
   3  -5  12   57.67   35.22   0
   3   2   4  135.95   27.76   0
   3   4   3   16.39   22.03   0
   3  13   3   -7.11   16.29   0
   4  -3  14  -24.55   42.53   0
   4  -2  12    5.42   29.72   0
   4   0   9   64.12   32.41   0
   4   1   8  675.02   63.13   0
   4   2   7  117.61   37.24   0
   4   4   6   91.79   29.12   0
   4   7   5  169.99   33.03   0
   4   8   5    2.83   20.67   0
   4   9   5   49.25   25.66   0
   4  10   5   14.29   20.80   0
   5   3  12   31.91   38.90   0
   5   4  11   38.98   36.60   0
   5   5  10   18.53   35.20   0
   5   6  10    2.47   28.44   0
   5   8   9    0.55   32.27   0
  -2 -11  11    4.26   11.58   0
   1  -9  13    0.86   23.66   0
   1  -6   7   25.56   17.54   0
   2  -8  14    0.41   29.11   0
   2  -5   8   28.11   21.77   0
   3  -6  14   30.21   36.16   0
   3  -4  10   83.45   33.86   0
   3  -3   8   78.88   32.87   0
   3  -2   7   75.49   28.11   0
   3  -1   6  426.43   45.15   0
   3   0   5  470.83   47.31   0
   3   7   2   10.93   19.35   0
   3   8   2   13.52   18.53   0
   3   9   2    2.76   16.74   0
   4  -3  13   19.53   33.78   0
   4  -2  11   14.19   35.00   0
   4  -1  10   25.56   29.95   0
   4   3   6  127.36   35.28   0
   4   6   5  201.78   33.66   0
   4  11   5    8.26   19.82   0
   5   2  12   47.97   39.94   0
   5   3  11   38.09   34.62   0
   5   4  10   17.75   30.64   0
   5   6   9   44.56   35.08   0
   5   7   9    4.13   26.31   0
  -1 -10  10    8.71   14.56   0
  -1  -9   8   -3.64   12.97   0
   1  -9  12   11.55   20.88   0
   1  -8  10   56.00   23.70   0
   2  -7  11   93.29   31.95   0
   2  -6   9   28.86   26.39   0
   2   1   2 2051.96   62.15   0
   2   8   0   68.44   12.38   0
   2   9   0  140.05   14.57   0
   3  -6  13   26.82   34.42   0
   3  -5  11    6.14   22.88   0
   3  -4   9   30.49   31.11   0
   3   1   4  219.14   35.47   0
   3   3   3   35.72   24.02   0
   3   6   2    8.65   17.45   0
   3  10   2   82.47   20.92   0
   4  -4  14   -1.16   41.55   0
   4  -3  12   56.69   35.60   0
   4  -1   9  169.74   40.27   0
   4   0   8  179.75   40.80   0
   4   1   7  216.73   39.49   0
   4   5   5  842.60   59.67   0
   4  12   5   -8.26   22.12   0
   5   1  12   -6.07   35.32   0
   5   2  11   27.07   36.96   0
   5   3  10   39.03   33.11   0
   5   4   9   -3.19   32.36   0
   5   5   9   15.99   29.05   0
   5   7   8   22.78   31.65   0
   5   8   8  -21.48   28.89   0
  -1 -11  12    3.40   16.34   0
   1  -7   8   20.23   20.62   0
   2  -8  13   19.79   22.22   0
   2  -4   6   24.58   21.31   0
   2  -3   5  189.85   28.72   0
   2  -2   4  391.75   34.71   0
   2   3   1    5.41   14.08   0
   2   7   0   31.79   11.21   0
   3  -6  12   17.36   32.44   0
   3  -5  10   -0.00   31.23   0
   3  11   2   26.11   16.51   0
   3  14   3   -0.97   13.88   0
   4  -4  13  -11.24   36.05   0
   4  -3  11   -1.64   33.80   0
   4  -2  10   26.96   30.21   0
   4   2   6   39.71   26.10   0
   4   4   5  125.86   30.18   0
   4   7   4   10.53   22.35   0
   4   8   4   11.30   19.88   0
   4   9   4   57.37   24.73   0
   5   0  12   23.40   43.03   0
   5   1  11   19.74   33.93   0
   5   2  10   -0.18   29.63   0
   5   3   9  -28.29   31.23   0
   5   5   8    5.82   31.01   0
   5   6   8    2.97   26.19   0
  -1  -7   5  113.26   10.34   0
   1 -10  14   51.44   28.86   0
   1  -5   5   44.20   18.63   0
   1  -4   4  739.82   38.22   0
   1   0   1   68.27   12.84   0
   1   2   0 1168.09   26.89   0
   2  -8  12   33.47   28.21   0
   2  -7  10   65.50   29.73   0
   2  -5   7   51.33   23.47   0
   2  -1   3   19.14   17.45   0
   2  10   0  182.53   14.82   0
   3  -7  14   -7.72   33.42   0
   3  -3   7  114.00   30.99   0
   3  -2   6    9.21   24.27   0
   3  -1   5   37.65   24.71   0
   3   2   3   47.28   25.30   0
   3   5   2    9.62   18.66   0
   4  -4  12  -22.81   33.12   0
   4  -2   9   69.71   33.29   0
   4  -1   8  663.37   62.62   0
   4   0   7   15.35   25.98   0
   4   3   5   64.48   26.17   0
   4   6   4  282.45   38.12   0
   4  10   4    7.80   18.54   0
   4  11   4   -0.16   19.32   0
   5   0  11   70.37   42.61   0
   5   1  10   18.21   37.42   0
   5   2   9   71.51   39.60   0
   5   4   8   -6.95   26.17   0
   5   6   7   87.92   35.67   0
   5   7   7   21.17   29.62   0
   5   8   7   12.25   29.75   0
   5   9   7    0.33   28.12   0
   1 -10  13    9.08   25.67   0
   1  -9  11   16.73   23.10   0
   1  -8   9   41.15   21.47   0
   1  -6   6  148.87   24.91   0
   1  -3   3 1187.83   42.44   0
   2  -9  14   36.09   32.74   0
   2  -6   8   72.87   23.84   0
   2   6   0   42.60   12.66   0
   3  -7  13    7.64   33.02   0
   3  -6  11   84.52   32.67   0
   3  -5   9  -15.56   27.94   0
   3  -4   8   57.91   27.56   0
   3   0   4  202.77   32.30   0
   3   4   2  102.18   24.47   0
   3  12   2   43.07   16.81   0
   4  -3  10   -9.55   26.49   0
   4   1   6  117.73   31.87   0
   4   5   4   68.65   24.25   0
   5  -1  12  -11.97   35.91   0
   5   3   8   25.27   29.85   0
   5   5   7    7.07   27.90   0
   1   5  -1   58.05    4.94   0
   2  -8  11    8.69   24.21   0
   2  -7   9  113.13   31.11   0
   3  -7  12    0.18   30.40   0
   4  -5  13  -13.36   33.61   0
   4  -4  11   -5.33   28.43   0
   4  -3   9   96.22   38.38   0
   4  -2   8   57.14   31.39   0
   4  -1   7  206.47   39.41   0
   4   0   6   63.50   32.71   0
   4   2   5  252.96   37.94   0
   4   4   4  791.67   56.42   0
   4  12   4    6.79   21.69   0
   5  -2  12   51.63   46.95   0
   5  -1  11   48.56   39.65   0
   5   0  10   38.86   34.60   0
   5   1   9   12.76   30.49   0
   5   2   8   22.29   29.37   0
   5   4   7  232.00   42.66   0
   5   7   6  107.51   33.19   0
   5   8   6   17.07   28.79   0
   5   9   6    1.58   26.23   0
  -1 -11  11    5.65   14.05   0
   1  -9  10   13.83   20.67   0
   1  -7   7   29.21   20.05   0
   1  -2   2   23.17   15.85   0
   2  -9  13   -1.78   22.73   0
   2  -5   6  989.01   58.51   0
   2  -4   5   96.63   27.49   0
   2  -3   4   20.45   22.20   0
   2   0   2 1175.43   48.30   0
   2   2   1  112.66   17.79   0
   2   5   0   -2.93   10.73   0
   2  11   0   75.10   11.03   0
   3  -6  10   13.74   26.91   0
   3  -4   7   62.15   26.42   0
   3  -3   6  208.51   34.94   0
   3  -2   5  186.65   33.78   0
   3   1   3  168.88   28.97   0
   3   3   2   34.80   22.35   0
   3  13   2   20.89   15.53   0
   4  -5  12    2.27   30.38   0
   4  -4  10   38.00   31.05   0
   4   1   5  252.37   41.66   0
   4   3   4  331.18   42.88   0
   4   7   3   -5.52   18.93   0
   4   8   3   20.40   19.96   0
   4   9   3   -2.07   20.67   0
   5  -1  10   -8.10   35.20   0
   5   0   9  148.81   42.10   0
   5   1   8   31.94   35.72   0
   5   3   7    5.73   23.17   0
   5   5   6   65.93   33.95   0
   5   6   6   38.88   24.37   0
   5  10   6   22.87   25.95   0
  -1 -12  13   -1.42   14.30   0
  -1 -10   9    0.16   12.59   0
  -1  -8   6   71.85   11.02   0
   1 -10  12   10.98   20.97   0
   1  -8   8   -4.55   20.32   0
   2  -9  12   32.12   28.79   0
   2  -8  10   32.48   25.38   0
   2  -6   7   -1.02   23.00   0
   3  -8  13  -13.43   30.56   0
   3  -7  11   24.88   31.35   0
   3  -5   8  114.73   31.35   0
   3  -1   4  253.54   35.06   0
   3   7   1  139.65   23.28   0
   3   8   1    4.86   16.24   0
   3   9   1  608.16   36.24   0
   4  -6  13   12.27   35.60   0
   4  -5  11   39.00   32.07   0
   4  -3   8   27.85   36.27   0
   4  -2   7  128.68   40.36   0
   4   6   3   24.66   21.97   0
   4  10   3    9.93   19.25   0
   5  -3  12   10.04   43.22   0
   5  -2  11  -16.74   34.63   0
   5   2   7   43.42   30.00   0
   5   4   6   27.43   32.57   0
  -2 -12  12    9.61   10.97   0
  -2 -11  10   32.99   11.68   0
   2  -7   8   50.45   25.41   0
   2  -2   3    7.55   16.83   0
   3  -6   9   46.02   27.51   0
   3   6   1   37.69   17.39   0
   3  10   1    6.55   17.11   0
   4  -6  12   23.81   37.39   0
   4  -4   9    4.76   26.85   0
   4  -1   6  162.35   35.38   0
   4   0   5  240.30   41.91   0
   4   2   4  131.77   30.51   0
   4   5   3    4.02   18.62   0
   4  11   3    4.15   20.15   0
   5  -3  11  -10.85   40.32   0
   5  -2  10   10.58   32.59   0
   5  -1   9   17.23   31.08   0
   5   0   8  159.66   41.23   0
   5   1   7  -18.91   30.26   0
   5   3   6   12.16   27.17   0
   5   6   5  158.48   36.61   0
   5   7   5  116.09   32.24   0
   5   8   5   31.56   27.74   0
   5   9   5   81.64   30.51   0
   0  -9   8  106.20   20.74   0
   1 -10  11   17.61   20.21   0
   2  -9  11    3.94   21.77   0
   3  -8  12   -9.47   24.48   0
   3  -7  10   43.59   25.15   0
   3  -5   7   11.09   26.69   0
   3  -4   6  442.66   48.16   0
   3  -3   5  167.51   36.95   0
   3   0   3   26.37   21.55   0
   3   2   2   49.99   20.87   0
   3   5   1   18.05   17.21   0
   4  -5  10   28.62   30.35   0
   4   4   3   34.96   21.70   0
   5   2   6   40.32   33.28   0
   5   5   5  239.45   40.90   0
   5  10   5   26.93   25.35   0
   6   5   8   16.95   41.32   0
   1 -11  13   25.69   22.25   0
   1  -9   9    4.24   17.35   0
   1  -6   5  526.68   35.32   0
   1  -5   4  689.67   36.97   0
   2 -10  13   -1.38   25.57   0
   2  -8   9   42.53   24.98   0
   2  -1   2 2024.90   63.06   0
   2   1   1  240.32   23.51   0
   2   4   0  356.87   22.87   0
   3  -8  11   12.62   29.63   0
   3  -6   8   47.40   30.49   0
   3  -2   4  123.72   29.02   0
   3  11   1  267.51   25.83   0
   4  -6  11    6.71   29.58   0
   4  -5   9    5.71   31.95   0
   4  -4   8   14.49   30.07   0
   4  -3   7   26.70   29.79   0
   4  -2   6   31.72   26.59   0
   4  -1   5  186.74   39.33   0
   4   1   4   43.01   25.59   0
   4   3   3  -12.29   23.78   0
   4  12   3  -14.12   17.70   0
   5  -4  11  -16.61   40.32   0
   5  -3  10   37.25   38.07   0
   5  -2   9   38.08   33.08   0
   5  -1   8   20.84   30.79   0
   5   0   7    9.87   27.94   0
   5   4   5   59.73   27.82   0
   6   2   9   -2.59   35.25   0
   6   4   8    6.46   31.14   0
  -1 -12  12    2.13   14.71   0
  -1  -9   7   30.77   11.43   0
   0 -11  11    4.12   17.18   0
   1  -7   6   77.01   21.27   0
   1  -4   3   67.16   16.95   0
   1  -1   1 2435.58   49.50   0
   2 -10  12   25.63   27.97   0
   2  -6   6   41.63   24.81   0
   2  -5   5  450.52   38.68   0
   2  -4   4   89.23   25.39   0
   3  -7   9   15.81   27.57   0
   3   1   2  116.16   28.21   0
   3   4   1   33.15   19.48   0
   3  14   2   20.39   12.74   0
   4  -7  12   19.32   34.24   0
   4  -6  10    0.31   32.42   0
   4   7   2  184.85   29.90   0
   4   8   2   -5.28   17.01   0
   4   9   2    7.00   19.69   0
   5  -3   9   -9.79   34.16   0
   5  -2   8   25.59   35.49   0
   5   1   6   24.56   29.63   0
   5   3   5   98.41   31.89   0
   5   6   4    7.21   24.84   0
   5   7   4   63.42   28.00   0
   5   8   4   17.17   24.83   0
   5   9   4   24.06   24.30   0
   6   1   9   55.47   40.54   0
   6   3   8   19.28   32.11   0
  -1 -11  10    6.93   13.16   0
   0 -10   9    2.20   15.12   0
   0  -7   5   53.07   13.61   0
   0  -6   4  695.45   28.21   0
   1 -11  12    6.35   19.84   0
   1 -10  10    1.51   18.55   0
   1  -8   7   15.03   17.64   0
   2  -9  10   47.18   22.42   0
   2  -7   7   90.65   23.71   0
   2  -3   3  182.80   28.10   0
   3  -9  12   58.13   35.66   0
   3  -8  10   -9.61   25.83   0
   3  -1   3  184.12   30.46   0
   4  -7  11    8.52   34.36   0
   4  -4   7   36.84   33.70   0
   4  -3   6  136.73   38.17   0
   4   0   4   67.17   27.74   0
   4   5   2   89.64   26.95   0
   4   6   2   31.71   19.13   0
   4  10   2    5.78   19.00   0
   4  13   3   -5.08   15.46   0
   5  -5  11   -3.39   41.63   0
   5  -4  10    2.78   34.70   0
   5  -1   7  -11.04   26.49   0
   5   0   6    9.18   27.61   0
   5   2   5    6.83   25.56   0
   5   5   4   -2.57   20.30   0
   5  10   4   22.92   23.31   0
   6   0   9   11.94   43.21   0
   6   2   8   -1.21   30.64   0
   0  -8   6   36.75   14.19   0
   1   1   0 9734.94   79.73   0
   2  -8   8   25.95   23.30   0
   2   3   0  248.68   21.23   0
   3  -6   7  112.87   30.02   0
   3  -5   6   16.44   21.87   0
   3  -4   5  901.24   59.26   0
   3  -3   4   26.68   28.12   0
   3   3   1  228.64   27.12   0
   3  12   1    2.69   13.89   0
   4  -6   9   16.60   32.64   0
   4  -5   8   10.54   28.51   0
   4  -2   5  310.80   42.63   0
   4   1   3    1.07   26.13   0
   4   4   2   48.92   25.75   0
   5  -4   9  -18.81   33.88   0
   5  -3   8   25.43   36.39   0
   5  -2   7    5.75   33.49   0
   5   1   5   85.68   37.70   0
   5   4   4   19.28   24.18   0
   5  11   4    5.42   21.50   0
   6   1   8   74.57   38.05   0
   6   2   7  -35.93   31.63   0
   6   3   7    6.11   30.15   0
   6   5   6  232.50   48.05   0
   6   6   6   76.96   37.24   0
   6   7   6   48.52   34.59   0
   0  -5   3   13.16    9.16   0
   1  -3   2  541.17   29.18   0
   2 -10  11   11.98   18.14   0
   2  -9   9   46.35   24.41   0
   2   0   1 1187.23   45.87   0
   3  -9  11   -4.01   27.70   0
   3  -7   8    1.80   21.01   0
   3   0   2  845.16   50.32   0
   4  -7  10   11.43   33.49   0
   4  -1   4   15.35   23.76   0
   4  11   2   19.09   19.65   0
   5  -5  10   18.19   32.67   0
   5  -1   6   -0.88   26.28   0
   5   3   4   37.50   26.40   0
   6  -1   9   10.04   37.76   0
   6   0   8   -8.66   30.67   0
   6   4   6   98.44   36.18   0
  -1 -10   8   36.20   13.83   0
   0 -12  12   10.51   16.95   0
   0 -11  10    4.38   15.50   0
   0  -9   7   68.48   17.09   0
   2  -6   5  145.23   28.83   0
   2  -2   2  351.22   30.15   0
   3  -8   9  122.11   30.83   0
   3  -2   3   26.13   22.44   0
   3   2   1   35.03   18.63   0
   4  -8  11    3.81   33.03   0
   4  -6   8   33.56   32.90   0
   4  -5   7   37.40   30.26   0
   4  -4   6   94.91   31.57   0
   4  -3   5   46.09   31.83   0
   4   0   3  201.16   38.09   0
   4   3   2  218.34   32.73   0
   5  -4   8   -7.42   33.21   0
   5  -3   7   -6.41   32.48   0
   5   0   5   42.80   29.63   0
   5   2   4  124.93   33.72   0
   5   5   3   73.59   30.44   0
   5   6   3   83.36   29.45   0
   5   7   3    5.34   22.24   0
   5   8   3   15.22   22.89   0
   5   9   3   23.00   22.57   0
   6  -2   9    9.62   38.30   0
   6  -1   8  100.00   45.88   0
   6   1   7   38.05   34.21   0
   6   3   6  148.16   40.37   0
   6   6   5   39.04   32.68   0
   6   7   5   16.33   31.24   0
   6   8   5    3.49   29.35   0
   2 -11  12    6.80   23.60   0
   2 -10  10   27.78   24.31   0
   2  -8   7   57.42   23.39   0
   2  -7   6  126.63   25.02   0
   2  -5   4  122.77   23.85   0
   3  -9  10   25.77   28.59   0
   3  -6   6  293.96   41.07   0
   3  -5   5  629.50   53.04   0
   3   7   0   20.46   15.69   0
   4  -7   9   -1.71   25.86   0
   4  -2   4  112.60   31.13   0
   4   2   2  135.15   29.76   0
   4  12   2   -2.26   16.61   0
   5  -6  10   -5.87   39.50   0
   5  -5   9    8.06   31.04   0
   5  -2   6   35.66   30.04   0
   5  -1   5  102.78   39.40   0
   5   1   4   17.17   25.75   0
   5   4   3  114.76   34.36   0
   5  10   3   13.02   20.66   0
   6   0   7   15.62   34.84   0
   6   2   6  -11.62   27.78   0
   6   4   5   34.02   33.85   0
   6   5   5   -6.66   24.58   0
  -1 -12  11    2.00   13.49   0
   0 -10   8    6.51   16.61   0
   1  -6   4  353.16   28.84   0
   2  -4   3  193.05   26.02   0
   2   2   0  508.76   28.15   0
   3  -8   8   21.94   26.06   0
   3  -7   7   14.82   21.96   0
   3  -4   4   11.30   22.38   0
   3  -1   2  132.94   26.78   0
   3   1   1 4200.04  101.24   0
   3   6   0    8.76   14.17   0
   3   8   0  121.57   19.13   0
   4  -8  10   10.98   32.65   0
   4   6   1   32.27   21.59   0
   4   7   1   39.00   20.44   0
   4   8   1   74.20   23.60   0
   5  -4   7  266.49   50.93   0
   5   3   3  126.73   32.18   0
   5  11   3   -0.63   22.53   0
   6  -3   9  -14.66   36.57   0
   6  -2   8    2.44   36.61   0
   6  -1   7   13.87   32.31   0
   6   1   6   25.83   31.64   0
   6   3   5    4.24   27.47   0
  -2 -12  11   30.60    9.83   0
   0 -12  11   12.00   19.04   0
   2 -11  11   13.99   23.70   0
   2  -1   1  252.88   27.50   0
   3 -10  11  -10.55   24.38   0
   3  -9   9   23.97   24.89   0
   3  -3   3   46.89   23.56   0
   3   5   0   67.49   18.36   0
   3   9   0   13.06   14.34   0
   3  13   1   21.43   12.49   0
   4  -7   8    7.30   30.09   0
   4  -6   7   15.75   24.89   0
   4  -5   6  225.58   40.18   0
   4  -4   5   83.71   29.99   0
   4  -1   3    2.93   21.90   0
   4   1   2  164.10   32.31   0
   4   4   1   11.63   23.20   0
   4   5   1  166.23   27.38   0
   4   9   1  127.80   25.71   0
   5  -6   9   14.90   31.79   0
   5  -5   8   27.04   31.69   0
   5  -3   6  -10.18   26.18   0
   5  -2   5   20.36   34.34   0
   5   0   4  -12.87   26.12   0
   5   2   3   10.19   23.91   0
   6  -3   8  -10.52   40.10   0
   6   0   6   35.18   36.02   0
   6   2   5   61.35   33.01   0
   6   5   4   70.00   34.49   0
   6   6   4   23.47   30.45   0
   6   7   4    9.58   29.08   0
   6   8   4   34.34   30.18   0
   1  -5   3 3521.27   74.87   0
   2 -10   9    5.11   21.32   0
   2  -3   2   20.80   20.07   0
   3   4   0   22.80   17.26   0
   4  -8   9   22.66   32.31   0
   4  -3   4  312.53   41.78   0
   4  10   1  376.64   33.95   0
   4  13   2   -0.20   14.36   0
   5  -7  10   25.56   37.25   0
   5  -1   4   -1.40   32.90   0
   5   1   3  101.76   35.75   0
   5   5   2    4.90   25.14   0
   5   6   2   95.98   29.01   0
   5   7   2   38.69   24.11   0
   5   8   2   30.00   24.11   0
   6  -2   7   -9.70   30.55   0
   6  -1   6   30.44   37.79   0
   6   1   5  -21.05   25.75   0
   6   4   4   23.36   27.26   0
  -1 -11   9   30.67   15.16   0
   0 -11   9    4.31   16.10   0
   1  -2   1 1094.70   36.33   0
   1   4  -1  255.42    8.78   0
   2  -7   5   82.40   25.45   0
   2   1   0  713.45   35.60   0
   3 -10  10    3.18   27.24   0
   3  -8   7   45.87   26.84   0
   3  -7   6  128.42   29.11   0
   3  -6   5 1128.56   65.18   0
   3  -5   4  331.00   41.06   0
   3  -2   2   68.11   23.65   0
   3   0   1  119.07   24.79   0
   3   3   0  143.79   24.34   0
   3  10   0  188.18   20.91   0
   4  -9  10    5.12   31.14   0
   4  -2   3   65.21   27.03   0
   4   0   2   88.45   28.80   0
   4   3   1   63.37   24.03   0
   5  -7   9   -6.20   36.85   0
   5  -6   8    4.52   29.83   0
   5  -5   7   16.67   30.36   0
   5  -4   6    9.11   27.99   0
   5  -3   5  102.17   38.79   0
   5   4   2  131.12   30.40   0
   5   9   2   18.27   20.85   0
   5  10   2    4.58   20.80   0
   6  -4   8   -8.53   40.21   0
   6  -3   7   -9.42   36.46   0
   6   0   5   22.98   30.46   0
   6   2   4   19.06   32.91   0
   6   3   4   20.44   28.13   0
   2 -11  10   39.98   23.93   0
   2  -9   7   10.35   20.16   0
   2  -8   6  124.32   24.57   0
   2  -6   4   95.79   22.62   0
   3  -9   8   19.05   24.13   0
   3  -4   3    5.98   25.00   0
   4  -8   8   49.21   32.49   0
   4  -7   7   43.26   25.40   0
   4  -5   5  787.93   62.63   0
   4  -4   4  807.75   63.45   0
   4   2   1  116.78   31.40   0
   4  11   1   22.06   18.68   0
   5  -2   4  126.54   35.47   0
   5   0   3   36.90   27.23   0
   5   3   2   84.77   28.18   0
   6  -2   6   13.54   31.81   0
   6  -1   5    7.92   34.77   0
   6   1   4   20.68   33.52   0
   6   5   3   16.70   29.04   0
   6   6   3   13.39   27.77   0
   6   7   3    8.28   27.79   0
   6   8   3   25.01   27.81   0
   1  -4   2   91.35   15.92   0
   1   0   0  565.20   22.77   0
   2 -10   8   14.30   22.04   0
   2  -5   3  135.08   23.74   0
   2   6  -1   99.79   12.46   0
   2   7  -1  323.50   16.69   0
   3 -10   9  232.01   40.96   0
   3   2   0  170.64   26.82   0
   4  -9   9   93.81   37.31   0
   4  -3   3   -6.04   26.06   0
   4  -1   2  125.54   31.37   0
   5  -7   8   -1.07   34.30   0
   5  -6   7  112.53   37.55   0
   5  -5   6   59.69   32.00   0
   5  -4   5   68.82   37.52   0
   5  -1   3   99.35   36.47   0
   5   2   2   56.76   26.61   0
   5  11   2   11.41   22.20   0
   6  -5   8    4.02   36.57   0
   6  -4   7   14.89   33.42   0
   6  -3   6   91.04   43.37   0
   6   3   3    1.88   29.71   0
   6   4   3    3.40   24.41   0
   6   9   3   14.50   23.87   0
   7   3   5   56.06   42.43   0
   0 -12  10    3.56   17.14   0
   0  -9   6   86.44   18.10   0
   0  -8   5    5.28   12.87   0
   2  -2   1  129.38   21.77   0
   2   5  -1   36.54   11.39   0
   3  -7   5   75.08   28.06   0
   3  -3   2   40.63   21.94   0
   3  -1   1 4112.97  102.98   0
   3  11   0   85.82   17.04   0
   4  -7   6   79.43   34.37   0
   4   1   1  -12.33   20.69   0
   4   6   0   12.41   22.10   0
   5  -8   9   25.14   34.90   0
   5  -3   4   26.34   28.01   0
   5   1   2   56.18   27.11   0
   5   6   1   30.57   23.74   0
   5   7   1    4.24   19.51   0
   6  -2   5  110.73   38.98   0
   6   0   4  -13.80   26.69   0
   6   2   3   57.09   34.90   0
   7   2   5   -1.65   38.77   0
   0  -7   4   94.09   15.25   0
   2 -11   9   42.34   22.97   0
   2  -4   2  123.96   22.76   0
   2   0   0 5676.71   95.16   0
   2   8  -1   73.71    9.09   0
   3 -11  10   40.73   29.45   0
   3  -9   7   39.12   25.50   0
   3  -8   6   75.70   25.52   0
   3  -6   4   19.94   20.92   0
   4  -9   8   93.95   35.99   0
   4  -8   7   38.44   26.93   0
   4  -6   5  220.75   38.70   0
   4  -5   4   49.86   26.35   0
   4   4   0   32.12   23.32   0
   4   5   0   -5.77   19.54   0
   4   7   0   13.75   18.08   0
   4   8   0   59.12   21.50   0
   4  12   1   18.72   17.09   0
   5  -6   6   40.16   34.74   0
   5  -2   3   36.97   34.43   0
   5   0   2   -4.00   27.60   0
   5   4   1   35.86   26.77   0
   5   5   1   29.26   21.42   0
   5   8   1   25.54   22.78   0
   6  -5   7   81.65   42.72   0
   6  -4   6  111.62   45.26   0
   6  -1   4   19.90   29.80   0
   6   1   3   32.45   33.32   0
   7   1   5   23.57   36.89   0
   7   4   4    3.35   36.96   0
  -1 -12  10    4.60   12.46   0
   0 -10   7   79.04   18.67   0
   2  -9   6   11.54   19.51   0
   2  -8   5    5.26   19.89   0
   2   4  -1   69.90   13.26   0
   3 -10   8   16.99   24.52   0
   3  -5   3   33.28   22.66   0
   3   1   0  179.78   25.92   0
   4 -10   9  -14.16   27.92   0
   4  -4   3   60.98   25.82   0
   4   0   1  785.92   55.01   0
   4   3   0   -1.97   22.52   0
   4   9   0    8.74   17.91   0
   5  -8   8  -22.78   26.06   0
   5  -7   7    2.72   27.98   0
   5  -5   5  232.74   43.55   0
   5  -4   4  -10.43   30.26   0
   5   3   1   -5.22   19.90   0
   5   9   1   28.04   20.22   0
   6  -3   5   -7.65   28.56   0
   6   0   3   11.76   32.44   0
   6   4   2  -12.20   27.64   0
   6   5   2    8.21   23.32   0
   6   6   2    5.49   19.33   0
   6   7   2   -4.98   25.75   0
   6   8   2    4.46   25.02   0
   7   0   5   15.28   37.15   0
   7   2   4   15.86   39.12   0
   7   3   4   28.10   34.86   0
   2 -12  10    2.86   20.28   0
   2 -10   7   34.56   20.75   0
   2  -7   4   70.76   21.67   0
   3 -11   9   -7.29   24.06   0
   3  -4   2  124.98   30.80   0
   3  -2   1   29.54   21.03   0
   4  -7   5  166.39   37.85   0
   5  -3   3   94.37   37.19   0
   5  -1   2   53.77   27.76   0
   5   2   1    3.77   21.14   0
   5  10   1    9.73   20.82   0
   6  -6   7   50.88   39.45   0
   6  -5   6  194.48   47.38   0
   6  -4   5   69.62   40.38   0
   6  -2   4   -7.05   27.81   0
   6   2   2   10.82   31.15   0
   6   3   2    6.17   24.72   0
   6   9   2    4.98   23.02   0
   7  -1   5   58.17   40.75   0
   7   1   4   -5.73   38.68   0
   0 -13  11   -2.71   15.23   0
   0 -11   8    0.35   15.73   0
   1  -3   1  336.12   24.74   0
   2 -11   8   83.25   27.27   0
   2  -6   3  185.78   27.06   0
   3  -9   6    3.97   21.86   0
   3  -8   5   -7.48   21.95   0
   3   0   0 1034.46   52.19   0
   3   6  -1   21.49   15.00   0
   4  -9   7   71.73   32.85   0
   4  -8   6   78.81   29.43   0
   4  -6   4  296.18   41.10   0
   4  -3   2  179.68   33.04   0
   4  -1   1  -10.24   21.88   0
   4   2   0   48.37   22.89   0
   4  10   0  160.20   25.66   0
   5  -8   7   -5.71   31.95   0
   5  -7   6   75.04   33.70   0
   5  -6   5  136.88   36.98   0
   5  -5   4   14.54   32.96   0
   5   1   1   13.45   22.52   0
   6  -3   4   13.49   30.05   0
   6  -1   3    1.90   27.75   0
   6   1   2   12.70   32.41   0
   7  -2   5   33.78   47.28   0
   7   0   4    0.90   39.22   0
   7   3   3   -5.30   33.10   0
   7   4   3   26.08   30.29   0
   7   5   3   72.48   35.90   0
  -1  -9   6  301.04   15.20   0
   0  -6   3 1882.54   41.71   0
   2  -1   0  775.29   40.27   0
   2   3  -1   32.18   12.19   0
   3 -10   7    9.72   21.71   0
   3  -7   4   34.07   21.00   0
   3  -6   3   46.35   26.32   0
   3   4  -1    7.32   15.27   0
   3   5  -1   83.18   17.69   0
   3   7  -1   17.40   13.52   0
   4 -10   8   40.59   27.65   0
   4  -5   3   15.00   22.14   0
   4   1   0  184.18   34.47   0
   4  13   1   -6.18   14.10   0
   5  -4   3  113.14   38.42   0
   5  -2   2   57.01   28.70   0
   5   0   1   48.35   30.26   0
   5   5   0   20.24   23.26   0
   5   6   0   27.66   22.78   0
   5  11   1    8.81   21.54   0
   6  -6   6   45.95   38.82   0
   6  -5   5   30.37   37.71   0
   6  -2   3   43.39   36.36   0
   6   5   1    1.92   23.80   0
   6   6   1   -5.57   21.81   0
   7  -1   4   15.98   44.19   0
   7   2   3   -8.68   28.30   0
  -1 -10   7  140.78   13.98   0
   0 -12   9   11.02   16.09   0
   1  -5   2   20.48   15.05   0
   1  -1   0 9864.93   93.39   0
   1   3  -1  818.49   17.31   0
   2 -12   9   -8.05   18.72   0
   2  -5   2  152.66   24.90   0
   3 -11   8   48.12   27.81   0
   3  -3   1  223.42   31.80   0
   3   3  -1  237.50   26.68   0
   3   8  -1   13.53   14.01   0
   4  -4   2   46.74   25.44   0
   4  -2   1   90.85   28.78   0
   5  -8   6   11.59   31.78   0
   5  -7   5  129.97   40.27   0
   5   3   0   26.29   25.59   0
   5   4   0   15.57   20.12   0
   5   7   0   -3.35   18.21   0
   5   8   0   34.18   24.23   0
   6  -4   4   38.04   34.84   0
   6   0   2   80.40   33.03   0
   6   3   1   34.24   31.59   0
   6   4   1    9.20   22.26   0
   6   7   1  -11.87   23.03   0
   6   8   1   21.29   24.55   0
   7  -3   5   37.30   40.64   0
   7   1   3  -11.64   28.20   0
  -1 -13  11   -4.57   10.36   0
  -1  -8   5   55.40    7.19   0
   2 -10   6   54.89   25.03   0
   2  -9   5   73.80   24.15   0
   2  -8   4   78.42   25.66   0
   2   2  -1  224.40   20.78   0
   3  -5   2   -6.01   19.98   0
   3  -1   0  164.23   27.45   0
   3  12   0   28.86   10.83   0
   4 -10   7   -6.44   25.93   0
   4  -9   6    8.83   23.09   0
   4  -8   5   13.65   24.46   0
   4  -7   4   27.45   24.01   0
   4   0   0  186.42   32.29   0
   4  11   0   60.17   19.93   0
   5  -9   7   -8.57   25.64   0
   5  -6   4   33.57   25.41   0
   5  -3   2   76.38   30.35   0
   5  -1   1   27.67   24.77   0
   5   2   0   30.92   26.81   0
   5  12   1    1.16   17.43   0
   6  -7   6   38.36   41.96   0
   6  -6   5   40.27   38.86   0
   6  -3   3   -3.36   23.75   0
   6  -1   2   -2.12   26.28   0
   6   2   1   59.63   31.00   0
   6   9   1    4.26   22.35   0
   7  -2   4   25.07   37.73   0
   7   0   3    8.58   30.99   0
   7   3   2  -18.58   30.78   0
   7   4   2   54.40   34.37   0
   7   5   2   12.08   26.70   0
   7   6   2   30.01   31.76   0
   1 -13  10   21.60   19.58   0
   2 -11   7   14.31   21.02   0
   2  -7   3   17.47   22.49   0
   3 -10   6   18.29   23.35   0
   3  -8   4   15.69   23.85   0
   3   2  -1   15.54   18.84   0
   4 -11   8   48.35   32.32   0
   4  -6   3   22.19   23.39   0
   4  -3   1   51.22   26.98   0
   4   4  -1  173.83   29.33   0
   4   5  -1   48.16   22.09   0
   4   6  -1  157.33   26.38   0
   4   7  -1  116.65   25.13   0
   5  -5   3   65.57   29.79   0
   5   1   0   29.31   27.78   0
   5   9   0  108.30   24.65   0
   6  -5   4   45.27   33.66   0
   6  -2   2   29.50   33.23   0
   6   1   1   27.44   26.79   0
   7  -3   4   43.01   40.07   0
   7  -1   3  -12.38   29.21   0
   7   1   2   12.54   35.66   0
   7   2   2   19.44   30.69   0
  -1 -11   8    2.23   10.55   0
   0 -13  10    1.42   15.50   0
   2  -4   1   50.83   19.22   0
   2  -2   0  553.79   36.50   0
   3 -11   7   19.25   24.48   0
   3  -7   3    8.13   23.58   0
   3  -4   1    5.07   20.52   0
   3  -2   0  166.46   31.45   0
   3   9  -1   67.17   15.21   0
   4  -5   2  110.82   29.15   0
   4  -1   0  179.65   32.60   0
   4   3  -1  153.04   29.83   0
   5  -9   6   -0.40   30.61   0
   5  -8   5   56.66   34.75   0
   5  -7   4   49.69   32.99   0
   5  -4   2  179.05   39.19   0
   5  -2   1   13.92   24.23   0
   5  10   0   17.34   21.19   0
   6  -7   5   23.61   39.90   0
   6  -4   3   10.47   28.53   0
   6   0   1    6.85   24.88   0
   6   5   0   18.54   26.28   0
   7  -4   4   53.27   46.18   0
   7  -2   3   11.90   35.59   0
   7   0   2   12.99   35.58   0
   1 -12   8   17.37   18.86   0
   2 -12   8   -1.31   19.71   0
   2  -6   2   54.35   23.24   0
   2   1  -1 1181.33   42.13   0
   3 -12   8    3.65   24.10   0
   3  -6   2   11.26   25.84   0
   3   1  -1  694.56   41.90   0
   4 -10   6   12.84   27.06   0
   4  -9   5   30.07   24.32   0
   4  -8   4   14.33   21.73   0
   4  -7   3   34.27   28.66   0
   4  -4   1    9.24   26.91   0
   4   2  -1   53.25   22.47   0
   4   8  -1   60.98   21.62   0
   5  -6   3  100.82   32.05   0
   5  -3   1   32.32   31.07   0
   5   0   0   22.91   23.41   0
   6  -6   4   48.24   33.26   0
   6  -5   3   -6.09   32.06   0
   6  -3   2   55.81   31.65   0
   6  -1   1   60.02   31.90   0
   6   3   0   16.75   27.60   0
   6   4   0   14.00   22.14   0
   6   6   0    4.14   17.98   0
   6   7   0    5.82   23.38   0
   7  -3   3   22.16   42.10   0
   7  -1   2   13.61   36.50   0
   7   3   1   -5.87   30.78   0
   7   4   1   17.10   27.53   0
   7   5   1    7.66   28.32   0
   7   6   1    3.57   29.88   0
   0 -10   6  122.32   18.94   0
   0  -9   5   50.54   14.52   0
   1  -4   1  362.88   25.19   0
   4 -11   7   12.94   26.17   0
   4  -6   2   72.13   30.94   0
   4  -2   0   30.35   25.20   0
   4   1  -1  122.15   27.45   0
   4   9  -1   -1.54   18.24   0
   4  12   0    9.01   14.78   0
   5  -5   2   22.27   26.29   0
   5  -1   0   37.30   25.68   0
   5   3  -1   16.87   24.02   0
   5   4  -1   12.30   23.01   0
   5   5  -1  165.83   31.55   0
   5   6  -1   -0.55   20.18   0
   6  -4   2    3.10   32.83   0
   6  -2   1   32.74   33.95   0
   6   1   0   57.68   33.31   0
   6   2   0   39.91   26.19   0
   6   8   0   38.04   25.05   0
   7  -2   2   55.38   40.22   0
   7   1   1   -7.02   32.94   0
   7   2   1    9.08   27.70   0
   0 -11   7   71.68   18.47   0
   0  -5   2  176.40   13.38   0
   1 -13   9   -8.13   19.77   0
   2 -10   5   72.32   24.41   0
   2  -9   4   47.85   23.16   0
   3 -10   5   48.53   26.24   0
   3  -9   4   27.07   25.33   0
   3  -5   1    6.06   25.10   0
   3  -3   0  131.13   27.13   0
   5 -10   6   -7.28   29.90   0
   5  -9   5   54.42   32.61   0
   5  -8   4   41.95   28.52   0
   5  -7   3   15.57   29.95   0
   5  -4   1   39.11   33.70   0
   5   2  -1   30.36   26.04   0
   5   7  -1   59.41   23.89   0
   5  11   0   26.25   21.30   0
   6  -8   5    4.84   33.58   0
   6  -7   4  -19.98   30.02   0
   6  -6   3  -24.07   31.30   0
   6   0   0   28.64   33.87   0
   6   9   0    8.52   21.50   0
   7  -4   3   23.36   37.41   0
   7   0   1   28.03   36.37   0
  -1 -12   9   33.88   11.89   0
   0 -12   8    4.28   15.01   0
   0  -8   4   10.18   11.13   0
   1  -2   0 1095.89   35.40   0
   1   2  -1 2057.03   30.67   0
   2 -12   7    5.06   21.82   0
   2 -11   6   33.28   22.85   0
   2  -8   3   62.69   24.03   0
   2  -5   1  128.38   25.71   0
   2  -3   0  281.84   29.57   0
   2   0  -1  543.00   32.38   0
   3 -12   7   13.99   25.26   0
   3 -11   6   14.74   18.55   0
   3  -8   3    7.52   19.40   0
   4 -11   6   55.41   31.37   0
   4 -10   5  -10.11   25.00   0
   4  -9   4   37.27   28.00   0
   4  -8   3    1.23   26.71   0
   4  -5   1  156.96   32.15   0
   4  -3   0   27.52   25.54   0
   4   0  -1   93.08   26.97   0
   5  -6   2  115.69   35.10   0
   5  -2   0   50.41   26.91   0
   5   1  -1   24.27   22.31   0
   5   8  -1   69.10   23.35   0
   6  -5   2   -2.98   31.86   0
   6  -3   1   15.37   25.14   0
   6  -1   0   24.37   33.74   0
   6  10   0   10.71   23.47   0
   7  -5   3   86.07   47.54   0
   7  -3   2  -11.40   33.00   0
   7  -1   1   10.97   30.65   0
   7   3   0   65.28   35.91   0
   7   4   0    0.55   29.79   0
   7   5   0  108.60   38.25   0
   7   6   0   10.49   29.85   0
   3  -7   2   43.01   22.96   0
   3  -1  -1  752.01   45.98   0
   3  10  -1   21.38   11.21   0
   4  -7   2  185.86   38.52   0
   4  -1  -1  116.19   29.29   0
   4  10  -1   14.28   17.30   0
   5  -9   4   14.98   30.40   0
   5  -5   1   32.76   33.68   0
   5  -3   0   24.56   30.23   0
   5   0  -1   79.22   27.36   0
   5   9  -1   41.15   21.75   0
   6  -8   4   24.18   33.81   0
   6  -7   3   33.84   35.99   0
   6  -4   1    6.50   32.09   0
   6   3  -1    5.52   26.41   0
   6   4  -1   47.88   28.68   0
   6   5  -1   30.67   25.26   0
   6   6  -1   72.60   29.02   0
   7  -4   2    9.80   41.03   0
   7  -2   1   -4.33   34.46   0
   7   1   0  -12.75   31.29   0
   7   2   0  -25.75   23.40   0
   7   7   0   19.61   27.97   0
   1 -12   7   10.29   16.96   0
   2  -7   2    7.85   20.85   0
   3  -4   0   42.74   22.81   0
   4  -4   0   11.73   22.81   0
   4   4  -2   39.22   21.74   0
   5 -10   5   27.52   28.52   0
   5  -8   3   31.70   30.28   0
   5  -7   2   46.68   30.78   0
   5  -1  -1   28.48   28.62   0
   5  12   0   -1.82   16.53   0
   6  -6   2   -4.98   26.56   0
   6  -2   0   22.79   27.51   0
   6   1  -1   -7.22   27.50   0
   6   2  -1   46.73   26.39   0
   6   7  -1    7.80   22.84   0
   7  -3   1   30.28   38.17   0
   7   0   0   39.39   36.45   0
   0 -13   9    6.27   14.50   0
   2  -1  -1 1177.84   46.12   0
   3 -11   5   14.04   24.68   0
   3 -10   4   -0.70   21.88   0
   3  -9   3   53.43   27.17   0
   3  -6   1    9.27   21.79   0
   3  -2  -1   32.16   24.45   0
   3   3  -2   12.69   16.20   0
   3   4  -2  158.04   21.12   0
   3   5  -2   78.81   17.58   0
   4 -11   5    4.48   26.39   0
   4 -10   4   -2.88   26.09   0
   4  -6   1   40.33   24.85   0
   4  -2  -1   62.58   26.88   0
   4   2  -2   94.78   27.28   0
   4   3  -2   95.39   26.23   0
   4   5  -2   24.24   19.26   0
   4   6  -2   30.84   20.80   0
   5  -4   0    5.60   24.22   0
   5  10  -1   -6.30   19.33   0
   6  -5   1   36.58   34.58   0
   6  -3   0   20.05   28.26   0
   6   0  -1  -10.01   23.42   0
   6   8  -1   22.49   22.91   0
   7  -5   2   17.92   35.68   0
   7  -1   0    8.89   29.77   0
  -1 -13  10    4.75    9.13   0
   0  -7   3   45.97   11.22   0
   1 -13   8   16.20   20.04   0
   1  -5   1   53.89   15.46   0
   2 -11   5   -2.53   20.03   0
   2 -10   4   53.02   22.51   0
   2  -6   1  100.67   24.58   0
   2  -4   0  324.71   31.63   0
   3 -12   6   27.35   25.73   0
   3  -8   2   27.27   24.84   0
   3   2  -2  550.33   36.49   0
   3   6  -2   -4.34   11.79   0
   4 -12   6   21.58   28.96   0
   4  -9   3   -3.48   20.48   0
   4  -8   2   13.97   29.15   0
   4   1  -2  241.79   35.31   0
   4   7  -2   94.42   22.12   0
   5 -10   4   12.73   30.98   0
   5  -9   3   -4.97   29.08   0
   5  -6   1   22.46   29.38   0
   5  -2  -1   32.95   25.71   0
   5   2  -2   66.36   27.50   0
   5   3  -2   20.99   20.21   0
   5   4  -2  159.68   29.08   0
   5   5  -2  250.02   34.84   0
   5   6  -2   74.60   24.39   0
   6  -8   3    7.99   32.28   0
   6  -7   2    2.46   28.09   0
   6  -1  -1   -0.76   25.19   0
   6   9  -1  -12.81   23.19   0
   7  -6   2   22.84   43.95   0
   7  -4   1   24.35   35.19   0
   7  -2   0   -5.44   28.76   0
   7   2  -1   10.74   31.52   0
   7   3  -1    0.95   25.06   0
   7   4  -1    1.73   27.09   0
   7   5  -1   24.70   32.05   0
   7   6  -1   17.61   29.41   0
   2  -9   3   34.77   21.91   0
   3  -5   0   55.27   23.80   0
   3   1  -2  703.31   41.88   0
   4  -7   1   20.90   28.62   0
   4  -5   0   21.33   22.96   0
   4  -3  -1  160.42   33.06   0
   4  13   0    8.27   10.80   0
   5  -8   2   29.16   27.69   0
   5  -5   0   11.83   28.36   0
   5  -3  -1   21.67   30.39   0
   5   1  -2   30.62   22.14   0
   5   7  -2   17.01   22.17   0
   6  -6   1    2.60   27.34   0
   6  -4   0   16.09   28.02   0
   6  -2  -1   16.62   31.45   0
   6   3  -2   32.13   27.46   0
   6   4  -2    4.50   24.72   0
   6   5  -2   71.67   28.65   0
   7  -5   1   27.88   40.63   0
   7   0  -1    8.51   32.61   0
   7   1  -1  -16.87   24.90   0
   7   7  -1    9.00   27.00   0
   1  -3   0 1110.34   37.19   0
   2  -8   2   20.58   21.76   0
   2  -2  -1  244.68   26.78   0
   3  -7   1  114.57   27.22   0
   3  -3  -1  243.72   31.48   0
   3   7  -2   33.70   12.90   0
   4   0  -2   39.66   23.49   0
   4   8  -2   95.77   21.40   0
   4  11  -1   13.06   13.81   0
   5  -7   1   -7.34   22.62   0
   5   0  -2   14.26   21.82   0
   6  -9   3    2.49   30.99   0
   6  -8   2    8.20   33.93   0
   6  -5   0   19.75   33.02   0
   6   1  -2   32.86   30.71   0
   6   2  -2   38.73   24.98   0
   6   6  -2   45.30   27.40   0
   6  10  -1    6.79   21.48   0
   7  -1  -1   10.89   34.55   0
   3 -12   5   42.66   27.08   0
   3 -11   4   55.33   26.07   0
   3 -10   3   30.84   24.76   0
   3   0  -2  476.68   35.89   0
   4 -12   5   19.98   30.13   0
   4 -11   4   11.13   23.61   0
   4 -10   3    0.67   19.45   0
   4  -9   2    1.91   28.34   0
   4  -6   0   10.53   22.37   0
   4  -4  -1  176.05   33.48   0
   4  -1  -2  234.76   34.73   0
   5 -11   4  -18.57   28.33   0
   5 -10   3    3.11   30.09   0
   5  -9   2   30.65   32.45   0
   5  -6   0   10.01   34.03   0
   5  -4  -1   30.28   27.02   0
   5  -1  -2   30.46   23.85   0
   5   8  -2   43.31   20.16   0
   5  11  -1   15.00   17.99   0
   6  -7   1    2.43   28.00   0
   6  -3  -1   25.17   28.04   0
   6   0  -2    9.71   27.17   0
   6   7  -2   80.55   27.78   0
   7  -6   1  -11.11   32.96   0
   7  -4   0   19.65   31.40   0
   7  -2  -1   -0.62   28.47   0
   7   3  -2    6.40   29.92   0
   7   4  -2    9.25   28.67   0
   0 -11   6  140.76   19.65   0
   0 -10   5   56.39   14.57   0
   1 -12   6   -1.10   15.55   0
   1 -11   5   21.61   18.39   0
   2  -5   0   -3.66   14.93   0
   3 -13   6   34.82   26.88   0
   3  -9   2  -20.51   21.37   0
   3  -6   0   32.12   27.03   0
   3  -4  -1    1.90   23.62   0
   4  -8   1  107.78   34.71   0
   5  -8   1   14.04   31.01   0
   5  -2  -2   99.83   33.96   0
   6  -9   2   -0.71   35.78   0
   6  -6   0   22.80   29.34   0
   6  -4  -1   14.15   28.30   0
   6  -1  -2   46.39   31.74   0
   6   8  -2  -10.37   19.42   0
   7  -5   0  110.92   42.42   0
   7  -3  -1   19.54   35.03   0
   7   1  -2   60.05   36.06   0
   7   2  -2   14.75   27.04   0
   7   5  -2   19.09   24.93   0
   7   6  -2   39.18   30.82   0
   0 -12   7   36.28   15.35   0
   1 -13   7    2.73   16.76   0
   2 -11   4   14.31   20.28   0
   2  -7   1   67.01   20.31   0
   2   3  -2  114.65   14.23   0
   2   4  -2   87.15   12.27   0
   3  -8   1   -3.59   22.01   0
   3  -1  -2  629.63   41.69   0
   4  -5  -1   65.66   30.30   0
   4  -2  -2   70.17   26.72   0
   4   9  -2  153.03   22.76   0
   5  -7   0   29.42   33.70   0
   5  -5  -1  207.84   39.44   0
   5   3  -3   -8.27   21.29   0
   5   4  -3    8.49   21.53   0
   5   9  -2   19.33   18.02   0
   6  -8   1    0.88   27.85   0
   6  -2  -2   28.40   28.50   0
   7  -6   0   12.75   39.32   0
   7  -4  -1  -16.10   33.23   0
   7  -1  -2   46.39   36.48   0
   7   0  -2    5.08   27.24   0
   7   7  -2   28.14   28.80   0
   0 -13   8   -2.66   12.75   0
   1   0  -1  175.77   13.86   0
   2 -10   3   -4.02   17.51   0
   2  -3  -1   45.58   17.06   0
   2   2  -2  625.12   27.95   0
   2   5  -2   36.27    9.58   0
   3   8  -2   23.83   10.82   0
   4 -12   4   -8.73   28.11   0
   4 -11   3   -2.98   27.21   0
   4 -10   2   14.72   26.30   0
   4  -7   0    9.41   22.78   0
   4  -3  -2   65.10   31.46   0
   4   2  -3  271.11   33.98   0
   4   3  -3   20.38   21.10   0
   4   4  -3   74.54   22.69   0
   5 -11   3    1.98   26.41   0
   5 -10   2   -7.64   29.45   0
   5  -3  -2   27.81   25.87   0
   5   1  -3   38.35   26.39   0
   5   2  -3   -6.19   17.89   0
   5   5  -3   80.14   24.77   0
   6  -7   0    0.11   28.01   0
   6  -5  -1   21.62   28.96   0
   6  -3  -2   24.87   29.12   0
   6   1  -3    2.45   27.34   0
   6   2  -3   -1.88   28.21   0
   6   3  -3   80.90   30.97   0
   6   4  -3   29.37   26.09   0
   6   5  -3  160.79   33.65   0
   6   9  -2  -16.22   21.05   0
   7  -2  -2  -12.49   32.35   0
   0  -9   4  104.55   14.46   0
   0  -6   2  233.99   15.13   0
   1 -14   8    5.81   15.95   0
   1  -4   0   75.25   15.71   0
   2  -9   2  123.38   26.25   0
   2   1  -2  474.35   26.72   0
   3 -13   5   64.47   32.60   0
   3 -12   4   10.41   23.49   0
   3 -11   3   12.26   22.84   0
   3  -7   0   41.28   25.60   0
   3  -5  -1   87.76   25.33   0
   3  -2  -2  593.76   41.90   0
   4  -9   1  104.57   33.88   0
   4   1  -3    3.67   18.62   0
   4   5  -3  164.97   25.28   0
   5  -9   1   33.92   29.36   0
   5  -6  -1   17.53   27.02   0
   5  -4  -2  173.82   40.22   0
   5   0  -3  -14.49   19.04   0
   5   6  -3   77.49   23.76   0
   5  12  -1    0.73   13.36   0
   6  -9   1   -9.33   32.69   0
   6  -6  -1   92.40   39.46   0
   6  -4  -2  -19.60   29.41   0
   6   0  -3   -8.15   23.45   0
   6   6  -3    5.91   23.56   0
   7  -7   0   42.58   37.62   0
   7  -5  -1    3.82   33.97   0
   7  -3  -2   33.09   37.14   0
   7   2  -3   42.14   33.10   0
   7   3  -3    2.69   29.06   0
   7   4  -3   34.90   30.85   0
   2  -6   0   46.51   18.28   0
   3 -10   2   82.67   25.69   0
   4  -8   0   65.52   31.99   0
   4  -6  -1  110.97   29.64   0
   4  -4  -2   31.71   24.87   0
   4   0  -3   84.80   24.95   0
   4   6  -3   63.73   20.74   0
   5  -8   0   41.01   29.20   0
   5  -1  -3   27.13   23.90   0
   5   7  -3    4.72   20.35   0
   5  10  -2    0.71   17.18   0
   6  -8   0   12.08   29.48   0
   6  -1  -3  -10.73   24.29   0
   6   7  -3   43.16   24.20   0
   6  10  -2   11.47   21.75   0
   7  -6  -1  -13.64   38.19   0
   7  -4  -2   44.38   37.58   0
   7   0  -3  -16.82   29.79   0
   7   1  -3    8.72   26.99   0
   7   5  -3  -19.66   26.76   0
   7   6  -3   50.21   31.51   0
   0 -14   9    0.92   11.25   0
   2  -8   1   17.44   20.35   0
   2  -4  -1   49.97   17.60   0
   3  -9   1  545.00   47.32   0
   3  -3  -2   -6.03   18.16   0
   4 -12   3   23.83   29.24   0
   4 -11   2   -6.98   25.68   0
   4  -1  -3   -7.93   20.01   0
   5 -11   2    7.41   29.96   0
   5 -10   1   24.83   32.49   0
   5  -7  -1   45.29   30.27   0
   5  -5  -2  267.57   42.44   0
   5  -2  -3    1.91   22.05   0
   6  -7  -1   44.39   31.99   0
   6  -5  -2   71.60   33.62   0
   6  -2  -3  -14.10   25.67   0
   7  -1  -3   20.14   29.10   0
   7   7  -3   24.87   29.50   0
   1  -1  -1 5419.91   66.91   0
   2 -11   3   70.77   23.92   0
   2  -1  -2  440.33   30.57   0
   3  -8   0   88.19   28.01   0
   3  -6  -1   17.24   20.89   0
   3   1  -3   53.70   20.48   0
   3   2  -3  272.75   27.48   0
   3   3  -3  210.69   23.72   0
   3   4  -3  377.79   28.06   0
   4 -10   1  324.94   46.08   0
   4  -7  -1  125.86   30.81   0
   4  -5  -2   29.74   23.57   0
   4  -2  -3  258.65   35.74   0
   4   7  -3  129.82   21.74   0
   4  10  -2   24.57   15.26   0
   4  12  -1   32.97   10.76   0
   5  -9   0  123.34   36.37   0
   5  -3  -3   21.30   24.63   0
   5   8  -3    9.11   19.23   0
   6  -9   0   25.08   31.79   0
   6  -3  -3   91.85   31.68   0
   6   8  -3   32.84   21.59   0
   7  -7  -1  -12.11   33.09   0
   7  -5  -2   66.99   35.95   0
   7  -3  -3   12.58   35.09   0
   7  -2  -3   21.60   30.22   0
   0  -8   3   44.02   10.99   0
   1 -13   6   16.94   17.16   0
   1 -12   5   44.13   17.97   0
   1 -11   4   64.54   19.48   0
   2 -10   2   58.79   22.13   0
   2   6  -2  439.81   15.91   0
   3 -13   4   62.76   27.27   0
   3 -12   3   -7.13   21.29   0
   3 -11   2   26.15   23.13   0
   3  -4  -2  173.39   28.76   0
   4  -9   0    9.26   28.19   0
   5  -8  -1   63.39   32.28   0
   5  -6  -2   86.28   34.15   0
   5  -4  -3   37.26   31.18   0
   5   1  -4   31.75   25.75   0
   5   2  -4   37.68   24.74   0
   5   3  -4   33.74   23.24   0
   6  -8  -1   30.56   31.31   0
   6  -6  -2   38.90   31.39   0
   6  -4  -3    5.61   26.54   0
   6   0  -4   -9.67   27.84   0
   6   1  -4   82.79   29.93   0
   6   2  -4   44.81   26.73   0
   6   3  -4   28.87   22.29   0
   6   4  -4   34.80   25.37   0
   7  -6  -2   31.17   37.05   0
   7   1  -4  132.64   40.20   0
   7   2  -4   42.92   33.08   0
   7   3  -4   17.94   30.01   0
   7   4  -4   11.76   28.58   0
   1 -14   7    6.82   16.25   0
   1  -5   0   11.40   13.02   0
   2  -7   0   35.37   17.63   0
   2  -5  -1    9.99   15.70   0
   3 -10   1   -0.73   22.15   0
   3  -1  -3   33.69   22.10   0
   3   5  -3    4.55   12.91   0
   4  -8  -1   77.95   31.76   0
   4  -6  -2   39.08   28.09   0
   4  -3  -3   49.82   25.59   0
   5 -11   1   31.10   29.10   0
   5 -10   0    4.00   30.63   0
   5   0  -4    4.71   20.15   0
   5   4  -4   28.12   18.51   0
   5   5  -4  106.56   25.46   0
   5  11  -2   -2.38   14.60   0
   6 -10   0  -13.17   35.20   0
   6  -7  -2   87.80   39.79   0
   6  -5  -3  168.02   43.94   0
   6  -1  -4   91.31   32.21   0
   6   5  -4   46.60   22.12   0
   6   6  -4   45.48   25.96   0
   6   9  -3   12.64   22.35   0
   7  -4  -3   53.92   34.42   0
   7  -1  -4  102.33   40.41   0
   7   0  -4  115.40   36.34   0
   7   5  -4    4.64   28.68   0
   1  -2  -1 2057.65   45.93   0
   2  -9   1   69.71   22.75   0
   2  -2  -2  588.79   34.16   0
   3  -7  -1   39.56   20.89   0
   3  -5  -2   72.88   27.53   0
   3   9  -2    6.90    8.59   0
   4 -13   3    0.68   24.03   0
   4 -12   2    0.82   19.64   0
   4 -11   1   19.30   27.54   0
   4  -4  -3   44.57   28.96   0
   4   2  -4   20.40   22.16   0
   4   8  -3   87.78   19.24   0
   5  -9  -1   59.54   34.45   0
   5  -7  -2    4.12   24.04   0
   5  -5  -3   87.87   31.24   0
   5  -2  -4   18.46   27.79   0
   5  -1  -4   34.07   23.49   0
   5   9  -3   17.67   16.07   0
   6  -9  -1    6.56   29.59   0
   6  -2  -4   62.61   31.14   0
   7  -7  -2   53.83   39.97   0
   7  -5  -3   -3.80   29.90   0
   7  -2  -4   57.72   33.84   0
   7   6  -4   10.78   27.40   0
   0 -12   6   32.19   14.13   0
   3  -9   0   35.10   20.77   0
   3  -2  -3  284.68   31.43   0
   3   6  -3   28.41   13.04   0
   4 -10   0  139.57   32.60   0
   4  -7  -2  130.34   34.03   0
   4   0  -4   38.28   22.03   0
   4   1  -4  127.11   26.17   0
   4   3  -4  159.10   25.02   0
   4   4  -4  112.01   23.79   0
   5   6  -4   22.14   18.47   0
   6  -8  -2   10.43   28.63   0
   6  -6  -3   11.53   28.62   0
   6  -3  -4   58.08   30.39   0
   6   7  -4   16.01   20.92   0
   7  -6  -3   45.43   37.94   0
   7  -3  -4   14.16   30.31   0
   7   7  -4    3.68   24.19   0
   0 -13   7   -3.16   11.47   0
   0 -11   5    2.11   11.84   0
   2  -8   0   53.10   22.15   0
   2  -6  -1   91.59   22.86   0
   2  -3  -2  143.02   21.48   0
   3 -13   3   -2.17   21.50   0
   3 -12   2   47.11   25.28   0
   3  -3  -3  197.74   31.41   0
   4  -9  -1    8.98   26.56   0
   4  -1  -4  166.61   30.26   0
   5 -12   1   -0.80   26.06   0
   5 -11   0   37.39   33.71   0
   5  -8  -2   17.23   23.48   0
   5  -6  -3   84.84   31.61   0
   5  -3  -4   28.78   24.64   0
   5   7  -4   25.48   20.48   0
   6 -10  -1    1.98   32.50   0
   6  -4  -4   25.65   28.65   0
   6   0  -5  118.02   35.89   0
   6   1  -5  135.64   35.85   0
   6   2  -5   -1.67   24.29   0
   6   3  -5    1.50   23.28   0
   6  10  -3   22.63   19.87   0
   7  -7  -3   -5.21   40.06   0
   7  -4  -4   25.99   32.63   0
   7   0  -5   -7.69   30.70   0
   7   1  -5   21.02   31.76   0
   7   2  -5    6.30   29.35   0
   7   3  -5    3.60   28.43   0
   2 -11   2   63.33   21.24   0
   3 -11   1  223.51   35.31   0
   3  -8  -1   22.47   19.82   0
   3  -6  -2    2.90   19.88   0
   4 -13   2   -8.92   26.87   0
   4 -12   1  -12.65   26.55   0
   4  -2  -4   45.68   24.24   0
   4   5  -4  173.73   24.83   0
   5 -10  -1    5.53   25.63   0
   5  -4  -4   21.40   24.87   0
   6  -9  -2    2.60   29.80   0
   6  -7  -3   29.41   30.84   0
   6  -5  -4   72.26   33.66   0
   6  -1  -5  190.47   39.60   0
   6   4  -5   65.53   26.81   0
   6   8  -4    9.93   18.57   0
   7  -5  -4  -24.15   31.41   0
   7  -2  -5   -2.35   32.58   0
   7  -1  -5   16.23   28.48   0
   7   4  -5   25.63   22.79   0
   7   5  -5   -5.76   25.99   0
   0 -10   4   71.62   13.37   0
   0  -7   2  216.34   15.66   0
   1 -13   5   -8.16   14.80   0
   1 -12   4   51.84   18.39   0
   1  -3  -1  811.50   31.37   0
   2 -10   1  199.22   29.15   0
   2  -4  -2   89.02   22.37   0
   3 -10   0  208.07   34.78   0
   3  -4  -3  381.70   39.29   0
   4 -11   0   73.76   26.47   0
   4  -8  -2   85.31   28.45   0
   4  -6  -3   69.50   26.04   0
   4  -3  -4  184.93   33.23   0
   4   6  -4   30.62   17.99   0
   5  -9  -2   18.20   26.70   0
   5  -7  -3   47.75   27.42   0
   5  -5  -4   93.66   31.12   0
   5  -1  -5  256.26   40.14   0
   5   0  -5  391.20   42.53   0
   5   1  -5  257.05   35.44   0
   5   2  -5  106.55   26.12   0
   5   3  -5  207.04   32.78   0
   5  10  -3   13.55   16.04   0
   6  -8  -3   22.81   35.54   0
   6  -6  -4   68.88   37.16   0
   6  -3  -5   -5.83   29.41   0
   6  -2  -5   -3.79   23.23   0
   6   5  -5    5.30   21.02   0
   7  -6  -4    6.99   34.84   0
   7  -3  -5   24.69   31.23   0
   7   6  -5   14.81   26.97   0
   0 -14   8   10.73   10.68   0
   1 -14   6   52.07   18.26   0
   1 -11   3    9.67   15.14   0
   2  -7  -1  313.66   32.52   0
   3  -9  -1   84.48   27.16   0
   3  -7  -2   35.24   24.52   0
   4 -10  -1   -3.61   20.06   0
   4  -4  -4  110.75   32.64   0
   4   9  -3    2.37   13.82   0
   5 -12   0   14.47   28.38   0
   5 -11  -1    7.32   30.60   0
   5  -8  -3   23.16   31.49   0
   5  -2  -5  137.82   31.69   0
   5   4  -5  182.10   30.09   0
   5   8  -4   15.98   18.24   0
   6 -10  -2   26.90   34.22   0
   6  -4  -5   50.14   34.27   0
   6   6  -5   84.40   26.45   0
   6   9  -4   11.40   20.98   0
   7  -7  -4   19.64   41.23   0
   7  -4  -5   51.31   34.29   0
   2  -9   0  131.06   25.60   0
   3 -14   3   -5.30   19.75   0
   3 -13   2    9.11   22.26   0
   3 -12   1   -7.79   20.72   0
   3  -5  -3    8.47   19.99   0
   3   0  -4   51.32   21.48   0
   3   1  -4   31.87   19.08   0
   3   2  -4    7.75   16.24   0
   3   7  -3    9.01    9.64   0
   4 -13   1  -15.75   25.73   0
   4  -9  -2  119.03   33.92   0
   4  -7  -3  154.46   32.17   0
   5 -10  -2  -21.56   27.59   0
   5  -6  -4   27.42   28.84   0
   5  -3  -5  190.23   35.67   0
   5   5  -5    8.91   18.27   0
   5  12  -2    4.36   10.94   0
   6  -9  -3    4.57   28.77   0
   6  -7  -4   28.65   33.37   0
   7  -5  -5  -24.58   27.24   0
   7  -1  -6   21.78   32.81   0
   7   0  -6   34.69   29.44   0
   7   1  -6    6.39   25.63   0
   7   2  -6   19.03   30.51   0
   7   3  -6   37.47   30.30   0
   7   7  -5   28.82   24.61   0
   0  -9   3   32.63   10.99   0
   0  -5   1   87.97    9.51   0
   1  -4  -1  232.99   20.80   0
   2  -5  -2   35.94   17.18   0
   2   0  -3   68.54   17.79   0
   2   1  -3  427.28   26.56   0
   3 -11   0   75.35   26.26   0
   3  -1  -4   20.41   17.56   0
   3   3  -4  224.90   23.78   0
   4 -12   0    9.89   20.01   0
   4 -11  -1   33.87   27.57   0
   4   0  -5  364.10   40.04   0
   4   1  -5  514.90   43.57   0
   4   2  -5  311.94   34.87   0
   4   7  -4  129.30   22.16   0
   5  -9  -3   33.57   32.05   0
   5  -7  -4   12.44   31.01   0
   5  -4  -5  135.15   33.12   0
   6  -8  -4   23.34   35.03   0
   6  -5  -5   17.96   27.98   0
   6  -1  -6  205.38   41.97   0
   6   0  -6  -13.04   20.52   0
   6   1  -6  175.92   34.72   0
   6   2  -6   16.78   21.57   0
   6   3  -6    4.41   22.90   0
   6   7  -5   24.05   20.14   0
   7  -6  -5   22.31   36.32   0
   7  -3  -6   32.68   35.80   0
   7  -2  -6   33.35   33.48   0
   7   4  -6   36.26   29.72   0
   2 -11   1   15.63   17.86   0
   2   2  -3  433.78   23.65   0
   3 -10  -1   -1.00   21.63   0
   3  -8  -2   -2.34   17.11   0
   3  -6  -3   13.41   24.33   0
   3  -2  -4    8.01   17.84   0
   4  -8  -3   71.86   27.41   0
   4  -6  -4   25.73   26.86   0
   4  -2  -5  356.42   42.51   0
   4  -1  -5  495.34   43.52   0
   4   3  -5  254.44   30.96   0
   5 -12  -1  -10.30   27.38   0
   5 -11  -2   -3.21   29.51   0
   5  -5  -5   22.42   30.41   0
   5   6  -5   47.91   20.64   0
   6 -10  -3   15.91   33.41   0
   6  -6  -5  103.29   35.49   0
   6  -3  -6    8.71   30.40   0
   6  -2  -6   16.38   23.64   0
   6   4  -6    2.61   21.71   0
   7  -7  -5   -1.65   42.70   0
   7  -4  -6   44.13   37.40   0
   7   5  -6   29.79   28.08   0
   2  -8  -1   73.84   20.43   0
   2  -6  -2  455.36   36.43   0
   2   3  -3  541.10   24.42   0
   3  -3  -4  191.71   28.55   0
   3   4  -4  247.64   22.74   0
   4 -10  -2   34.78   25.58   0
   4  -3  -5  299.09   40.82   0
   4   4  -5  282.32   30.28   0
   5 -10  -3   31.68   31.76   0
   5  -8  -4   -2.77   24.11   0
   5  -1  -6   60.65   30.51   0
   5   0  -6 1778.02   82.50   0
   5   1  -6   98.04   26.79   0
   5   2  -6  781.28   55.08   0
   5   9  -4   35.83   16.97   0
   6  -9  -4    9.45   34.55   0
   6  -7  -5   -5.61   32.39   0
   6  -4  -6    4.14   25.89   0
   6   5  -6   15.73   23.25   0
   6   8  -5   23.21   21.63   0
   6  10  -4   18.30   17.47   0
   7  -5  -6  -13.70   31.34   0
   7   6  -6    5.95   25.18   0
   2 -10   0  151.75   26.27   0
   3 -14   2    6.50   21.63   0
   3 -13   1   43.26   24.39   0
   3 -12   0    8.57   20.06   0
   3  -9  -2    4.87   21.80   0
   3  -7  -3   16.48   23.30   0
   3  -4  -4  255.84   34.70   0
   4 -13   0   18.35   24.71   0
   4 -12  -1    5.03   26.33   0
   4  -9  -3   10.61   26.60   0
   4  -7  -4  108.00   32.68   0
   4  -4  -5  322.52   41.85   0
   5  -6  -5   46.08   27.77   0
   5  -3  -6  138.89   36.26   0
   5  -2  -6  799.60   60.16   0
   5   3  -6  159.44   29.95   0
   5   7  -5    3.07   15.59   0
   6  -5  -6   14.00   27.52   0
   7  -6  -6    6.08   34.53   0
   7  -2  -7   17.70   32.90   0
   7  -1  -7    7.88   27.42   0
   7   0  -7   58.69   30.64   0
   7   1  -7  -24.97   21.65   0
   7   2  -7   -3.99   27.28   0
   7   3  -7   11.55   27.08   0
   2  -3  -3  497.99   33.43   0
   5 -12  -2   -0.57   28.10   0
   5  -9  -4   10.15   25.54   0
   5  -7  -5   23.30   27.25   0
   6 -10  -4   46.01   35.80   0
   6  -8  -5   40.71   31.49   0
   7  -3  -7    1.17   31.35   0
   1  -4  -1  241.77   16.32   0
   1  -3  -5   17.66   11.70   0
   1  -1  -9   36.30   16.24   0
   1   0 -10    5.25   11.87   0
   1   1 -11  162.68   19.98   0
   1   2 -12   81.29   17.61   0
   1   4 -13  120.07   17.75   0
   1   7 -14    8.12   10.46   0
   1   8 -14   68.89   12.71   0
   1   9 -14   56.99   11.47   0
   2  -6  -5  254.88   25.66   0
   2  -5  -8  204.94   26.58   0
   2  -4 -10    7.81   15.88   0
   2  -2 -13  157.32   27.28   0
   2  -1 -14   51.89   21.49   0
   2   2 -16   13.76   16.04   0
   2   4 -17   66.89   19.08   0
   3  -8  -6   44.24   17.68   0
   3  -7  -9  126.43   25.34   0
   3  -5 -13  291.01   36.37   0
   3   0 -18   10.94   17.83   0
   4 -10  -6   26.85   19.71   0
   4 -10  -5  244.23   30.48   0
   4  -9  -9   14.08   21.35   0
   4  -6 -15   13.29   24.46   0
   5 -11  -7    8.61   19.10   0
   5 -10 -11   21.72   30.44   0
   0   5  -8   15.03    6.07   0
   1  -4  -2  140.02   15.33   0
   1   6 -14  123.16   17.46   0
   1  10 -14   17.25    8.46   0
   2  -6  -6   51.32   17.43   0
   2  -3 -12   74.66   20.21   0
   2   0 -15  470.83   38.25   0
   2   1 -16   46.46   19.55   0
   2   3 -17   42.22   18.47   0
   3  -9  -2   -2.35   13.30   0
   3  -9  -1   66.57   16.72   0
   3  -9   2   -2.36   12.20   0
   3  -8  -7    7.36   15.38   0
   3  -7 -10   36.10   20.40   0
   3  -6 -12   16.09   21.97   0
   3  -4 -15    6.18   21.94   0
   3  -3 -16   43.61   22.16   0
   3  -2 -17    8.96   18.60   0
   3  -1 -18   37.00   23.81   0
   3   1 -19   16.22   19.76   0
   4 -10  -7   -1.03   17.73   0
   4  -9 -10   -2.45   18.64   0
   4  -8 -12  -14.50   18.41   0
   4  -7 -14    3.11   20.90   0
   4  -5 -17   24.78   27.12   0
   4  -4 -18   -3.69   24.28   0
   5 -12  -2   -5.38   15.86   0
   5 -12  -1    5.08   16.95   0
   5 -11  -9  -28.43   23.39   0
   5 -11  -8   29.99   22.27   0
   0   1  -4   54.48    8.45   0
   1  -3  -6  359.10   25.66   0
   1  -2  -8    9.89   12.72   0
   1   3 -13   25.29   13.76   0
   1   5 -14   32.91   14.18   0
   2  -7  -2  189.80   21.38   0
   2  -7  -1  299.48   23.26   0
   2  -7   2    9.99    8.30   0
   2  -6  -7   90.91   22.88   0
   2  -5  -9  152.26   24.39   0
   2  -4 -11 1103.20   56.05   0
   2   5 -18   20.72   17.80   0
   2   6 -18   13.48   14.64   0
   3  -9  -4    2.44   15.66   0
   3  -9  -3   34.03   16.63   0
   3  -9   3   47.09   12.31   0
   3  -8  -8   28.64   18.24   0
   3  -5 -14   11.74   17.14   0
   3   0 -19   -7.79   20.05   0
   4 -10  -8   95.06   27.33   0
   4 -10   6   10.77    8.64   0
   4  -9 -11   18.59   24.58   0
   4  -8 -13   30.77   23.59   0
   4  -7 -15   18.91   29.09   0
   4  -6 -16   -0.71   23.71   0
   5 -12  -5    3.35   21.23   0
   5 -12  -4   16.95   20.35   0
   5 -12  -3   11.34   19.54   0
   0   3  -7   67.50    9.09   0
   1  -4  -3  798.49   31.43   0
   1  -1 -10   -1.92   12.77   0
   1   0 -11  105.89   18.63   0
   1   1 -12   96.67   19.33   0
   2  -7  -3   22.54   13.00   0
   2  -5 -10  713.47   47.37   0
   2  -3 -13   27.44   17.95   0
   2  -2 -14   15.53   16.55   0
   2  -1 -15    4.46   14.86   0
   2   0 -16   85.08   24.44   0
   2   2 -17   -1.88   14.39   0
   2   4 -18   -2.87   14.29   0
   3  -9  -5   79.53   22.06   0
   3  -8  -9   20.85   23.65   0
   3  -7 -11   41.32   22.52   0
   3  -6 -13   50.46   22.81   0
   3  -4 -16    5.47   22.63   0
   3  -3 -17   87.29   28.88   0
   3  -2 -18    2.64   22.10   0
   4 -11  -3   14.00   17.15   0
   4 -11  -2  125.10   23.28   0
   4 -11  -1   10.92   14.19   0
   4 -10  -9    5.97   22.24   0
   4  -8 -14   -6.16   26.90   0
   4  -6 -17  139.87   39.98   0
   5 -12  -6  139.21   31.45   0
   0   2  -6   80.08    9.17   0
   0   4  -8   71.97    9.43   0
   1  -4  -4  146.48   17.32   0
   1  -3  -7   30.26   14.25   0
   1  -2  -9  340.48   28.02   0
   1   4 -14  152.12   19.47   0
   1  11 -14   53.22    7.01   0
   2  -7  -5   88.71   21.62   0
   2  -7  -4  117.09   19.40   0
   2  -7   3   20.83    7.67   0
   2  -6  -8   42.81   17.81   0
   2  -4 -12   79.61   22.00   0
   2   1 -17   14.71   17.90   0
   2   3 -18   10.94   16.48   0
   3  -9  -6   95.15   21.99   0
   3  -9   4   16.46   10.30   0
   3  -8 -10   88.22   26.54   0
   3  -7 -12   50.95   22.36   0
   3  -6 -14    9.20   23.78   0
   3  -5 -15   40.12   22.88   0
   3  -1 -19   26.04   22.43   0
   4 -11  -5   86.73   23.45   0
   4 -11  -4   24.63   17.53   0
   4 -11   2   18.86   13.40   0
   4 -10 -10   19.04   24.15   0
   4  -9 -12    2.56   20.89   0
   4  -7 -16   -4.03   24.79   0
   0   7  -9   21.67    4.97   0
   1  -4  -5  874.13   37.54   0
   1  -3  -8   45.64   18.31   0
   1  -1 -11  159.93   24.21   0
   1   0 -12   95.57   20.38   0
   1   3 -14   45.49   15.13   0
   1   7 -15    6.65   11.43   0
   2  -7  -6   63.21   20.85   0
   2  -6  -9   23.55   17.38   0
   2  -5 -11  397.35   37.32   0
   2  -3 -14   20.87   19.50   0
   2  -2 -15   47.63   19.49   0
   2  -1 -16   14.43   18.82   0
   3  -9  -7   -7.20   15.54   0
   3  -5 -16   32.39   25.97   0
   3  -4 -17   12.95   24.48   0
   3  -3 -18    0.39   23.23   0
   3  -2 -19    4.24   25.23   0
   4 -11  -7   10.40   21.17   0
   4 -11  -6  115.19   25.55   0
   4  -9 -13   18.04   22.84   0
   4  -8 -15    4.58   24.88   0
   0   1  -5   14.36    7.59   0
   0   6  -9  333.83   13.47   0
   1  -4  -6   -0.58   15.61   0
   1  -2 -10   42.41   16.27   0
   1   1 -13   27.57   13.84   0
   1   5 -15   -3.44   12.88   0
   1   6 -15    9.92   11.08   0
   1   8 -15   10.82   10.58   0
   2  -7  -7   43.86   20.60   0
   2  -4 -13   71.30   21.88   0
   2   0 -17   14.26   16.55   0
   2   2 -18   20.72   14.50   0
   2   4 -19    4.31   17.01   0
   3  -9  -8  160.19   27.93   0
   3  -8 -11   10.92   18.81   0
   3  -7 -13   18.74   21.17   0
   3  -6 -15   18.06   21.57   0
   4 -11  -8   18.13   22.76   0
   4 -11   3    6.07   11.94   0
   4 -10 -11    9.99   21.08   0
   4  -9 -14   -2.17   28.06   0
   0   2  -7  187.32   14.58   0
   0   3  -8   36.01    9.23   0
   0   5  -9  290.86   14.89   0
   1  -3  -9   50.05   17.17   0
   1  -1 -12  119.88   22.69   0
   1   0 -13  113.69   21.66   0
   1   4 -15   12.51   12.94   0
   1   9 -15   81.48   12.37   0
   2  -7  -8   16.34   19.38   0
   2  -7   4   53.91    7.55   0
   2  -6 -10   25.89   18.25   0
   2  -5 -12   14.93   18.40   0
   2  -4 -14    9.30   22.84   0
   2  -3 -15    2.96   16.02   0
   2  -2 -16   14.43   20.45   0
   2  -1 -17   19.71   20.42   0
   2   1 -18   29.94   19.73   0
   2   3 -19   -7.88   16.38   0
   3 -10  -4   37.77   18.91   0
   3 -10  -3    2.35   15.11   0
   3 -10  -2   26.67   15.74   0
   3 -10  -1    9.61   13.17   0
   3  -9  -9   38.89   19.79   0
   3  -8 -12   12.43   20.20   0
   3  -7 -14   -6.88   19.52   0
   3  -5 -17  270.35   41.83   0
   3  -4 -18    0.44   22.81   0
   3  -3 -19    0.98   26.57   0
   4 -11  -9   17.89   20.72   0
   4 -10 -12  -10.29   22.21   0
   0   0  -3  179.34   11.25   0
   0   1  -6  228.24   15.34   0
   1  -5  -2   -2.52   10.71   0
   1  -4  -7   88.90   18.52   0
   1  -2 -11   37.40   16.61   0
   1   1 -14  432.13   34.23   0
   1   3 -15    2.64   12.10   0
   2  -8  -3   21.98   16.26   0
   2  -8  -2   40.44   16.03   0
   2  -8  -1   49.64   14.95   0
   2  -6 -11  802.14   52.00   0
   2  -5 -13   83.09   24.06   0
   2   0 -18   56.49   23.25   0
   2   2 -19    5.62   18.31   0
   3 -10  -6   25.73   19.48   0
   3 -10  -5   83.12   20.56   0
   3  -9 -10   22.14   19.96   0
   3  -9   5   67.76   10.53   0
   3  -8 -13   12.30   24.25   0
   3  -7 -15   72.80   29.83   0
   3  -6 -16    3.51   21.24   0
   4 -12  -4    4.85   18.59   0
   4 -12  -3   -6.47   15.76   0
   4 -12  -2    1.78   18.16   0
   4 -11 -10   16.36   23.72   0
   4 -11   4    2.60   10.73   0
   4 -10 -13   -1.07   24.36   0
   4 -10   7   11.22    6.19   0
   0   4  -9  163.46   13.31   0
   1  -5  -4  848.26   37.08   0
   1  -5  -1   50.13   10.23   0
   1  -4  -8   33.04   16.33   0
   1  -3 -10   -0.93   15.06   0
   1  -1 -13   47.78   19.13   0
   1   2 -15  101.44   20.06   0
   1  10 -15    2.28    6.87   0
   2  -8  -5   48.99   16.80   0
   2  -8  -4   10.94   13.69   0
   2  -7  -9   13.30   16.93   0
   2  -6 -12   48.91   25.28   0
   2  -4 -15   15.59   21.70   0
   2  -3 -16   15.53   18.46   0
   2  -2 -17  -12.10   19.04   0
   2   1 -19   13.91   20.21   0
   3 -10  -8   30.22   22.75   0
   3 -10  -7   68.96   21.15   0
   3  -9 -11   12.46   20.18   0
   3  -6 -17   35.79   32.43   0
   3  -5 -18   45.82   27.70   0
   4 -12  -7   11.82   21.90   0
   4 -12  -6    4.52   20.02   0
   4 -12  -5    2.56   15.87   0
   4 -12  -1   16.65   14.96   0
   4 -11 -11   27.01   25.49   0
   0   0  -4  217.44   13.38   0
   0   2  -8  146.71   15.10   0
   1  -5  -6  219.41   26.03   0
   1  -5  -5 1294.84   47.79   0
   1  -4  -9    9.96   19.82   0
   1  -3 -11    3.67   17.84   0
   1  -2 -12   46.32   17.16   0
   1   0 -14   95.26   19.95   0
   1   4 -16    7.96   13.91   0
   1   5 -16   12.23   11.38   0
   1   6 -16    7.67   12.32   0
   1   7 -16    3.04   11.25   0
   2  -8  -7   43.14   20.73   0
   2  -8  -6  136.40   22.59   0
   2  -7 -10   60.25   21.41   0
   2  -5 -14   59.53   21.45   0
   2  -1 -18   -0.44   16.75   0
   2   0 -19    1.31   19.75   0
   3 -10  -9   34.53   23.47   0
   3 -10   2   88.35   15.49   0
   3  -9 -12   -1.49   21.65   0
   3  -8 -14   11.83   21.98   0
   3  -7 -16   19.44   25.57   0
   4 -12  -9    5.30   23.47   0
   4 -12  -8   18.74   20.26   0
   4 -11 -12   29.13   26.80   0
   0   0  -5  277.79   17.29   0
   0   1  -7  173.12   15.53   0
   0   3  -9  127.01   13.94   0
   1  -5  -7  495.33   36.01   0
   1   1 -15  115.04   20.62   0
   1   3 -16    4.87   14.57   0
   1   8 -16    6.42   10.67   0
   2  -8  -8   95.52   22.42   0
   2  -7 -11   63.54   22.47   0
   2  -6 -13  260.19   34.61   0
   2  -5 -15   38.58   24.77   0
   2  -4 -16    9.71   19.23   0
   2  -3 -17   31.86   20.65   0
   2  -2 -18   36.09   23.60   0
   3 -10 -10   79.24   25.28   0
   3  -9 -13   21.37   22.43   0
   3  -8 -15    5.48   22.48   0
   3  -7 -17   63.25   33.50   0
   4 -12 -10    2.66   26.32   0
   0   0  -6  137.62   14.84   0
   0   5 -10   25.60    8.73   0
   0   6 -10   28.47    7.79   0
   1  -5  -8  107.67   24.26   0
   1  -4 -10 1456.48   60.53   0
   1  -3 -12  128.48   23.08   0
   1  -2 -13   -0.32   14.22   0
   1  -1 -14  415.09   35.61   0
   1   0 -15   84.88   22.18   0
   1   2 -16   10.35   14.67   0
   2  -8  -9   13.02   17.56   0
   2  -8   2    6.63    8.81   0
   2  -7 -12   25.57   20.48   0
   2  -6 -14   50.17   22.97   0
   2  -1 -19    1.52   19.40   0
   3 -11  -7    2.76   20.03   0
   3 -11  -6   67.90   24.07   0
   3 -11  -5   11.17   18.09   0
   3 -11  -4   10.39   16.57   0
   3 -11  -3   23.10   16.23   0
   3 -11  -2    8.04   13.59   0
   3 -10 -11   14.54   23.00   0
   3 -10   3   27.79   12.04   0
   3  -9 -14   23.84   27.52   0
   3  -8 -16   59.17   33.17   0
   4 -12   2    0.33   12.67   0
   4 -11   5   24.04    9.63   0
   0   1  -8   87.60   14.10   0
   0   2  -9   79.92   13.27   0
   0   4 -10  133.73   13.91   0
   1  -5  -9  299.49   33.30   0
   1  -4 -11   50.45   19.70   0
   1  -2 -14  154.95   27.77   0
   1  -1 -15  133.60   26.20   0
   1   1 -16   30.70   17.21   0
   1   4 -17    1.64   13.86   0
   1   5 -17   -0.99   13.45   0
   1   6 -17    1.08   12.77   0
   1   9 -16   12.66    8.70   0
   2  -9  -6   17.89   18.87   0
   2  -9  -5   69.64   20.64   0
   2  -9  -4   50.61   18.44   0
   2  -9  -3   -5.97   14.28   0
   2  -8 -10   21.74   20.83   0
   2  -7 -13   73.92   24.76   0
   2  -6 -15   20.21   24.03   0
   2  -5 -16    2.75   19.32   0
   2  -4 -17   66.96   25.13   0
   2  -3 -18   11.77   19.78   0
   2  -2 -19    8.52   22.71   0
   3 -11  -9   -1.69   21.33   0
   3 -11  -8   51.23   22.04   0
   3 -11  -1   70.10   18.18   0
   3 -10 -12   -3.99   22.54   0
   3  -9 -15   99.04   37.12   0
   4 -13  -7    3.04   22.88   0
   4 -13  -6   27.00   23.49   0
   4 -13  -5   -0.54   19.90   0
   4 -13  -4   22.51   20.39   0
   4 -13  -3   -9.08   16.01   0
   0   0  -7  170.48   16.25   0
   0   3 -10   18.16    9.74   0
   0   7 -10  109.74    8.19   0
   1  -6  -6   89.55   22.12   0
   1  -6  -5  608.31   36.02   0
   1  -6  -4  317.19   25.98   0
   1  -6  -3  340.61   25.04   0
   1  -6  -2  373.27   25.02   0
   1  -5 -10  141.69   27.67   0
   1  -4 -12  206.62   30.65   0
   1  -3 -13   39.04   18.50   0
   1   0 -16    1.42   16.40   0
   1   2 -17   13.32   15.81   0
   1   3 -17   -0.12   13.59   0
   1   7 -17    3.05   11.70   0
   2  -9  -8   10.25   21.17   0
   2  -9  -7  200.54   28.40   0
   2  -9  -2  148.21   21.70   0
   2  -9  -1  102.41   18.36   0
   2  -8 -11    5.48   18.00   0
   2  -7 -14    7.10   23.52   0
   2  -5 -17    4.33   24.29   0
   2  -4 -18  -13.41   22.60   0
   3 -11 -10   20.08   24.32   0
   3 -10 -13   14.38   23.10   0
   4 -13  -2   22.12   17.10   0
   4 -12   3    6.90   11.94   0
   0  -1  -5   12.05   10.96   0
   0  -1  -4   45.83   10.31   0
   0  -1  -3  627.03   21.19   0
   0   0  -8  359.20   24.44   0
   0   1  -9  619.17   29.54   0
   0   2 -10   76.75   14.31   0
   1  -6  -8   21.10   20.40   0
   1  -6  -7   34.16   17.44   0
   1  -6  -1  129.46   15.88   0
   1  -5 -11 1044.24   57.41   0
   1  -5   2   11.32    5.97   0
   1  -3 -14   41.44   22.88   0
   1  -2 -15  139.07   27.45   0
   1  -1 -16   40.53   22.04   0
   1   1 -17    7.13   14.87   0
   1   8 -17    7.68   10.33   0
   2  -9  -9   61.05   23.71   0
   2  -8 -12   13.86   19.86   0
   2  -6 -16   18.42   24.08   0
   2  -3 -19    5.44   19.91   0
   3 -11 -11   12.99   23.61   0
   3 -10 -14    6.59   25.34   0
   0  -1  -7  167.83   19.17   0
   0  -1  -6  231.58   18.63   0
   0   0  -9   54.91   15.46   0
   0   1 -10   12.85   12.88   0
   0   3 -11    9.73   11.93   0
   0   4 -11  378.93   22.36   0
   0   5 -11  179.31   15.63   0
   1  -6  -9   93.10   22.09   0
   1  -5 -12  283.52   35.89   0
   1  -4 -13  129.88   25.51   0
   1   0 -17   -2.06   15.46   0
   1   3 -18   13.46   15.43   0
   1   4 -18    4.90   13.32   0
   1   5 -18    0.97   15.23   0
   2  -9 -11   26.17   23.62   0
   2  -9 -10   21.91   19.04   0
   2  -8 -13   21.28   21.25   0
   2  -8   3   65.29   10.24   0
   2  -7 -15   37.08   23.75   0
   2  -7   5  101.46    6.04   0
   2  -6 -17   59.70   29.72   0
   2  -5 -18   15.41   24.58   0
   2  -4 -19    2.16   22.62   0
   3 -12  -8   -5.48   21.05   0
   3 -12  -7   -6.91   19.89   0
   3 -12  -6   42.23   22.40   0
   3 -12  -5    1.98   16.49   0
   3 -12  -4   18.65   16.72   0
   3 -11 -13  -22.57   26.57   0
   3 -11 -12    4.25   23.59   0
   3 -10   4    6.72    9.92   0
   3  -9   6    9.30    5.85   0
   0  -1  -8  121.10   18.83   0
   0   2 -11  146.80   18.52   0
   0   6 -11  649.56   22.65   0
   1  -6 -10  929.34   53.25   0
   1  -4 -14  171.93   28.64   0
   1  -3 -15   22.19   18.99   0
   1  -2 -16   23.84   19.32   0
   1  -1 -17    2.89   18.46   0
   1   1 -18   21.94   19.13   0
   1   2 -18   -0.25   15.60   0
   1   6 -18    5.85   12.30   0
   2 -10  -7    6.67   20.84   0
   2 -10  -6  287.00   34.20   0
   2 -10  -5   62.73   21.60   0
   2 -10  -4   62.02   20.07   0
   2  -9 -12    5.98   23.29   0
   2  -8 -14    0.18   20.38   0
   2  -7 -16   20.33   25.76   0
   3 -12 -10   54.14   28.37   0
   3 -12  -9   15.51   22.72   0
   3 -12  -3    6.27   16.03   0
   3 -12  -2   78.77   20.34   0
   4 -13   1   16.12   15.45   0
   0  -1  -9  698.70   36.80   0
   0   0 -10  136.67   20.17   0
   0   1 -11   31.06   14.84   0
   0   3 -12   34.97   14.47   0
   0   4 -12   47.29   13.53   0
   1  -7  -8   20.37   19.92   0
   1  -7  -7  106.79   21.47   0
   1  -7  -6   49.86   18.26   0
   1  -7  -5   99.73   20.00   0
   1  -7  -4    3.35   13.51   0
   1  -7  -3  344.48   28.03   0
   1  -6 -11   28.35   19.75   0
   1  -5 -13  101.44   25.19   0
   1  -4 -15   22.10   21.47   0
   1  -3 -16   -4.46   19.88   0
   1  -2 -17   16.05   20.79   0
   1   0 -18    4.65   18.18   0
   2 -10 -10  -19.86   19.94   0
   2 -10  -9   -2.72   18.33   0
   2 -10  -8  106.35   25.98   0
   2 -10  -3    7.96   15.42   0
   2  -9 -13  -19.02   18.99   0
   2  -8 -15    0.03   24.37   0
   2  -7 -17   -0.52   28.09   0
   2  -6 -18   12.22   25.45   0
   3 -12 -11    4.55   23.81   0
   3 -12  -1    6.26   15.46   0
   3 -11   2   27.03   12.82   0
   4 -12   4    8.23   10.21   0
   4 -11   6   13.20    7.13   0
   0  -2  -7  208.33   21.05   0
   0  -2  -6   82.99   14.92   0
   0  -2  -5   -0.91    9.88   0
   0  -2  -4 1024.96   33.09   0
   0  -1 -10   32.41   17.02   0
   0   0 -11  -11.57   13.89   0
   0   2 -12   52.79   15.38   0
   0   5 -12  655.72   28.09   0
   1  -7 -10   42.13   23.33   0
   1  -7  -9   96.03   22.55   0
   1  -7  -2    4.82   13.10   0
   1  -6 -12  407.37   41.15   0
   1  -5 -14   16.32   18.47   0
   1  -1 -18   13.30   20.14   0
   1   1 -19    5.06   18.83   0
   1   2 -19    7.39   17.63   0
   1   3 -19   -6.48   14.71   0
   1   4 -19   12.02   15.55   0
   2 -10 -11   -0.67   18.97   0
   2 -10  -2   71.67   16.32   0
   2  -9 -14   46.44   25.79   0
   2  -8 -16   31.36   27.43   0
   4 -13   2    3.67   12.98   0
   0  -2  -9   90.24   20.64   0
   0  -2  -8  141.04   19.70   0
   0  -2  -3 1266.14   33.46   0
   0   1 -12   75.26   17.94   0
   0   3 -13  111.71   18.67   0
   0   6 -12   40.73   11.45   0
   0   7 -11  103.58    9.73   0
   1  -7 -11  250.13   34.52   0
   1  -6 -13   32.69   23.03   0
   1  -5 -15   31.60   20.78   0
   1  -4 -16    2.84   18.51   0
   1  -3 -17    1.21   18.09   0
   1  -2 -18   -6.64   19.84   0
   1   0 -19    9.02   20.71   0
   2 -10 -13   11.04   26.03   0
   2 -10 -12    6.79   21.16   0
   2 -10  -1  149.40   21.25   0
   2  -9 -15   53.16   29.87   0
   2  -9   2  139.08   16.30   0
   2  -8 -17   20.51   26.86   0
   3 -13  -9    0.96   19.72   0
   3 -13  -8   30.03   23.29   0
   3 -13  -7    0.04   17.59   0
   3 -13  -6    6.35   17.17   0
   3 -13  -5   71.72   24.93   0
   3 -13  -4    3.90   18.53   0
   0  -3  -7   84.31   19.53   0
   0  -3  -6  123.11   19.94   0
   0  -2 -10   81.18   21.22   0
   0  -1 -11   36.95   16.04   0
   0   0 -12    7.45   12.89   0
   0   1 -13   39.49   16.32   0
   0   2 -13   60.00   16.29   0
   0   4 -13  213.13   20.70   0
   1  -8  -9  -12.85   19.89   0
   1  -8  -8  143.88   25.71   0
   1  -8  -7  116.46   22.90   0
   1  -8  -6   67.57   19.38   0
   1  -8  -5   39.93   19.93   0
   1  -7 -12   77.63   24.82   0
   1  -7  -1   46.59   13.91   0
   1  -6 -14  112.04   27.20   0
   1  -5 -16    7.97   23.01   0
   1  -4 -17   -6.31   22.04   0
   1  -3 -18   33.36   24.39   0
   1  -1 -19   -4.37   19.52   0
   2 -11 -10   51.06   27.04   0
   2 -11  -9   27.36   21.13   0
   2 -11  -8    2.90   17.89   0
   2 -11  -7  110.39   26.12   0
   2 -11  -6  175.56   27.63   0
   2 -11  -5    5.54   17.53   0
   2 -11  -4   22.02   18.32   0
   2 -10 -14   44.20   32.19   0
   2  -9 -16  -23.18   24.41   0
   3 -13  -3   50.11   20.41   0
   3 -11   3    6.71   10.65   0
   0  -3  -9  158.86   25.14   0
   0  -3  -8   53.11   16.66   0
   0  -3  -5  225.68   20.76   0
   0  -3  -4 2682.71   57.07   0
   0  -2 -11  152.85   23.21   0
   0  -2  -2 1217.83   29.43   0
   0  -1 -12   87.08   18.92   0
   0   0 -13   22.08   16.28   0
   0   5 -13   30.07   12.84   0
   1  -8 -11   26.66   26.11   0
   1  -8 -10   31.42   20.74   0
   1  -8  -4  161.70   22.83   0
   1  -8  -3   85.47   20.07   0
   1  -7 -13   66.06   24.64   0
   1  -6 -15   10.94   20.25   0
   1  -2 -19   15.28   19.57   0
   2 -11 -12   -2.67   25.40   0
   2 -11 -11    9.17   21.28   0
   2 -11  -3   64.09   20.01   0
   2 -10 -15  234.08   42.61   0
   2  -8   4  120.44   10.21   0
   3 -13  -2   -1.73   14.89   0
   3 -12   1   -1.17   10.01   0
   3 -10   5   70.43   10.64   0
   4 -13   3    2.72   10.50   0
   0  -3 -11   38.90   20.14   0
   0  -3 -10   32.29   17.45   0
   0  -3  -3  425.94   23.99   0
   0  -2 -12   69.44   21.06   0
   0  -1 -13   16.61   17.21   0
   0   0 -14  270.01   29.66   0
   0   1 -14   22.09   15.86   0
   0   2 -14   99.71   18.92   0
   0   3 -14    5.99   13.13   0
   0   4 -14   55.97   15.12   0
   1  -8 -12   29.09   21.22   0
   1  -7 -14    7.06   20.34   0
   1  -6 -16   18.32   21.40   0
   1  -5 -17   -7.64   19.51   0
   1  -4 -18    2.67   19.58   0
   1  -3 -19   -2.60   19.46   0
   2 -11 -14   23.38   31.24   0
   2 -11 -13  -10.95   24.16   0
   2 -11  -2   -0.55   14.28   0
   3 -14  -6   15.96   23.41   0
   3 -13  -1   17.27   16.72   0
   4 -12   5   14.26    8.66   0
   0  -4 -10  121.16   25.79   0
   0  -4  -9  154.21   24.41   0
   0  -4  -8   81.44   19.55   0
   0  -4  -7  336.17   28.87   0
   0  -4  -6    7.84   13.55   0
   0  -4  -5  119.91   20.36   0
   0  -3 -12   45.26   20.81   0
   0  -2 -13   67.42   22.05   0
   0  -1 -14   32.95   19.57   0
   0   1 -15   52.56   18.34   0
   0   2 -15    0.39   14.07   0
   0   3 -15    9.16   14.53   0
   0   5 -14   58.56   14.63   0
   0   6 -13  117.23   14.48   0
   0   7 -12  155.03   12.57   0
   1  -9 -10    0.18   23.86   0
   1  -9  -9   82.60   24.18   0
   1  -9  -8    2.83   16.92   0
   1  -9  -7   25.67   18.09   0
   1  -9  -6  278.87   31.27   0
   1  -9  -5  122.50   24.41   0
   1  -8 -14   69.67   29.83   0
   1  -8 -13   28.70   22.83   0
   1  -8  -2   84.47   16.66   0
   1  -7 -16   12.28   26.12   0
   1  -7 -15   25.50   22.82   0
   1  -6 -17   28.14   23.67   0
   1  -5 -18    0.62   20.96   0
   1  -5   3 3577.18   32.34   0
   1  -4 -19    1.63   22.44   0
   2 -12 -11   12.00   26.21   0
   2 -12 -10   -4.64   20.16   0
   2 -12  -9   32.10   22.73   0
   2 -12  -8   10.73   19.47   0
   2 -12  -7   -2.46   16.95   0
   2 -12  -6   10.85   20.32   0
   2 -12  -5   25.59   20.07   0
   2 -11  -1    9.04   15.34   0
   3 -14  -5   28.93   23.00   0
   3 -14  -4   48.09   22.64   0
   3 -12   2   31.38   13.99   0
   0  -4 -11  414.70   36.39   0
   0  -4  -4 1593.51   48.30   0
   0  -3 -13  110.09   26.05   0
   0  -2 -14  115.41   25.66   0
   0   0 -15   78.64   21.15   0
   0   4 -15   18.99   14.49   0
   1  -9 -12   46.45   27.30   0
   1  -9 -11   26.77   21.25   0
   1  -9  -4  135.23   24.14   0
   1  -8 -15   17.26   26.69   0
   1  -8  -1  539.09   31.32   0
   1  -6 -18   29.30   30.26   0
   1  -6   2   21.59    7.34   0
   2 -12 -12   -2.29   25.21   0
   2 -12  -4   39.19   19.72   0
   2  -9   3   41.44   10.47   0
   3 -14  -3   -9.75   16.85   0
   0  -5 -10   51.73   23.00   0
   0  -5  -9  297.40   32.33   0
   0  -5  -8   15.62   17.27   0
   0  -5  -7   26.84   16.76   0
   0  -5  -6    5.69   14.38   0
   0  -4 -12   51.46   20.12   0
   0  -3 -14   16.33   20.93   0
   0  -3  -2  687.66   26.02   0
   0  -2 -15   -0.41   17.97   0
   0  -2  -1 1187.61   25.50   0
   0  -1 -15   75.41   19.94   0
   0   0 -16  108.59   23.97   0
   0   1 -16   16.80   16.28   0
   0   2 -16    8.67   15.80   0
   0   3 -16   -8.07   14.05   0
   0   5 -15   -9.78   12.09   0
   0   6 -14   66.64   14.54   0
   1  -9 -14   65.41   31.05   0
   1  -9 -13   16.51   22.41   0
   1  -9  -3  367.46   32.10   0
   1  -8 -16   45.21   31.79   0
   1  -7 -17   -2.66   24.42   0
   2 -12  -3   -2.44   15.29   0
   3 -14  -2   -6.94   18.67   0
   3 -11   4   70.35   12.49   0
   0  -5 -12  627.98   49.13   0
   0  -5 -11  170.61   27.54   0
   0  -5  -5 1043.76   44.90   0
   0  -4 -14   64.23   25.44   0
   0  -4 -13  244.21   32.10   0
   0  -4  -3 2670.55   57.93   0
   0  -3 -15   12.91   21.63   0
   0  -2 -16   14.51   18.95   0
   0  -1 -16   24.92   19.10   0
   0   4 -16   -1.32   12.96   0
   0   7 -13   19.69   10.18   0
   1 -10 -12   -2.84   24.78   0
   1 -10 -11    9.04   20.99   0
   1 -10 -10   -3.94   18.82   0
   1 -10  -9    6.56   18.07   0
   1 -10  -8   46.49   23.02   0
   1 -10  -7  122.46   25.67   0
   1 -10  -6  102.28   23.33   0
   1  -9 -15   93.41   32.67   0
   1  -8 -17    0.29   26.14   0
   2 -13 -11   28.27   27.56   0
   2 -13 -10    3.01   23.40   0
   2 -13  -9   26.83   22.74   0
   2 -13  -8   33.37   24.10   0
   2 -13  -7   -3.15   17.73   0
   2 -13  -6   27.36   22.34   0
   2 -12  -2   27.36   16.36   0
   2 -10   2   69.89   14.17   0
   3 -13   1   28.77   15.58   0
   0  -6 -11  624.96   49.30   0
   0  -6 -10   44.36   19.96   0
   0  -6  -9  294.23   32.68   0
   0  -6  -8   81.67   21.71   0
   0  -6  -7  286.18   30.54   0
   0  -6  -6    7.68   19.09   0
   0  -5 -13   22.19   20.27   0
   0  -5  -4 2000.98   57.78   0
   0  -4 -15   26.37   23.39   0
   0  -3 -16    2.99   20.69   0
   0  -1 -17   59.22   22.88   0
   0   0 -17   -5.29   15.04   0
   0   1 -17   60.83   20.88   0
   0   2 -17   16.85   15.99   0
   0   3 -17   -2.52   14.79   0
   1 -10 -14   12.34   28.46   0
   1 -10 -13  147.11   35.22   0
   1 -10  -5   19.44   16.43   0
   1 -10  -4    2.82   17.09   0
   1  -9 -16   31.43   29.29   0
   1  -9  -2  138.82   20.57   0
   2 -13  -5    1.41   19.25   0
   3 -12   3   -0.64   10.55   0
   0  -6 -13  151.54   31.98   0
   0  -6 -12   56.98   23.72   0
   0  -6  -5  396.31   31.58   0
   0  -5 -15    1.55   22.43   0
   0  -5 -14   59.89   24.51   0
   0  -5  -3   15.80   15.01   0
   0  -4 -16    2.04   22.05   0
   0  -4  -2   80.78   13.18   0
   0  -3 -17  -11.60   20.86   0
   0  -2 -17    8.81   16.43   0
   0   0 -18   -9.24   18.00   0
   0   1 -18   -3.91   16.86   0
   0   2 -18   -3.15   18.49   0
   0   4 -17   -8.11   14.46   0
   0   5 -16   -5.91   12.60   0
   0   6 -15   21.49   11.81   0
   1 -11 -12    9.82   26.67   0
   1 -11 -11   12.94   25.93   0
   1 -11 -10    6.74   20.44   0
   1 -11  -9   11.22   20.14   0
   1 -11  -8  -14.37   20.76   0
   1 -11  -7   18.61   23.07   0
   1 -10 -15  -17.02   26.01   0
   1  -9  -1  384.89   29.59   0
   2 -13  -4    3.88   13.83   0
   0  -7 -12  172.51   35.59   0
   0  -7 -11   99.04   26.45   0
   0  -7 -10  113.02   25.95   0
   0  -7  -9   10.31   17.65   0
   0  -7  -8   45.58   20.28   0
   0  -7  -7   23.90   17.74   0
   0  -6 -14   72.25   25.37   0
   0  -6  -4  737.84   40.42   0
   0  -5 -16    4.75   23.53   0
   0  -4 -17    9.59   23.64   0
   0  -3  -1  928.94   26.88   0
   0  -2 -18    2.07   21.05   0
   0  -1 -18    3.15   16.66   0
   0   3 -18   -1.97   15.61   0
   0   7 -14    9.04   10.23   0
   1 -11 -14   73.94   36.11   0
   1 -11 -13   33.35   28.27   0
   1 -11  -6  144.59   27.11   0
   1 -10  -3   49.14   16.68   0
   2 -14  -8  -20.27   18.29   0
   2 -14  -7    3.90   23.23   0
   2 -14  -6   38.87   24.31   0
   2 -13  -3   41.72   20.31   0
   3 -13   2   11.96   14.09   0
   0  -7 -14    1.24   24.32   0
   0  -7 -13   22.84   21.89   0
   0  -7  -6   24.55   17.98   0
   0  -7  -5   39.37   20.97   0
   0  -6 -16   56.79   29.03   0
   0  -6 -15   23.73   22.12   0
   0  -5 -17   45.80   27.64   0
   0  -4 -18   43.42   27.34   0
   0  -3 -18    4.96   19.48   0
   0  -2 -19   19.04   23.92   0
   0  -1 -19    6.44   21.99   0
   0   0 -19    8.02   20.44   0
   0   1 -19  -13.47   17.09   0
   0   2 -19   17.76   17.68   0
   0   4 -18   65.66   20.67   0
   0   5 -17   28.07   15.68   0
   0   6 -16   57.95   15.01   0
   1 -12 -11   -6.45   25.69   0
   1 -12 -10   -6.34   24.36   0
   1 -12  -9   28.42   25.84   0
   1 -11  -5   12.20   17.02   0
   1 -11  -4  169.37   28.15   0
   1 -10  -2   63.79   19.22   0
   2 -14  -5    6.65   21.52   0
   2 -13  -2   29.90   17.98   0
   0  -8 -13    6.38   24.58   0
   0  -8 -12   -3.76   19.15   0
   0  -8 -11  160.31   31.03   0
   0  -8 -10  127.13   27.90   0
   0  -8  -9   58.78   22.48   0
   0  -8  -8   23.58   18.79   0
   0  -8  -7   81.34   24.59   0
   0  -7 -15   32.50   24.28   0
   0  -6 -17    2.93   25.93   0
   0  -6  -3 1725.45   54.76   0
   0  -5 -18   35.98   28.17   0
   0  -5  -2  195.07   18.68   0
   0  -3 -19    5.94   20.36   0
   0   3 -19    1.07   15.81   0
   1 -12 -13   16.42   28.32   0
   1 -12 -12    2.49   25.81   0
   1 -12  -8   19.79   21.17   0
   1 -12  -7   14.81   22.78   0
   1  -7   2   22.60    8.84   0
   2 -14  -4   25.97   21.72   0
   2 -10   3   10.31   10.69   0
   2  -9   4   43.09    9.21   0
   0  -9 -11   25.41   25.55   0
   0  -9 -10   62.75   27.70   0
   0  -9  -9   91.17   30.34   0
   0  -8 -15   31.44   29.00   0
   0  -8 -14   20.12   23.86   0
   0  -8  -6   31.55   18.15   0
   0  -7 -17   10.42   30.58   0
   0  -7 -16    2.25   22.83   0
   0  -7  -4  101.77   20.27   0
   0  -6 -18   25.38   30.82   0
   0  -4  -1   84.90   12.06   0
   0   5 -18   16.68   15.11   0
   0   6 -17    7.94   12.98   0
   0   7 -15   14.76   10.13   0
   1 -12  -6   65.47   22.94   0
   1 -12  -5   31.94   21.48   0
   1 -11  -3   20.06   18.26   0
   1 -10  -1  254.42   26.66   0
   2 -14  -3   -8.01   17.46   0
   2 -13  -1   14.95   15.09   0
   2 -11   2   87.85   16.53   0
   3 -14   1    0.28   14.31   0
   0  -9 -14   15.75   28.28   0
   0  -9 -13   63.82   29.29   0
   0  -9 -12    3.76   21.60   0
   0  -9  -8   72.45   23.54   0
   0  -9  -7   89.95   26.61   0
   0  -8 -16   63.71   31.25   0
   0  -8  -5    0.96   15.30   0
   0  -7  -3   37.44   18.25   0
   0  -6  -2  188.22   21.79   0
   1 -13 -11  -12.08   24.39   0
   1 -13 -10   22.32   26.72   0
   1 -13  -9    5.54   23.80   0
   1 -13  -8    9.81   24.70   0
   1 -12  -4   26.74   19.62   0
   1 -11  -2   58.54   19.40   0
   3 -12   4   -3.36    9.02   0
   3 -11   5    6.83    8.39   0
   0 -10 -13    8.91   27.73   0
   0 -10 -12   -1.45   25.95   0
   0 -10 -11   28.55   23.62   0
   0 -10 -10   50.02   27.33   0
   0 -10  -9    3.09   22.10   0
   0  -9 -16   14.61   32.55   0
   0  -9 -15    3.34   26.40   0
   0  -9  -6   48.05   19.85   0
   0  -8  -4    1.66   15.54   0
   0  -5  -1   72.75   14.27   0
   0   6 -18   19.54   13.05   0
   0   7 -16   11.02   10.70   0
   1 -13  -7   -0.07   18.93   0
   1 -13  -6    2.18   20.90   0
   1  -6   3   95.26    8.54   0
   2 -15  -4   30.06   23.05   0
   2 -14  -2   12.46   17.56   0
   3 -13   3   -0.69   11.55   0
  -1  -2 -11  172.72   27.18   0
  -1  -1 -11  168.55   25.36   0
   0 -10 -15   29.89   30.34   0
   0 -10 -14   61.40   31.21   0
   0 -10  -8   11.05   21.32   0
   0 -10  -7   74.87   27.12   0
   0  -9  -5   16.52   16.39   0
   1 -14  -9   21.80   30.03   0
   1 -13  -5   13.80   21.28   0
   1 -12  -3   -2.16   16.34   0
   1 -10   0   87.47   18.55   0
   2  -8   5   -2.74    3.82   0
   3 -14   2   16.35   13.83   0
  -1  -4 -12  140.34   30.78   0
  -1  -4 -11  243.10   33.35   0
  -1  -4 -10   67.98   24.03   0
  -1  -3 -13    3.12   20.93   0
  -1  -3 -12  257.40   31.57   0
  -1  -3 -11  102.06   22.49   0
  -1  -3 -10  113.75   22.69   0
  -1  -3  -9  102.68   24.87   0
  -1  -2 -14   28.17   20.76   0
  -1  -2 -13   38.00   18.56   0
  -1  -2 -12   32.99   17.50   0
  -1  -2 -10   70.62   19.71   0
  -1  -2  -9  112.74   21.01   0
  -1  -1 -14   26.66   19.75   0
  -1  -1 -13   30.68   19.18   0
  -1  -1 -12   18.54   14.63   0
  -1  -1 -10    1.82   13.88   0
  -1  -1  -9   16.65   13.90   0
  -1   0 -13   -0.56   15.06   0
  -1   0 -12   87.36   20.26   0
  -1   0 -11   -4.09   15.09   0
  -1   0 -10  251.71   26.29   0
  -1   0  -9  158.27   21.36   0
   0 -11 -14   24.80   33.98   0
   0 -11 -13   16.56   28.08   0
   0 -11 -12    9.33   24.15   0
   0 -11 -11   -1.62   22.44   0
   0 -11 -10   25.18   23.44   0
   0 -11  -9   16.35   24.96   0
   0 -10  -6  125.25   26.21   0
   0  -9  -4  115.31   24.75   0
   0  -8  -3   59.01   18.00   0
   0  -7  -2  211.35   22.50   0
   0  -6  -1  201.71   20.54   0
   0   7 -17    9.96   10.97   0
   1 -14  -8   -4.70   20.97   0
   1 -14  -7  -10.27   23.21   0
   1 -13  -4   -1.50   19.31   0
   1 -11  -1  174.82   24.45   0
   1  -8   2  181.00   16.18   0
   2 -15  -3   20.25   20.61   0
   2 -14  -1   -1.21   14.74   0
  -1  -5 -13  -27.48   20.52   0
  -1  -5 -12  427.52   42.39   0
  -1  -5 -11   77.99   23.92   0
  -1  -5 -10   -5.47   20.20   0
  -1  -4 -15   27.38   24.40   0
  -1  -4 -14   41.81   23.00   0
  -1  -4 -13   -4.03   17.80   0
  -1  -4  -9   -3.67   15.81   0
  -1  -4  -8   94.45   24.94   0
  -1  -3 -15   23.69   23.01   0
  -1  -3 -14    8.68   17.10   0
  -1  -3  -8    8.88   15.58   0
  -1  -2 -15   10.96   20.85   0
  -1  -2  -8  233.62   25.22   0
  -1  -1 -15  101.41   25.11   0
  -1  -1  -8   88.92   17.31   0
  -1   0 -15   78.65   22.03   0
  -1   0 -14   17.31   17.36   0
  -1   0  -8  739.27   35.95   0
  -1   1 -14   37.98   17.75   0
  -1   1 -13   48.20   17.31   0
  -1   1 -12   10.23   15.10   0
  -1   1 -11  177.24   22.74   0
  -1   1 -10    6.11   13.50   0
  -1   1  -9    6.12   12.31   0
   0 -11  -8   -1.45   19.18   0
   0 -11  -7   56.80   26.06   0
   0 -10  -5   36.27   22.08   0
   1 -14  -6   14.97   23.66   0
   1 -12  -2   -3.12   14.99   0
   2 -15  -2  -14.53   19.65   0
   2 -12   2   18.84   13.21   0
   2 -11   3  110.41   16.41   0
  -1  -6 -14   12.80   25.94   0
  -1  -6 -13   32.73   22.58   0
  -1  -6 -12  259.09   37.66   0
  -1  -6 -11  256.67   35.38   0
  -1  -6 -10   93.03   24.95   0
  -1  -6  -9    6.62   20.88   0
  -1  -5 -16   -4.62   24.29   0
  -1  -5 -15   11.55   21.40   0
  -1  -5 -14   47.45   23.45   0
  -1  -5  -9   89.28   23.11   0
  -1  -5  -8   -7.99   17.06   0
  -1  -4 -16   -5.44   22.61   0
  -1  -4  -7   97.69   24.02   0
  -1  -3 -17   -5.18   21.97   0
  -1  -3 -16   21.90   20.10   0
  -1  -3  -7   73.06   18.68   0
  -1  -2 -17   27.62   23.19   0
  -1  -2 -16   -8.85   16.03   0
  -1  -2  -7  478.38   31.78   0
  -1  -1 -17  -11.61   19.79   0
  -1  -1  -7  398.60   27.69   0
  -1   0 -16   11.39   18.97   0
  -1   1 -15   85.31   22.53   0
  -1   1  -8  109.20   17.57   0
  -1   2 -13   39.02   17.32   0
  -1   2 -12   14.18   13.91   0
  -1   2 -11  170.52   20.61   0
  -1   2 -10   74.13   16.49   0
   0 -12 -12  -12.35   25.63   0
   0 -12 -11   16.92   24.94   0
   0 -12 -10   11.20   23.28   0
   0 -12  -9   27.71   27.41   0
   0 -11  -6  161.26   32.93   0
   0 -10  -4   88.84   24.06   0
   0  -9  -3   30.76   19.47   0
   0  -8  -2   26.62   17.68   0
   0   8 -14   29.71    7.67   0
   1 -14  -5   55.48   25.61   0
   1 -13  -3   22.93   19.12   0
   1 -11   0  859.07   44.47   0
  -1  -7 -15   54.05   30.69   0
  -1  -7 -14  -11.86   24.58   0
  -1  -7 -13   -8.76   20.00   0
  -1  -7 -12   24.98   20.72   0
  -1  -7 -11   93.71   29.33   0
  -1  -7 -10   12.57   20.44   0
  -1  -7  -9   25.31   23.77   0
  -1  -6 -16   18.44   27.36   0
  -1  -6 -15   -7.38   22.21   0
  -1  -6  -8   34.99   19.81   0
  -1  -5 -17   24.97   27.54   0
  -1  -5  -7    4.08   17.20   0
  -1  -4 -18   36.18   29.44   0
  -1  -4 -17    2.67   22.71   0
  -1  -3 -18   22.57   25.63   0
  -1  -3  -6   18.79   14.99   0
  -1  -2 -18   11.31   23.94   0
  -1  -2  -6   60.54   18.27   0
  -1  -1 -18    3.26   21.98   0
  -1   0 -17   16.93   20.25   0
  -1   0  -7 2207.51   55.44   0
  -1   1 -16  333.77   34.19   0
  -1   2 -15    9.39   17.14   0
  -1   2 -14   29.27   16.43   0
  -1   2  -9   98.34   16.07   0
   0 -12  -8    2.67   20.57   0
   0 -12  -7   57.64   27.60   0
   0 -11  -5    3.65   21.30   0
   0  -7  -1  192.82   20.56   0
   0  -5   0   -1.57    9.60   0
   1 -15  -6    3.45   25.29   0
   1 -14  -4   57.56   25.32   0
   1 -12  -1   10.07   14.88   0
   2 -10   4   64.46   11.55   0
  -1  -8 -15   10.31   30.97   0
  -1  -8 -14   16.42   24.41   0
  -1  -8 -13   17.88   23.57   0
  -1  -8 -12   19.70   23.01   0
  -1  -8 -11    7.57   20.84   0
  -1  -8 -10   68.03   29.29   0
  -1  -7 -16   -3.49   25.36   0
  -1  -7  -8   25.65   19.35   0
  -1  -6 -17    7.67   26.20   0
  -1  -6  -7   17.65   19.47   0
  -1  -5  -6   82.21   24.03   0
  -1  -4  -6  328.61   29.82   0
  -1  -1  -6  970.16   38.31   0
  -1   0 -18   47.89   23.82   0
  -1   1 -17    4.07   17.09   0
  -1   1  -7  414.56   24.08   0
  -1   2 -16    6.96   14.85   0
  -1   3 -13   -2.74   13.23   0
  -1   3 -12  236.21   23.10   0
   0 -13 -11   27.41   29.43   0
   0 -13 -10  -18.02   24.54   0
   0 -13  -9    2.24   26.91   0
   0 -12  -6   24.35   24.72   0
   0 -10  -3   17.40   18.78   0
   0  -9  -2   62.08   20.83   0
   0   8 -15   30.12    8.22   0
   1 -13  -2    6.00   16.40   0
   1  -9   2   28.29   12.06   0
   1  -7   3  538.19   19.54   0
   2 -15  -1    0.52   16.85   0
   3 -14   3    6.15   10.73   0
   3 -13   4   50.03   12.41   0
  -1  -9 -15   78.61   37.91   0
  -1  -9 -14    5.78   24.53   0
  -1  -9 -13    4.32   23.71   0
  -1  -9 -12   16.06   23.62   0
  -1  -9 -11    7.93   22.15   0
  -1  -9 -10   12.43   25.30   0
  -1  -8 -16   -2.25   27.22   0
  -1  -8  -9   69.26   24.69   0
  -1  -8  -8    9.92   23.37   0
  -1  -7  -7   27.68   19.96   0
  -1  -6  -6  132.42   25.38   0
  -1  -4  -5  163.80   24.63   0
  -1  -3  -5  189.99   22.02   0
  -1  -2  -5   50.84   16.56   0
  -1   0  -6  322.32   22.82   0
  -1   1 -18    5.87   17.95   0
  -1   2 -17   10.98   15.94   0
  -1   2  -8  251.79   19.69   0
  -1   3 -15   19.15   16.75   0
  -1   3 -14   16.04   13.57   0
  -1   3 -11   91.54   15.26   0
  -1   3 -10  100.84   15.38   0
   0 -13  -8   -5.18   20.66   0
   0 -13  -7    2.08   24.43   0
   0 -12  -5   20.75   23.89   0
   0 -11  -4   14.56   17.64   0
   0  -8  -1   19.57   16.18   0
   0  -6   0  780.08   32.43   0
   1 -15  -5    7.47   21.13   0
   1 -14  -3    2.40   19.89   0
  -1 -10 -14   31.50   34.42   0
  -1 -10 -13   10.60   31.86   0
  -1 -10 -12   -5.41   27.36   0
  -1 -10 -11  -15.23   25.82   0
  -1  -9  -9   10.60   23.49   0
  -1  -8  -7   11.82   18.75   0
  -1  -7  -6   82.52   22.43   0
  -1  -5  -5   12.62   16.30   0
  -1  -1  -5  105.09   17.00   0
  -1   2 -18    6.12   16.68   0
  -1   3 -16   10.76   13.59   0
   0 -14  -9   17.20   31.18   0
   0 -13  -6   15.09   24.32   0
   0 -11  -3   82.15   24.07   0
   0 -10  -2  144.56   25.31   0
   0   8 -16   33.98    8.93   0
   1 -15  -4   29.06   24.61   0
   1 -13  -1   -3.40   16.81   0
   1 -12   0   26.85   15.35   0
   2 -13   2    5.08   13.59   0
   2 -12   3   14.01   12.14   0
  -1 -11 -13   27.84   34.72   0
  -1 -11 -12   24.61   33.34   0
  -1 -10 -10   11.39   23.06   0
  -1 -10  -9   50.90   28.74   0
  -1  -9  -8   22.77   21.65   0
  -1  -9  -7   -5.60   22.43   0
  -1  -8  -6   59.92   24.79   0
  -1  -6  -5  541.03   39.22   0
  -1   3 -17   11.19   14.24   0
  -1   3  -9  109.55   14.22   0
   0 -14  -8   20.06   24.71   0
   0 -14  -7    9.04   26.57   0
   0 -12  -4   -1.92   15.58   0
   0  -9  -1  257.73   28.24   0
   0  -7   0    5.22   12.42   0
   1 -15  -3   14.75   21.91   0
   1 -14  -2    0.16   17.63   0
   3 -12   5   41.22    8.79   0
  -1 -11 -11  -18.02   21.50   0
  -1 -11 -10   18.74   24.62   0
  -1 -10  -8    4.29   19.78   0
  -1  -9  -6   -4.94   21.33   0
  -1  -7  -5   16.90   18.80   0
  -1  -5  -4  737.82   40.94   0
  -1  -4  -4  741.96   38.37   0
  -1  -3  -4    5.27   12.67   0
  -1  -2  -4  377.22   26.12   0
  -1   0  -5   13.43   11.13   0
  -1   2  -7  462.93   22.45   0
  -1   3 -18   16.83   17.46   0
  -1   4 -15   11.93   13.34   0
  -1   4 -14   40.38   15.66   0
  -1   4 -13    4.86   13.30   0
  -1   4 -12  118.58   16.84   0
   0 -14  -6   -4.37   23.88   0
   0 -13  -5   18.18   18.41   0
   1 -10   2   40.44   14.36   0
   1  -8   3   97.73   12.10   0
  -1 -12 -12   34.46   31.80   0
  -1 -12 -11   21.25   29.67   0
  -1 -12 -10    4.30   28.35   0
  -1 -11  -9    6.21   22.58   0
  -1 -11  -8   53.86   29.02   0
  -1 -10  -7   23.07   22.06   0
  -1  -8  -5   33.82   19.54   0
  -1  -7  -4   40.91   22.73   0
  -1  -6  -4  323.67   31.00   0
  -1   3  -8   31.07   10.61   0
  -1   4 -17    1.83   15.39   0
  -1   4 -16   10.01   14.96   0
  -1   4 -11  209.45   18.34   0
   0 -13  -4   28.79   21.49   0
   0 -12  -3   61.70   20.29   0
   0 -11  -2   34.81   17.02   0
   0 -10  -1   39.34   19.36   0
   0  -8   0  471.50   30.85   0
   1 -15  -2   21.12   20.76   0
   1 -14  -1   24.54   18.54   0
   1 -13   0    9.88   16.24   0
   2 -11   4    5.56   10.99   0
  -1 -12  -9   37.81   26.98   0
  -1 -11  -7    5.55   24.07   0
  -1 -10  -6   50.49   23.30   0
  -1  -9  -5    2.05   17.00   0
  -1  -8  -4   32.76   22.16   0
  -1  -1  -4  488.96   25.36   0
  -1   4 -18   46.76   17.99   0
  -1   4 -10  101.44   13.72   0
   0 -14  -5   22.99   21.63   0
   2 -15   1    0.52   13.22   0
   2 -14   2    4.86   14.47   0
  -2  -6 -14    6.67   26.66   0
  -2  -5 -15   27.12   27.66   0
  -2  -5 -14   17.77   25.94   0
  -2  -5 -13   12.84   24.53   0
  -2  -4 -15   13.38   24.79   0
  -2  -4 -14   19.30   24.45   0
  -2  -4 -13   34.77   25.83   0
  -1 -13 -10    5.62   28.64   0
  -1 -13  -9   10.34   31.72   0
  -1 -12  -8   -4.80   21.87   0
  -1 -11  -6   23.41   25.90   0
  -1 -10  -5   36.60   25.13   0
  -1  -6  -3   74.70   19.70   0
  -1  -5  -3 3514.26   81.12   0
  -1  -4  -3   76.72   17.16   0
  -1  -3  -3 1192.63   43.27   0
   0 -15  -6   -1.58   21.87   0
   0 -14  -4   11.60   23.24   0
   0 -13  -3    6.71   15.78   0
   0 -12  -2   85.11   21.21   0
   0 -11  -1   28.96   18.63   0
   0  -9   0    8.79   13.23   0
   1  -9   3   14.92   10.47   0
   2 -13   3    4.29   12.11   0
   2  -9   5   58.58    6.27   0
  -2  -8 -15   16.72   33.16   0
  -2  -8 -14   12.72   32.27   0
  -2  -8 -13    5.91   28.47   0
  -2  -7 -15   -0.36   26.55   0
  -2  -7 -14   19.16   25.23   0
  -2  -7 -13    6.93   23.34   0
  -2  -7 -12   48.69   26.34   0
  -2  -7 -11  124.65   34.46   0
  -2  -6 -16   -6.88   25.51   0
  -2  -6 -15   -4.18   22.34   0
  -2  -6 -13   33.84   24.71   0
  -2  -6 -12  136.17   31.60   0
  -2  -6 -11   61.06   25.65   0
  -2  -5 -16    6.28   23.15   0
  -2  -5 -12   90.90   27.13   0
  -2  -5 -11  714.79   54.87   0
  -2  -4 -17   -7.73   25.11   0
  -2  -4 -16    5.13   23.77   0
  -2  -4 -12  114.00   27.35   0
  -2  -4 -11   21.62   20.21   0
  -2  -3 -17   11.48   25.35   0
  -2  -3 -16   10.56   24.20   0
  -2  -3 -15   29.92   21.41   0
  -2  -3 -14   25.99   20.53   0
  -2  -3 -13   39.73   20.44   0
  -2  -3 -12   16.52   18.98   0
  -2  -3 -11  102.65   27.03   0
  -2  -2 -16   28.68   24.12   0
  -2  -2 -15  120.88   29.53   0
  -2  -2 -14    2.92   21.38   0
  -2  -2 -13    3.81   19.42   0
  -2  -2 -12    7.92   20.54   0
  -1 -13  -8   16.91   29.10   0
  -1 -12  -7   -5.19   20.66   0
  -1  -9  -4  -17.42   14.31   0
  -1  -7  -3  564.37   39.11   0
  -1   1  -5  107.17   12.73   0
  -1   2  -6   70.14   11.13   0
  -1   5 -15   20.11   13.68   0
  -1   5 -14   59.12   15.48   0
   0 -15  -5  122.89   31.34   0
   0 -10   0 2688.99   76.63   0
   1 -15  -1   11.83   18.43   0
   1 -14   0    4.19   15.59   0
  -2  -9 -14   49.28   33.32   0
  -2  -9 -13   17.79   29.20   0
  -2  -9 -12   12.15   29.89   0
  -2  -8 -12   -1.04   23.02   0
  -2  -8 -11   18.63   24.04   0
  -2  -8 -10   61.70   30.26   0
  -2  -7 -10   78.79   29.53   0
  -2  -6 -10   -0.48   20.59   0
  -2  -6  -9   31.01   25.83   0
  -2  -5 -10   33.74   22.05   0
  -2  -5  -9   48.12   25.30   0
  -2  -4 -10   57.86   21.92   0
  -2  -4  -9   29.80   22.58   0
  -2  -3 -10   21.70   17.69   0
  -2  -2 -17   30.80   23.72   0
  -2  -2 -11    4.15   19.52   0
  -2  -1 -16   33.30   24.30   0
  -2  -1 -15  150.62   29.12   0
  -2  -1 -14   11.55   19.97   0
  -2  -1 -13   53.73   21.98   0
  -2  -1 -12   75.95   23.11   0
  -1 -13  -7   -5.00   26.12   0
  -1 -12  -6   14.34   21.68   0
  -1 -11  -5   25.41   22.49   0
  -1 -10  -4   -6.74   16.46   0
  -1  -8  -3  102.52   23.22   0
  -1  -2  -3  264.40   20.72   0
  -1   0  -4   44.31   12.25   0
  -1   4  -9   15.89    9.53   0
  -1   5 -17   26.54   15.34   0
  -1   5 -16   15.88   13.79   0
  -1   5 -13   -4.10   11.77   0
   0 -15  -4  133.48   34.16   0
   0 -14  -3  119.97   29.69   0
   0 -13  -2   28.71   20.49   0
   0 -12  -1   45.71   20.18   0
  -2 -10 -13   19.14   30.86   0
  -2 -10 -12   19.10   30.40   0
  -2 -10 -11   49.21   33.03   0
  -2  -9 -11   13.00   24.91   0
  -2  -9 -10   44.20   30.40   0
  -2  -8  -9   73.39   30.79   0
  -2  -7  -9  142.68   30.81   0
  -2  -6  -8   71.70   27.32   0
  -2  -5  -8   27.70   23.47   0
  -2  -3  -9    0.93   16.18   0
  -2  -2 -10    1.85   16.17   0
  -2  -1 -17   16.12   20.40   0
  -2  -1 -11   -5.80   17.07   0
  -2   0 -16  227.69   33.78   0
  -2   0 -15  430.58   41.28   0
  -2   0 -14    4.80   17.47   0
  -2   0 -13   -2.12   16.09   0
  -1 -14  -8   -3.92   27.28   0
  -1 -13  -6   27.55   27.79   0
  -1 -12  -5   61.88   27.85   0
  -1 -11  -4   59.08   26.60   0
  -1  -9  -3   16.68   17.44   0
  -1  -6  -2   17.06   18.34   0
  -1  -5  -2    0.26   16.40   0
  -1   3  -7   95.03   11.51   0
  -1   5 -12  431.28   24.02   0
   0 -11   0   -5.78   15.83   0
   1 -10   3  157.08   17.90   0
   2 -15   2   17.54   14.47   0
   2 -12   4   73.09   13.54   0
  -2 -11 -12   21.97   31.79   0
  -2 -11 -11   -8.36   34.09   0
  -2 -10 -10   58.20   28.93   0
  -2  -9  -9   61.63   25.15   0
  -2  -8  -8   14.14   22.10   0
  -2  -7  -8   29.85   22.06   0
  -2  -4  -8  185.57   28.44   0
  -2  -3  -8   38.09   22.79   0
  -2  -2  -9    8.72   16.69   0
  -2  -1 -10   10.49   18.72   0
  -2   0 -17   32.71   23.44   0
  -2   0 -12    5.43   17.11   0
  -1 -14  -7   23.90   25.95   0
  -1 -10  -3  156.22   27.05   0
  -1  -8  -2  158.35   27.38   0
  -1  -7  -2   39.99   17.59   0
  -1  -4  -2   96.35   17.21   0
  -1  -1  -3  282.96   21.12   0
   0 -15  -3  -12.04   22.27   0
   0 -14  -2   28.53   22.56   0
   0 -13  -1   54.68   21.49   0
   0  -9   1  232.17   24.37   0
   1 -15   0   25.75   18.22   0
   2 -14   3   30.02   14.76   0
  -2 -11 -10   23.52   29.52   0
  -2 -10  -9   18.23   25.09   0
  -2 -10  -8    2.19   26.13   0
  -2  -9  -8   97.85   29.32   0
  -2  -8  -7   64.69   29.22   0
  -2  -7  -7   90.87   25.73   0
  -2  -6  -7    2.41   17.96   0
  -2  -5  -7   52.15   21.38   0
  -2  -4  -7  -11.68   17.21   0
  -2  -2  -8    1.34   19.80   0
  -2  -1  -9   12.24   19.67   0
  -2   0 -11   -7.79   16.17   0
  -2   1 -17   -8.04   21.66   0
  -2   1 -16   21.87   19.51   0
  -2   1 -15  187.85   28.51   0
  -2   1 -14   30.97   19.64   0
  -2   1 -13   38.35   19.80   0
  -1 -14  -6   45.85   28.90   0
  -1 -13  -5    0.90   20.77   0
  -1 -12  -4   51.42   22.58   0
  -1 -11  -3   11.49   22.42   0
  -1  -9  -2   21.19   20.61   0
  -1  -3  -2  559.56   29.06   0
  -1   5 -11  125.81   13.81   0
   0 -12   0  233.48   29.14   0
   3 -13   5   52.59    8.77   0
  -2 -12 -10   -2.07   29.16   0
  -2 -11  -9   52.82   29.13   0
  -2 -11  -8   67.94   33.01   0
  -2  -9  -7   29.94   23.53   0
  -2  -7  -6  117.68   29.43   0
  -2  -6  -6   61.69   22.64   0
  -2  -5  -6 1052.58   58.71   0
  -2  -3  -7    9.17   17.82   0
  -2   0 -10  299.17   30.93   0
  -2   1 -12   62.08   19.44   0
  -1 -14  -5    6.77   26.17   0
  -1 -13  -4   18.89   23.23   0
  -1 -10  -2   49.52   22.34   0
   0 -15  -2   -2.73   22.10   0
   0 -14  -1    0.17   18.68   0
   0 -10   1   49.00   17.76   0
   1 -11   3   21.52   13.78   0
  -2 -12  -9   18.44   29.76   0
  -2 -12  -8   31.26   31.43   0
  -2 -11  -7   32.14   29.02   0
  -2 -10  -7   42.34   25.10   0
  -2  -9  -6   17.52   21.86   0
  -2  -8  -6  163.51   30.63   0
  -2  -4  -6   49.36   20.87   0
  -2  -2  -7  163.77   26.81   0
  -2  -1  -8   49.96   20.98   0
  -2   0  -9  237.21   28.15   0
  -2   1 -11   14.93   16.10   0
  -2   2 -16   13.31   20.53   0
  -2   2 -15   72.80   22.11   0
  -1 -12  -3    8.56   18.13   0
  -1  -7  -1   44.04   19.33   0
  -1  -6  -1  688.81   38.56   0
  -1   4  -8  104.34   10.95   0
   0 -13   0    7.90   18.60   0
   0 -11   1   34.33   19.06   0
   2 -10   5   81.64    8.80   0
  -2 -13  -9    7.59   29.97   0
  -2 -13  -8   34.68   34.90   0
  -2 -12  -7   16.47   28.80   0
  -2 -10  -6   78.56   26.92   0
  -2  -8  -5   13.38   23.47   0
  -2  -7  -5  133.91   27.40   0
  -2  -6  -5  119.39   26.92   0
  -2  -5  -5  513.06   43.04   0
  -2  -3  -6  632.92   41.73   0
  -2   1 -10   13.63   18.36   0
  -2   2 -17   27.44   20.03   0
  -2   2 -14   -3.25   15.38   0
  -2   2 -13   -0.02   16.69   0
  -1 -15  -5    5.46   26.06   0
  -1 -14  -4  100.43   29.83   0
  -1 -13  -3    5.95   23.27   0
  -1 -11  -2   89.58   23.60   0
  -1  -9  -1  299.68   33.17   0
  -1  -8  -1   51.89   18.31   0
  -1  -5  -1   67.15   16.01   0
  -1  -2  -2   32.99   12.95   0
  -1   1  -4  468.94   20.46   0
  -1   2  -5   43.27    9.12   0
  -1   6 -17    8.88   11.88   0
  -1   6 -16   10.95   11.94   0
  -1   6 -15   19.24   12.08   0
   2 -13   4    4.12   10.58   0
  -3  -7 -14  -13.26   31.44   0
  -3  -7 -13   -3.38   28.58   0
  -3  -6 -15   22.09   32.68   0
  -3  -6 -14    4.33   29.20   0
  -3  -5 -15   -2.96   29.49   0
  -2 -13  -7    3.48   29.52   0
  -2 -11  -6    5.28   22.74   0
  -2 -10  -5   94.45   31.82   0
  -2  -9  -5   44.51   23.36   0
  -2  -4  -5   48.33   23.66   0
  -2  -2  -6   98.73   23.33   0
  -2  -1  -7   53.15   20.16   0
  -2   0  -8   20.53   17.56   0
  -2   2 -12   28.02   17.33   0
  -1 -15  -4   25.52   28.40   0
  -1 -12  -2   34.83   19.67   0
  -1 -10  -1  148.25   27.37   0
  -1  -4  -1  353.44   24.91   0
  -1   0  -3 3122.69   51.69   0
  -1   5 -10    2.84    7.87   0
  -1   6 -14   47.63   13.05   0
   0 -15  -1   -3.55   22.01   0
   0 -14   0    8.17   17.85   0
   0 -12   1   42.46   17.75   0
   1 -14   2   -0.89   13.08   0
   1 -12   3   22.26   14.18   0
  -3  -9 -12   31.23   36.37   0
  -3  -8 -13    9.99   29.93   0
  -3  -8 -12    5.30   25.92   0
  -3  -8 -11   20.11   30.60   0
  -3  -7 -12    6.50   27.24   0
  -3  -7 -11    8.04   28.27   0
  -3  -6 -13    2.35   24.14   0
  -3  -6 -12   16.42   24.29   0
  -3  -5 -14   29.92   25.30   0
  -3  -5 -13  -14.81   20.80   0
  -3  -5 -12   20.22   26.99   0
  -3  -4 -15    8.05   23.12   0
  -3  -4 -14   14.70   26.58   0
  -3  -4 -13   42.64   27.93   0
  -2 -12  -6   10.82   23.90   0
  -2 -11  -5   -0.56   23.52   0
  -2  -8  -4  133.22   30.39   0
  -2  -7  -4   48.40   25.31   0
  -2  -6  -4   82.27   27.37   0
  -2  -3  -5  229.35   29.62   0
  -2   1  -9   20.42   16.22   0
  -2   2 -11    6.53   16.22   0
  -2   3 -16    8.82   18.25   0
  -1 -14  -3   16.70   21.45   0
  -1 -13  -2    2.91   19.94   0
  -1 -11  -1  100.73   25.96   0
  -1   3  -6   42.93    8.89   0
   1  -8   4   26.49    7.86   0
   1  -7   4   30.55    6.43   0
  -3 -10 -11   -9.32   28.89   0
  -3  -9 -11   -3.60   25.69   0
  -3  -9 -10   25.94   32.26   0
  -3  -8 -10    6.21   24.41   0
  -3  -7 -10   37.22   26.51   0
  -3  -6 -11  119.46   31.82   0
  -3  -6 -10   10.56   26.90   0
  -3  -5 -11   26.92   23.37   0
  -3  -4 -12    2.79   20.60   0
  -3  -3 -16   12.49   23.05   0
  -3  -3 -15    6.39   21.28   0
  -3  -3 -14   10.92   21.15   0
  -3  -3 -13   29.91   25.64   0
  -2 -13  -6    2.95   24.06   0
  -2 -12  -5   21.35   23.74   0
  -2 -10  -4   78.34   29.82   0
  -2  -9  -4   40.72   22.30   0
  -2  -5  -4  107.71   24.07   0
  -2   3 -17    4.49   17.08   0
  -2   3 -15   17.17   14.47   0
  -2   3 -14   10.63   17.33   0
  -1 -15  -3   80.40   32.11   0
  -1 -12  -1  117.58   27.39   0
  -1  -3  -1  336.77   24.40   0
  -1   6 -13   14.76   11.12   0
   0 -15   0   12.08   23.05   0
   0 -13   1   74.47   21.63   0
   1 -15   2   21.94   18.25   0
  -3 -11 -10   32.92   37.91   0
  -3 -10 -10   26.18   31.64   0
  -3  -9  -9   36.40   32.64   0
  -3  -8  -9  146.61   35.07   0
  -3  -7  -9   29.74   25.16   0
  -3  -6  -9   53.10   29.97   0
  -3  -5 -10    0.10   21.52   0
  -3  -4 -11  134.73   29.62   0
  -3  -4 -10   95.81   30.55   0
  -3  -3 -12   11.08   19.20   0
  -3  -3 -11   30.49   25.98   0
  -3  -2 -16    6.16   21.05   0
  -3  -2 -15   -9.93   21.19   0
  -3  -2 -14   25.59   24.69   0
  -3  -2 -13   29.76   24.51   0
  -2 -14  -6    4.27   27.95   0
  -2 -13  -5   21.15   28.82   0
  -2 -11  -4   -3.81   21.20   0
  -2  -4  -4  113.97   22.96   0
  -2  -2  -5  191.21   26.64   0
  -2  -1  -6  103.95   19.55   0
  -2   0  -7   57.01   18.58   0
  -2   2 -10   -1.29   16.04   0
  -2   3 -13   38.02   18.26   0
  -1 -14  -2    6.40   17.37   0
  -1  -9   0  294.07   31.96   0
  -1  -8   0  196.86   24.98   0
  -1  -7   0  627.02   36.96   0
  -1  -6   0    6.71   15.71   0
  -1  -1  -2  624.80   25.94   0
   1 -13   3   14.41   12.72   0
   1  -9   4    4.01    8.26   0
   2 -14   4   16.36   11.90   0
   2 -11   5   10.03    7.94   0
  -3 -11  -9  -20.77   28.54   0
  -3 -10  -9  242.43   43.85   0
  -3 -10  -8   33.54   32.57   0
  -3  -9  -8   -2.95   28.57   0
  -3  -8  -8   44.38   26.71   0
  -3  -7  -8   -9.64   21.40   0
  -3  -6  -8   74.73   30.94   0
  -3  -5  -9   -5.80   21.82   0
  -3  -3 -10  109.29   30.09   0
  -3  -2 -12   20.60   22.28   0
  -3  -1 -16   99.43   31.03   0
  -3  -1 -15   66.69   28.06   0
  -3  -1 -14    4.55   21.66   0
  -2 -14  -5   15.90   29.56   0
  -2 -12  -4   74.46   27.59   0
  -2 -10  -3   -2.52   25.00   0
  -2  -9  -3   53.37   22.49   0
  -2  -8  -3   73.40   23.39   0
  -2  -7  -3   -4.43   18.63   0
  -2  -6  -3  182.05   28.29   0
  -2   1  -8   61.58   17.72   0
  -2   3 -12   37.10   17.55   0
  -1 -15  -2   16.64   25.59   0
  -1 -13  -1   24.32   21.70   0
  -1 -10   0   88.88   21.55   0
   0 -14   1    6.45   16.58   0
   1 -10   4   -2.71    9.87   0
  -3 -11  -8   26.28   29.22   0
  -3  -9  -7   34.69   30.10   0
  -3  -8  -7   34.08   31.50   0
  -3  -7  -7   14.59   27.78   0
  -3  -5  -8  129.51   29.39   0
  -3  -4  -9   24.17   21.62   0
  -3  -2 -11   47.31   21.90   0
  -3  -1 -13    0.65   19.61   0
  -2 -13  -4    3.69   22.38   0
  -2 -11  -3   88.85   26.17   0
  -2  -5  -3  124.77   24.44   0
  -2  -3  -4   17.72   16.66   0
  -1 -14  -1   11.23   23.01   0
  -1 -11   0  783.83   49.21   0
  -1  -5   0   21.69   12.94   0
  -1   6 -12  264.18   16.01   0
   1 -14   3   13.21   15.33   0
  -3 -12  -8    9.38   31.20   0
  -3 -11  -7    0.91   25.26   0
  -3 -10  -7   39.00   27.41   0
  -3  -6  -7   96.71   28.46   0
  -3  -4  -8   57.90   23.61   0
  -3  -3  -9   11.09   19.06   0
  -3  -2 -10   14.45   22.32   0
  -3  -1 -12   83.53   23.30   0
  -3   0 -16   -6.43   21.43   0
  -3   0 -15   23.18   22.76   0
  -3   0 -14   92.29   26.71   0
  -2 -14  -4    5.65   26.72   0
  -2 -12  -3   11.99   21.70   0
  -2  -9  -2  141.51   29.84   0
  -2  -8  -2   16.88   22.17   0
  -2  -1  -5  350.78   29.97   0
  -2   0  -6  305.18   27.33   0
  -2   2  -9   10.24   13.61   0
  -2   3 -11   67.19   18.02   0
  -2   4 -17    6.15   14.90   0
  -2   4 -16   30.80   18.01   0
  -2   4 -15    8.79   16.05   0
  -1 -12   0   36.92   18.13   0
   0 -15   1    7.23   17.59   0
   1 -11   4   55.54   14.03   0
  -3 -12  -7   -6.25   28.66   0
  -3 -11  -6    1.42   29.01   0
  -3 -10  -6   18.71   25.26   0
  -3  -9  -6    3.03   22.56   0
  -3  -8  -6   53.71   28.34   0
  -3  -7  -6  123.15   30.64   0
  -3  -5  -7    2.83   20.04   0
  -3  -3  -8   71.94   26.22   0
  -3  -2  -9  347.67   38.95   0
  -3  -1 -11    5.61   17.17   0
  -3   0 -13   34.26   21.17   0
  -2 -13  -3   11.26   22.59   0
  -2 -11  -2   69.06   28.20   0
  -2 -10  -2   59.38   23.48   0
  -2  -7  -2    6.48   18.79   0
  -2  -6  -2   60.23   24.57   0
  -2   1  -7   24.59   15.11   0
  -2   4 -14    8.53   13.26   0
  -1 -15  -1   -3.74   22.86   0
  -1 -13   0    8.77   18.86   0
  -1  -4   0   78.51   14.81   0
  -1  -2  -1 1072.91   34.76   0
  -1   4  -7  126.93   10.13   0
  -3 -12  -6   41.48   29.58   0
  -3  -9  -5   57.27   30.73   0
  -3  -5  -6    2.88   24.20   0
  -3  -4  -7   64.18   23.39   0
  -3  -1 -10   -6.49   19.31   0
  -3   0 -12   73.27   23.47   0
  -3   1 -16   72.01   25.12   0
  -3   1 -15   77.90   27.67   0
  -2 -14  -3   48.15   28.81   0
  -2 -12  -2    9.65   19.47   0
  -2  -3  -3  234.86   28.40   0
  -1 -14   0  -18.69   18.66   0
  -1 -11   1  149.19   26.40   0
  -1 -10   1  227.52   29.27   0
  -1  -9   1  380.97   32.43   0
  -1  -8   1  524.10   34.89   0
  -1  -7   1   29.82   17.01   0
   1 -15   3   63.44   18.53   0
   1 -12   4   31.68   13.29   0
  -4  -8 -11   16.58   38.16   0
  -4  -7 -12   24.08   31.89   0
  -4  -6 -13  -15.45   27.09   0
  -4  -6 -12   -4.50   29.75   0
  -4  -5 -13   -1.05   29.31   0
  -3 -13  -6   16.77   31.35   0
  -3 -12  -5   35.77   32.25   0
  -3 -11  -5   23.75   25.60   0
  -3 -10  -5   70.83   28.57   0
  -3  -8  -5   -1.05   21.08   0
  -3  -7  -5   82.65   27.01   0
  -3  -6  -5 1176.08   68.61   0
  -3  -3  -7  135.13   27.14   0
  -3  -2  -8   86.73   26.09   0
  -3  -1  -9   -3.21   19.46   0
  -3   0 -11    9.72   19.30   0
  -3   1 -14   10.47   18.64   0
  -2 -13  -2   27.58   23.10   0
  -2  -9  -1   43.85   24.17   0
  -2  -5  -2  122.62   23.67   0
  -2   2  -8   11.90   13.08   0
  -2   3 -10    9.13   14.43   0
  -2   4 -13   25.70   15.66   0
  -1 -15   0   16.72   22.85   0
  -1 -12   1    2.36   17.42   0
  -4  -9 -10    2.70   31.11   0
  -4  -8 -10   -0.02   26.41   0
  -4  -7 -11    1.02   26.48   0
  -4  -7 -10   21.61   31.64   0
  -4  -6 -11   17.37   26.76   0
  -4  -5 -12  -16.02   27.43   0
  -4  -4 -14   15.36   25.49   0
  -4  -4 -13   -5.47   27.08   0
  -3 -13  -5   94.66   34.31   0
  -3 -10  -4   11.61   27.04   0
  -3  -9  -4    6.85   26.93   0
  -3  -5  -5  709.55   54.12   0
  -3  -4  -6  426.72   41.58   0
  -3   0 -10  115.97   25.47   0
  -3   1 -13   12.26   19.96   0
  -2 -14  -2   -5.90   20.76   0
  -2 -11  -1   11.82   19.74   0
  -2 -10  -1  191.78   30.49   0
  -2  -8  -1    6.16   17.52   0
  -2  -7  -1   65.57   25.30   0
  -2  -4  -2  121.51   25.01   0
  -2   0  -5   50.06   17.11   0
  -2   4 -12  105.27   20.10   0
  -1 -13   1   18.23   21.29   0
  -1  -6   1  165.74   19.89   0
  -1   1  -3  288.96   15.92   0
   0  -7   3   37.23   11.43   0
   1 -13   4   11.86   13.15   0
  -4 -10  -9    0.87   31.75   0
  -4  -9  -9   60.17   35.14   0
  -4  -8  -9   32.29   29.02   0
  -4  -7  -9   -5.68   28.24   0
  -4  -6 -10   11.01   24.98   0
  -4  -5 -11   -4.48   25.85   0
  -4  -4 -12  -19.78   25.50   0
  -4  -3 -14    6.38   27.83   0
  -3 -12  -4    2.14   23.81   0
  -3 -11  -4   39.02   26.53   0
  -3  -8  -4   14.86   21.85   0
  -3  -7  -4   25.24   21.76   0
  -3  -3  -6  239.19   34.88   0
  -3  -2  -7   64.58   25.02   0
  -3  -1  -8   22.39   21.45   0
  -3   1 -12   55.64   20.94   0
  -3   2 -16    8.69   22.63   0
  -2 -15  -2   20.92   26.02   0
  -2 -13  -1   21.56   25.18   0
  -2 -12  -1    7.10   18.51   0
  -2  -6  -1  120.43   26.69   0
  -2  -1  -4  163.61   21.34   0
  -2   1  -6  112.42   18.55   0
  -1 -14   1   38.75   22.23   0
  -1  -3   0 1121.61   37.10   0
  -1   0  -2  768.90   26.04   0
  -1   2  -4  379.95   16.08   0
  -4 -11  -8   60.98   37.73   0
  -4 -10  -8   34.69   34.41   0
  -4  -9  -8  129.29   39.84   0
  -4  -8  -8   42.88   29.79   0
  -4  -7  -8   -7.47   27.94   0
  -4  -6  -9   -0.35   23.25   0
  -4  -5 -10   14.64   24.61   0
  -4  -4 -11   18.02   24.45   0
  -4  -3 -13   21.30   24.02   0
  -4  -3 -12   65.98   30.68   0
  -3 -13  -4   63.39   30.89   0
  -3 -10  -3    6.48   27.91   0
  -3  -9  -3   32.46   28.53   0
  -3  -6  -4   39.54   22.73   0
  -3  -4  -5  797.96   52.64   0
  -3   0  -9  646.89   45.63   0
  -3   1 -11   14.92   18.42   0
  -3   2 -15    6.74   17.59   0
  -2 -14  -1   21.97   26.03   0
  -2  -2  -3   -1.23   14.44   0
  -1  -5   1   44.09   13.34   0
  -4 -11  -7   10.58   32.34   0
  -4 -10  -7    4.81   27.44   0
  -4  -9  -7   88.47   34.25   0
  -4  -5  -9   14.62   25.90   0
  -4  -4 -10   55.56   26.90   0
  -4  -2 -14    7.32   23.62   0
  -3 -12  -3    2.07   23.50   0
  -3 -11  -3    5.88   22.95   0
  -3  -8  -3   12.43   21.56   0
  -3  -5  -4  275.27   35.33   0
  -2 -10   0  126.31   26.18   0
  -2  -9   0  113.40   25.09   0
  -2  -5  -1  122.28   22.90   0
  -2  -3  -2   20.10   16.35   0
  -7  -3  -3   18.98   16.42   0
  -6  -8  -4   12.53   19.60   0
  -6  -7  -4   17.81   22.49   0
  -6   1  -2    4.23   10.76   0
  -5 -10  -4   26.07   24.08   0
  -5  -9  -4  -11.19   22.42   0
  -5  -5  -4   -5.06   15.54   0
  -4 -10  -4  -14.87   19.33   0
  -4  -4  -4  818.96   46.24   0
  -3 -13  -3   -2.49   24.31   0
  -3  -9  -4   14.52   20.62   0
  -3  -8  -4   23.25   23.73   0
  -3  -7  -4   41.78   23.27   0
  -3  -6  -4   45.19   19.35   0
  -3   1  -2  129.95    9.15   0
  -2 -14  -2   15.85   29.19   0
  -2 -12  -3  -10.44   20.33   0
  -2 -11  -3  119.53   34.07   0
  -2   0  -2 1210.04   25.68   0
  -1 -12  -2   46.89   28.87   0
  -1  -2  -2   50.81   11.46   0
   0 -14   0   24.06   26.78   0
   0 -12  -1   57.61   24.24   0
   1 -13   1   32.34   18.80   0
   1 -10   0   69.66   20.53   0
   2 -14   4    8.34   20.71   0
   2 -12   3    8.56   17.18   0
   2  -9   2  128.43   21.55   0
   2  -5   2  138.96   13.12   0
   3 -12   6   30.71   17.19   0
   3  -9   5   63.50   15.73   0
  -7  -4  -3   -3.61   16.51   0
  -6  -2  -3   25.08   15.68   0
  -5  -8  -4   43.49   22.19   0
  -5  -7  -4   57.98   24.50   0
  -5  -6  -4   16.50   19.21   0
  -5  -1  -3  128.98   18.22   0
  -4 -13  -3   -5.31   28.43   0
  -4  -9  -4   66.93   25.13   0
  -4  -8  -4   21.12   19.46   0
  -4  -7  -4   13.10   21.98   0
  -4  -6  -4  279.51   34.28   0
  -4  -5  -4   51.10   18.02   0
  -4  -1  -3   10.50   12.14   0
  -3 -12  -3    8.98   27.76   0
  -2 -10  -3   16.87   25.66   0
  -2  -3  -3  235.31   21.96   0
  -1 -14  -1   14.57   26.22   0
  -1 -11  -2   81.25   31.10   0
   0 -15   1    8.19   26.45   0
   0 -11  -1   21.39   20.16   0
   1 -14   2   13.88   23.27   0
   1 -12   1  117.13   27.60   0
   1  -9   0  275.88   29.63   0
   1  -8   0  213.26   27.16   0
   1  -7   0  565.93   35.21   0
   1  -6   0   -3.72   13.26   0
   1  -5   0   19.09   10.31   0
   2  -8   2    7.00   13.62   0
   2  -7   2    6.09   11.46   0
   2  -6   2   67.36   12.45   0
   3  -8   5   -0.71   11.33   0
   4  -9  10   -1.68    8.02   0
  -7  -5  -3   45.59   19.46   0
  -4 -12  -3   -2.09   26.28   0
  -3 -14  -2   24.98   30.30   0
  -3 -11  -3    1.50   25.70   0
  -3  -2  -3   45.27   16.06   0
  -2 -15  -1   -8.17   27.26   0
  -2 -13  -2   22.09   24.59   0
  -2  -9  -3   65.62   23.79   0
  -2  -4  -3  239.60   26.24   0
  -1 -15   0   10.66   27.28   0
  -1 -13  -1   72.61   30.72   0
  -1 -10  -2   61.06   26.57   0
   0 -13   0   -7.27   19.43   0
   0 -10  -1   41.27   20.78   0
   0  -3  -1  894.21   30.94   0
   1 -15   3   57.54   28.81   0
   1 -11   1  152.47   28.94   0
   2 -13   4    3.53   18.23   0
   2 -11   3   74.99   20.66   0
   3 -11   6    9.35   12.14   0
   3  -7   5   72.86   12.22   0
   3  -6   5 1054.62   27.32   0
  -7  -1  -2    6.35   14.03   0
  -6  -9  -3  -10.55   24.04   0
  -6  -3  -3    1.56   13.85   0
  -5 -11  -3   -1.78   25.31   0
  -4 -11  -3    7.04   23.55   0
  -3 -13  -2   28.64   27.03   0
  -3 -10  -3    7.45   22.67   0
  -2 -14  -1   29.81   30.44   0
  -2 -12  -2    7.40   19.91   0
  -2  -8  -3   54.86   21.64   0
  -2  -7  -3   21.24   19.63   0
  -2  -6  -3  231.98   28.85   0
  -2  -5  -3  142.63   22.74   0
  -1  -9  -2   22.93   20.07   0
  -1  -3  -2  529.25   27.39   0
   0 -14   1   21.42   26.39   0
   0 -12   0  285.81   40.87   0
   0  -9  -1  276.56   32.00   0
   1 -13   2    7.55   16.47   0
   2 -14   5   29.72   22.34   0
   2 -10   3   -1.17   14.39   0
   3 -12   7   -6.58   16.27   0
   3 -10   6   20.68   14.00   0
   4  -8  10    7.63    8.29   0
  -6  -8  -3   19.78   21.96   0
  -6  -7  -3    3.06   21.48   0
  -6  -6  -3   15.41   20.15   0
  -6  -5  -3   25.07   19.03   0
  -6  -4  -3    2.10   15.31   0
  -5 -10  -3   13.19   22.62   0
  -5  -9  -3    4.74   23.90   0
  -5  -2  -3    7.70   14.30   0
  -5   1  -2   44.79   10.64   0
  -4 -13  -2   13.76   29.79   0
  -4 -10  -3   27.60   23.72   0
  -4  -2  -3   61.87   17.56   0
  -3 -12  -2   31.59   29.92   0
  -3  -9  -3   31.47   22.55   0
  -3  -3  -3   46.91   16.98   0
  -2 -15   0   -1.05   31.32   0
  -2 -11  -2   93.99   28.41   0
  -1 -14   0    9.88   23.78   0
  -1 -12  -1  138.64   32.27   0
  -1  -8  -2  182.85   28.89   0
  -1  -4  -2   83.82   19.01   0
   0 -15   2   -6.66   22.29   0
   0  -8  -1   12.27   17.47   0
   0  -7  -1  179.54   26.93   0
   0  -4  -1   87.03   14.74   0
   1 -15   4   60.72   30.17   0
   1 -14   3   28.04   24.63   0
   1 -12   2   25.61   21.59   0
   1 -10   1  142.42   24.41   0
   2 -12   4   80.83   24.01   0
  -7  -2  -2   24.32   17.11   0
  -6   0  -2   86.73   16.18   0
  -5  -8  -3    5.18   22.65   0
  -5  -3  -3  122.94   21.17   0
  -4 -12  -2   11.02   25.75   0
  -4  -9  -3  -15.04   19.77   0
  -4  -8  -3   17.42   23.52   0
  -3 -14  -1    6.58   29.05   0
  -3  -8  -3  -12.66   17.02   0
  -3  -7  -3   33.64   22.35   0
  -3  -4  -3   27.75   18.59   0
  -2 -13  -1   12.39   24.36   0
  -2 -10  -2   71.80   25.76   0
  -1 -15   1   -0.87   23.65   0
  -1 -13   0  -24.81   23.25   0
  -1 -11  -1  161.15   31.46   0
  -1  -7  -2   12.27   17.88   0
  -1  -6  -2   26.65   17.08   0
  -1  -5  -2    9.25   14.71   0
   0 -13   1   82.65   25.04   0
   0 -11   0  -11.43   18.48   0
   0  -6  -1  210.04   23.78   0
   0  -5  -1   75.04   16.03   0
   1  -9   1  316.04   33.33   0
   2 -14   6   14.40   20.57   0
   2 -13   5    9.03   18.69   0
   2  -9   3   38.93   17.00   0
   3 -11   7   10.37   16.72   0
   3  -9   6    4.83   14.10   0
  -7  -3  -2    2.50   18.64   0
  -5 -11  -2   16.75   29.37   0
  -5  -7  -3    6.77   17.12   0
  -5  -6  -3   83.33   24.29   0
  -5  -5  -3   89.12   23.19   0
  -5  -4  -3  106.44   22.35   0
  -4 -11  -2   18.53   28.20   0
  -4  -7  -3   21.99   19.05   0
  -4  -6  -3   29.29   21.01   0
  -4  -5  -3   17.70   19.17   0
  -4  -4  -3   42.45   19.44   0
  -4  -3  -3   -2.47   14.82   0
  -4   1  -2  132.95   11.40   0
  -3 -13  -1    5.98   25.10   0
  -3 -11  -2   18.72   24.05   0
  -3  -6  -3   45.43   19.33   0
  -3  -5  -3   11.12   16.45   0
  -2 -14   0    2.64   24.35   0
  -2 -12  -1   10.97   22.78   0
  -2  -9  -2  163.57   32.61   0
  -2  -1  -2 2014.66   42.30   0
  -1 -14   1   54.07   30.62   0
  -1 -10  -1  146.19   31.82   0
   0 -14   2   76.16   27.79   0
   0 -12   1   59.22   27.70   0
   0 -10   0 2726.21   92.86   0
   1 -13   3    8.32   18.46   0
   1 -11   2   78.91   24.65   0
   1  -8   1   61.03   20.46   0
   2 -11   4    9.71   15.62   0
   2  -8   3   68.28   18.69   0
   3 -12   8   -2.12   16.88   0
  -7  -6  -2   18.48   20.34   0
  -7  -5  -2    7.91   18.67   0
  -7  -4  -2   34.15   18.53   0
  -7   1  -1   -0.21   10.03   0
  -6  -9  -2    2.24   24.90   0
  -5 -10  -2    8.56   27.08   0
  -4 -13  -1   -2.89   28.98   0
  -4 -10  -2   10.32   27.02   0
  -3 -14   0  -12.29   31.99   0
  -3 -10  -2   94.00   28.61   0
  -2 -15   1   13.18   29.00   0
  -2  -8  -2   -5.94   21.57   0
  -1 -15   2  -15.63   28.43   0
  -1 -12   0   26.17   23.69   0
   0 -15   3   -7.83   22.19   0
   0  -9   0   -4.42   21.98   0
   1 -15   5    8.56   25.71   0
   1 -14   4   99.33   27.34   0
   2 -12   5   10.14   17.57   0
  -6  -8  -2    2.63   22.69   0
  -6  -1  -2   -4.27   13.44   0
  -5 -12  -1    5.53   29.66   0
  -5  -9  -2   -1.12   24.10   0
  -4 -12  -1   14.39   30.61   0
  -3 -12  -1    0.49   23.80   0
  -3  -9  -2  -11.19   19.15   0
  -2 -13   0   12.20   23.78   0
  -2 -11  -1   21.97   23.18   0
  -2  -7  -2    5.50   18.89   0
  -1 -13   1  -11.79   23.85   0
  -1  -9  -1  289.28   34.94   0
   0 -13   2   46.06   22.02   0
   0 -11   1   60.54   26.52   0
   1 -12   3   16.18   17.08   0
   1 -10   2   36.76   20.67   0
   1  -7   1   42.30   15.18   0
   2 -13   6   -1.23   18.46   0
   2 -10   4   72.97   19.50   0
   2  -7   3   12.35   13.40   0
   3 -10   7   11.12   13.17   0
   3  -8   6   82.37   15.49   0
   4  -7  10    0.47    8.04   0
  -6  -7  -2    1.96   15.96   0
  -6  -6  -2    9.91   20.35   0
  -6  -2  -2   21.57   16.89   0
  -5 -11  -1   11.81   29.07   0
  -5  -8  -2    9.09   21.43   0
  -5   0  -2    9.16   11.46   0
  -4  -9  -2   20.13   22.90   0
  -3 -13   0   26.05   27.10   0
  -3 -11  -1  259.91   40.85   0
  -3  -8  -2   -7.78   17.75   0
  -3   0  -2  826.99   26.48   0
  -2 -14   1  -12.71   25.65   0
  -2 -12   0   32.40   28.24   0
  -2 -10  -1  173.33   32.27   0
  -2  -6  -2   83.10   21.63   0
  -2  -2  -2  407.35   24.42   0
  -1 -14   2    5.56   26.96   0
  -1 -11   0  891.19   60.38   0
  -1  -8  -1   51.02   21.66   0
   0 -15   4  107.70   34.83   0
   0 -14   3   91.16   29.19   0
   0  -8   0  462.96   37.28   0
   1 -14   5   19.14   25.32   0
   1 -13   4   19.38   18.16   0
   1  -6   1  625.77   33.17   0
   2 -11   5   10.11   20.14   0
   3 -11   8   32.38   18.09   0
  -7   0  -1    8.54   12.76   0
  -6  -5  -2    8.30   18.93   0
  -6  -4  -2   -0.40   16.88   0
  -6  -3  -2   10.42   15.79   0
  -5  -7  -2   66.83   25.60   0
  -4 -13   0    9.87   30.76   0
  -4 -11  -1   32.10   27.11   0
  -4  -8  -2   19.88   20.87   0
  -3 -14   1  -10.52   31.80   0
  -3  -7  -2   17.15   22.32   0
  -2 -15   2   20.27   29.61   0
  -2  -5  -2  157.36   23.41   0
  -2  -4  -2  109.64   19.41   0
  -2  -3  -2   20.27   12.68   0
  -1 -15   3   -4.13   26.34   0
  -1 -12   1   11.41   25.29   0
  -1 -10   0   86.18   28.82   0
  -1  -7  -1   40.58   19.71   0
   0 -12   2  110.50   26.89   0
   0 -10   1   46.93   20.95   0
   0  -7   0   -1.97   15.33   0
   1 -11   3    5.70   19.52   0
   1  -9   2   27.14   19.98   0
   1  -5   1   86.79   15.06   0
   2 -12   6   18.32   18.64   0
   2  -9   4   40.85   17.15   0
   2  -6   3  194.61   17.26   0
   3  -7   6  124.83   15.50   0
  -7  -6  -1    7.86   21.25   0
  -6  -9  -1   -9.62   23.14   0
  -6   2  -1   30.07   10.81   0
  -5 -12   0  -13.24   28.36   0
  -5 -10  -1   -8.70   24.65   0
  -5  -6  -2  102.61   26.42   0
  -5  -1  -2   48.73   15.48   0
  -4 -12   0   35.35   32.75   0
  -4 -10  -1  367.65   48.42   0
  -4  -7  -2  200.87   31.06   0
  -4   0  -2  108.50   13.59   0
  -3 -12   0   17.99   23.17   0
  -3 -10  -1   -6.15   21.74   0
  -3  -6  -2   -0.67   16.69   0
  -2 -13   1   21.48   24.98   0
  -2 -11   0   54.28   26.17   0
  -2  -9  -1   78.15   24.34   0
  -1 -13   2   -9.25   24.35   0
  -1  -6  -1  648.73   40.26   0
   0 -15   5  131.34   36.92   0
   0 -14   4   11.65   26.04   0
   0 -13   3   11.95   20.70   0
   0  -6   0  814.30   41.92   0
   1 -12   4   68.50   24.59   0
   1  -4   1  353.62   19.75   0
   1  -3   1  327.43   15.38   0
   2 -13   7    2.83   18.81   0
   2  -5   3  127.98   13.65   0
   3  -9   7   44.88   15.36   0
  -7  -5  -1    4.91   19.73   0
  -7  -4  -1    5.68   20.45   0
  -7  -2  -1    0.95   16.57   0
  -7  -1  -1   -3.41   14.49   0
  -6  -8  -1  -12.09   22.81   0
  -5  -9  -1   65.02   30.17   0
  -5  -5  -2   24.47   17.36   0
  -5  -4  -2  151.70   25.65   0
  -5  -3  -2   91.74   20.57   0
  -5  -2  -2   56.24   18.48   0
  -5   3  -1   14.32    5.19   0
  -4  -6  -2   76.69   22.12   0
  -4  -5  -2   99.85   24.52   0
  -3 -13   1    0.80   25.73   0
  -3  -9  -1  595.83   51.63   0
  -3  -5  -2    7.75   16.29   0
  -3  -1  -2  124.51   15.06   0
  -2 -15   3   19.25   29.92   0
  -2 -14   2   42.20   27.59   0
  -2  -8  -1   13.96   19.25   0
  -1 -15   4   -0.77   33.00   0
  -1 -14   3   -0.21   23.18   0
  -1 -11   1  198.86   33.64   0
  -1  -9   0  255.12   33.54   0
  -1  -5  -1   63.69   20.36   0
   0 -11   2   50.53   22.56   0
   0  -9   1  239.83   30.78   0
   1 -14   6   53.77   27.89   0
   1 -13   5   -2.01   15.57   0
   1 -10   3  169.77   27.99   0
   1  -8   2  200.41   26.89   0
   2 -10   5   91.39   20.80   0
   2  -8   4  118.55   21.10   0
   3 -11   9    1.11   15.56   0
   3 -10   8   25.97   16.18   0
   4  -8  11    4.24    8.81   0
  -7  -3  -1    0.35   14.68   0
  -7   3   0   38.61    9.77   0
  -6 -10   0   15.03   27.65   0
  -6  -7  -1   -6.56   21.11   0
  -5 -11   0   12.33   26.34   0
  -5  -8  -1   16.53   25.04   0
  -4 -13   1    8.75   30.55   0
  -4 -11   0   80.13   31.48   0
  -4  -9  -1   81.87   27.41   0
  -4  -4  -2   52.52   20.67   0
  -4  -3  -2  193.22   24.82   0
  -4  -2  -2  129.32   20.77   0
  -4  -1  -2  142.62   18.02   0
  -3 -14   2   -9.01   29.01   0
  -3 -11   0   87.97   30.11   0
  -3  -4  -2   92.78   19.31   0
  -3  -3  -2   29.09   16.27   0
  -3  -2  -2   69.51   15.70   0
  -2 -12   1  128.56   31.62   0
  -2 -10   0  149.06   31.01   0
  -2  -7  -1   74.56   26.93   0
  -1 -12   2   12.40   26.59   0
  -1  -4  -1  378.54   26.92   0
   0 -12   3   73.85   28.18   0
   0  -5   0    3.87   12.30   0
   2 -13   8    6.13   19.03   0
   2 -12   7   19.33   20.74   0
   2 -11   6   10.61   17.99   0
   2  -4   3  219.68   12.80   0
  -6  -9   0   10.50   27.45   0
  -6  -6  -1    4.34   18.64   0
  -5 -12   1    3.47   30.75   0
  -5 -10   0   21.53   29.68   0
  -4 -12   1   13.14   31.56   0
  -4  -8  -1   77.58   26.44   0
  -3 -12   1   13.44   25.16   0
  -3 -10   0  184.49   38.87   0
  -3  -8  -1    2.01   19.22   0
  -2 -15   4   58.62   37.07   0
  -2 -14   3   20.54   30.28   0
  -2 -13   2   16.20   24.36   0
  -1 -13   3   13.20   26.50   0
  -1 -10   1  242.29   34.23   0
  -1  -8   0  207.59   30.44   0
  -1  -3  -1  353.50   23.50   0
  -1  -2  -1 1089.56   32.94   0
   0 -15   6   20.57   26.96   0
   0 -14   5    3.95   21.39   0
   0 -13   4   26.66   22.65   0
   0 -10   2  143.93   29.50   0
   0  -8   1   22.01   18.15   0
   0  -4   0  862.23   34.83   0
   1 -14   7    9.88   24.68   0
   1 -12   5   32.54   22.64   0
   1 -11   4   42.09   19.65   0
   1  -7   2   32.77   17.08   0
   3  -8   7   66.23   16.01   0
   3  -6   6  299.85   17.29   0
  -7  -7   0   15.72   22.60   0
  -6  -5  -1   11.43   20.26   0
  -6   1  -1   41.84   14.47   0
  -5  -7  -1   13.58   18.98   0
  -4 -13   2  -21.34   36.25   0
  -4 -10   0   83.30   30.61   0
  -4  -7  -1   17.96   23.94   0
  -3 -14   3   24.01   35.53   0
  -3 -13   2    0.52   27.78   0
  -3  -7  -1  117.03   29.32   0
  -2 -11   1   10.18   22.15   0
  -2  -9   0  146.25   29.01   0
  -2  -6  -1  117.56   23.91   0
  -1 -15   5   12.71   28.27   0
  -1 -14   4   72.40   29.29   0
   0 -11   3   34.52   24.81   0
   1 -13   6    9.17   16.81   0
   1  -9   3   12.12   15.84   0
   2  -9   5   38.65   17.06   0
   2  -7   4   47.08   15.69   0
  -7  -6   0   14.42   23.37   0
  -6 -10   1    2.05   33.93   0
  -6  -8   0   28.32   23.64   0
  -6  -4  -1   51.52   21.74   0
  -6  -3  -1   23.66   19.66   0
  -5 -11   1   -0.81   27.86   0
  -5  -9   0  126.30   32.91   0
  -5  -6  -1   20.25   21.75   0
  -4 -11   1    8.30   29.80   0
  -4  -9   0   -7.29   27.53   0
  -3 -11   1   66.84   28.76   0
  -3  -9   0   32.33   27.93   0
  -2 -13   3   39.45   30.68   0
  -2 -12   2   18.63   23.72   0
  -2  -5  -1  156.69   26.29   0
  -1 -11   2   42.74   23.71   0
  -1  -9   1  379.23   40.93   0
  -1  -7   0  565.86   40.93   0
   0 -14   6   15.76   26.77   0
   0 -12   4   13.50   23.10   0
   0  -9   2   83.48   25.64   0
   0  -7   1  208.48   26.04   0
   0  -3   0   15.73   10.67   0
   1 -10   4   12.21   19.01   0
   2 -13   9    1.43   18.77   0
   2 -12   8    9.48   22.07   0
   2 -10   6   68.62   20.84   0
   3 -11  10   37.33   18.56   0
   3 -10   9  200.83   25.66   0
   3  -9   8   26.99   14.19   0
  -7  -5   0   77.40   26.08   0
  -6  -7   0    5.33   23.27   0
  -6  -2  -1   24.57   17.16   0
  -6  -1  -1   53.53   18.10   0
  -6   0  -1    1.43   12.62   0
  -5 -12   2    8.41   32.40   0
  -5  -8   0   60.26   29.46   0
  -5  -5  -1   13.28   20.03   0
  -4 -12   2   39.65   35.62   0
  -4  -6  -1   47.38   20.41   0
  -3 -12   2   70.27   31.17   0
  -3  -6  -1   36.31   21.02   0
  -2 -14   4   41.01   30.64   0
  -2 -10   1  157.75   31.48   0
  -2  -8   0   68.13   23.38   0
  -1 -15   6    6.38   28.00   0
  -1 -14   5   25.66   29.60   0
  -1 -13   4  -20.81   25.08   0
  -1 -12   3  -23.37   20.80   0
   0 -13   5   36.44   23.51   0
   1 -14   8   11.78   25.43   0
   1 -13   7   20.01   24.23   0
   1 -12   6   -5.32   18.90   0
   1 -11   5   10.63   19.84   0
   1  -8   3   84.67   22.15   0
   1  -6   2   27.24   12.55   0
   2 -11   7   27.02   18.67   0
   2  -3   3  198.10    8.42   0
   4  -6  10    2.51    8.19   0
  -7  -4   0    7.35   18.31   0
  -7   2   0    4.43   10.73   0
  -6  -9   1   -2.54   27.88   0
  -5 -10   1   10.79   25.53   0
  -5  -4  -1   57.81   20.83   0
  -4 -13   3   11.01   32.68   0
  -4 -10   1   36.74   30.48   0
  -4  -8   0   54.54   30.60   0
  -4  -5  -1  150.73   28.03   0
  -3 -14   4   39.91   33.83   0
  -3 -13   3   67.01   32.13   0
  -3 -10   1   35.02   25.82   0
  -3  -8   0  147.80   29.91   0
  -3  -5  -1  -11.57   19.70   0
  -2 -11   2    3.11   22.29   0
  -2  -4  -1   30.89   15.64   0
  -1 -10   2   87.29   25.29   0
  -1  -6   0    2.97   16.15   0
   0 -10   3   37.45   23.14   0
   0  -6   1  191.77   25.23   0
   2  -8   5   12.28   16.64   0
   3  -7   7   26.95   13.86   0
  -7  -7   1   22.03   25.74   0
  -7  -3   0   81.15   22.09   0
  -7  -2   0   14.35   17.93   0
  -6 -10   2   36.73   35.69   0
  -6  -6   0   -1.43   15.64   0
  -5 -11   2    0.55   26.50   0
  -5  -7   0   25.83   24.66   0
  -5  -3  -1   19.33   19.55   0
  -4 -11   2  115.92   39.08   0
  -3 -11   2    6.76   28.16   0
  -2 -14   5    2.90   29.06   0
  -2 -13   4   -7.04   27.29   0
  -2 -12   3  -11.31   21.27   0
  -2  -9   1   80.86   25.61   0
  -2  -7   0   37.68   21.20   0
  -1 -11   3   21.77   25.99   0
  -1  -8   1  515.86   42.08   0
   0 -14   7    6.57   26.30   0
   0 -13   6   17.37   25.23   0
   0 -12   5   26.85   26.00   0
   0 -11   4   21.06   24.18   0
   0  -8   2   27.29   21.99   0
   1  -9   4  -15.17   16.94   0
   2 -12   9    8.63   22.96   0
   2  -6   4   81.66   14.67   0
   3  -5   6   34.69    8.47   0
  -7  -6   1    0.14   23.85   0
  -7  -1   0   11.89   17.31   0
  -7   0   0   22.79   16.19   0
  -7   1   0    3.27   11.96   0
  -6  -8   1   26.18   24.64   0
  -6  -5   0   13.99   19.44   0
  -5 -12   3   21.57   34.39   0
  -5  -9   1   24.81   25.34   0
  -5  -2  -1    8.41   17.15   0
  -4 -12   3    5.31   32.85   0
  -4  -9   1    0.40   29.43   0
  -4  -7   0   20.95   24.66   0
  -4  -4  -1   18.81   19.82   0
  -3 -14   5    9.26   35.97   0
  -3 -13   4   -8.14   30.38   0
  -3 -12   3    9.06   25.91   0
  -3  -9   1   49.70   29.83   0
  -3  -7   0   60.36   23.61   0
  -3  -4  -1   31.72   16.76   0
  -2 -10   2   93.63   31.39   0
  -2  -3  -1    0.13   11.95   0
  -1 -14   6    2.94   23.94   0
  -1 -13   5   -9.06   21.64   0
  -1 -12   4   19.97   21.82   0
  -1  -5   0   29.83   16.15   0
   1 -13   8   10.29   24.03   0
   1 -12   7   -9.66   17.59   0
   1 -10   5   60.15   22.70   0
   1  -5   2    5.50   11.57   0
   2 -11   8   85.56   22.89   0
   2 -10   7   39.64   18.95   0
   2  -9   6   18.03   17.25   0
   3 -10  10   -2.07   16.04   0
   3  -8   8   33.42   15.99   0
   4  -7  11   -0.32    8.85   0
  -6  -9   2   -1.25   29.29   0
  -6  -7   1   34.07   27.08   0
  -5 -10   2    4.45   26.16   0
  -5  -8   1   69.94   31.92   0
  -5  -6   0   23.74   20.43   0
  -5  -1  -1   10.00   15.06   0
  -5   2  -1    7.19    8.09   0
  -4 -13   4  -14.05   31.19   0
  -4  -3  -1   70.37   20.58   0
  -2 -11   3   91.73   33.24   0
  -2  -8   1   82.18   29.05   0
  -2  -6   0   55.93   21.52   0
  -2  -2  -1  130.39   17.18   0
  -1  -9   2  117.10   26.16   0
  -1  -7   1   18.97   18.98   0
   0 -14   8    9.70   26.68   0
   0  -9   3   31.01   18.97   0
   0  -5   1   86.31   18.85   0
   1 -11   6   32.95   18.06   0
   1  -7   3  542.91   34.22   0
   3  -9   9   15.22   15.14   0
  -7  -5   1   39.91   24.33   0
  -6  -4   0   38.88   20.29   0
  -5 -12   4    3.28   38.34   0
  -5 -11   3    8.50   28.52   0
  -5   0  -1   49.18   13.98   0
  -5   1  -1   12.60   10.18   0
  -4 -10   2    7.74   25.43   0
  -4  -8   1   65.94   31.27   0
  -4  -6   0   31.41   23.65   0
  -3 -11   3   34.12   30.96   0
  -3 -10   2   36.63   25.88   0
  -3  -6   0   -0.88   23.37   0
  -3  -3  -1  231.34   24.01   0
  -2 -14   6   24.01   30.28   0
  -2 -13   5   16.85   25.79   0
  -2 -12   4   29.05   25.58   0
  -1 -14   7   30.80   26.44   0
  -1 -10   3   63.47   23.88   0
  -1  -4   0   69.91   18.77   0
   0 -13   7   12.18   24.79   0
   0 -12   6   46.71   27.35   0
   0 -11   5   12.33   23.20   0
   0 -10   4   52.26   24.77   0
   0  -7   2  192.81   25.58   0
   1 -13   9    8.18   24.53   0
   2 -12  10   -4.96   19.42   0
   2  -7   5   92.91   18.33   0
  -7  -7   2   18.95   24.71   0
  -7  -4   1    8.67   19.92   0
  -6 -10   3   19.69   31.57   0
  -6  -8   2    9.18   27.66   0
  -6  -6   1   69.16   27.58   0
  -6  -3   0   16.99   18.69   0
  -5  -9   2   10.49   28.82   0
  -5  -7   1   53.23   29.44   0
  -5  -5   0   11.77   17.10   0
  -4 -13   5   33.58   36.70   0
  -4 -12   4   16.34   29.72   0
  -4 -11   3  -15.30   25.26   0
  -4  -2  -1   95.02   19.14   0
  -3 -14   6   -9.88   30.84   0
  -3 -13   5   36.00   30.48   0
  -3 -12   4   35.92   31.50   0
  -3  -8   1   25.37   21.78   0
  -3  -2  -1   28.56   14.65   0
  -2  -9   2  126.24   28.60   0
  -2  -5   0   -8.53   19.19   0
  -2  -1  -1  243.05   17.09   0
  -1 -13   6   -0.20   22.26   0
  -1 -12   5   29.25   21.24   0
  -1 -11   4  192.51   33.71   0
   0 -14   9    2.79   27.21   0
   1 -12   8    4.85   22.00   0
   1  -8   4   34.82   19.35   0
   2 -11   9   57.04   21.82   0
   3 -10  11    1.85   16.17   0
  -7  -6   2   15.67   26.03   0
  -7  -3   1    7.74   19.88   0
  -6  -2   0    7.53   16.64   0
  -5 -10   3   28.43   33.50   0
  -5  -4   0   13.81   19.19   0
  -4  -9   2  143.76   34.45   0
  -4  -5   0   -6.35   20.65   0
  -4  -1  -1   -1.16   13.32   0
  -3  -9   2   -2.70   22.29   0
  -2 -14   7  -11.32   28.38   0
  -2 -13   6    9.22   29.54   0
  -2 -10   3   64.10   26.39   0
  -2  -7   1  340.05   36.93   0
  -1 -14   8  -14.22   26.76   0
  -1  -8   2   72.02   23.65   0
  -1  -6   1  140.08   23.77   0
   0 -13   8    4.06   25.26   0
   0  -8   3   64.83   24.25   0
   1 -11   7    1.35   19.50   0
   1 -10   6   44.56   21.94   0
   1  -9   5   -2.38   17.67   0
   1  -6   3   98.36   18.40   0
   1  -4   2   96.98   13.14   0
   2 -10   8   12.25   18.03   0
   2  -9   7    3.98   18.39   0
   2  -8   6  159.45   22.50   0
   2  -5   4  103.77   13.13   0
  -6  -9   3   -5.28   24.23   0
  -6  -7   2   76.82   31.07   0
  -6  -5   1    5.42   20.36   0
  -5 -12   5   39.50   37.83   0
  -5 -11   4   24.30   31.15   0
  -5  -8   2   67.86   32.64   0
  -4 -10   3   25.17   27.61   0
  -4  -7   1  172.17   31.91   0
  -3 -13   6    7.90   33.29   0
  -3 -10   3  -12.17   22.83   0
  -3  -7   1   16.68   21.03   0
  -3  -5   0   68.75   21.85   0
  -3  -1  -1 4246.81   71.40   0
  -2 -12   5   10.92   24.09   0
  -2 -11   4   -0.02   22.40   0
  -1 -13   7    5.15   23.48   0
  -1  -9   3  295.51   35.75   0
   0 -12   7   34.74   26.42   0
   0  -9   4  112.52   27.15   0
   0  -4   1   95.35   15.23   0
   1 -13  10    4.39   24.60   0
   3  -9  10   33.58   17.11   0
   3  -6   7  109.44   14.47   0
  -7  -7   3    2.79   28.76   0
  -7  -5   2   51.38   27.26   0
  -7  -2   1    8.82   16.49   0
  -6 -10   4    2.74   30.67   0
  -6  -1   0   20.23   15.57   0
  -5  -9   3   11.54   30.02   0
  -5  -6   1    5.09   19.54   0
  -5  -3   0   12.66   18.04   0
  -4 -13   6   -4.53   33.56   0
  -4 -12   5    2.92   29.36   0
  -4 -11   4   42.88   31.25   0
  -4  -8   2   70.47   31.89   0
  -4  -4   0   21.72   21.31   0
  -4   0  -1  797.17   31.71   0
  -3 -12   5   26.85   28.73   0
  -3 -11   4   19.54   26.59   0
  -2 -14   8   19.42   30.77   0
  -2  -8   2   50.32   23.55   0
  -2  -4   0  310.64   29.99   0
  -2   0  -1 1213.77   26.58   0
  -1 -14   9    0.95   33.68   0
  -1 -12   6   69.45   25.16   0
  -1 -11   5   17.69   21.52   0
  -1 -10   4   45.69   22.67   0
  -1  -3   0 1100.13   38.37   0
   0 -11   6  124.36   27.46   0
   0 -10   5   30.25   20.07   0
   0  -6   2  196.09   23.49   0
   1 -12   9   41.38   25.37   0
   2 -11  10   22.31   19.54   0
   3  -8   9  138.62   19.84   0
   3  -7   8    1.87   13.14   0
  -7  -1   1   12.62   17.63   0
  -6  -8   3   13.68   25.49   0
  -6  -6   2   29.59   25.81   0
  -6  -4   1   57.67   22.99   0
  -6   0   0   19.40   16.10   0
  -5 -12   6  135.47   50.63   0
  -5 -11   5   31.37   38.04   0
  -5 -10   4   25.37   34.50   0
  -4  -6   1  155.77   32.52   0
  -4   1  -1   15.20    9.65   0
  -3  -8   2   36.94   23.98   0
  -3  -4   0   17.74   20.17   0
  -2 -13   7    5.27   27.67   0
  -2 -12   6   13.63   29.28   0
  -2  -9   3   12.86   20.98   0
  -2  -6   1   87.71   23.78   0
  -1 -13   8    9.76   27.58   0
  -1  -7   2  -17.71   16.68   0
  -1  -5   1   41.70   20.08   0
   0 -13   9   16.26   22.82   0
   1 -11   8   17.69   20.95   0
   1  -7   4   31.48   17.63   0
   2 -10   9  -10.32   17.56   0
   2  -6   5  139.55   18.09   0
  -7  -6   3   59.45   30.73   0
  -7  -4   2   18.27   22.44   0
  -6 -10   5   90.54   46.44   0
  -6  -9   4    8.43   30.13   0
  -6   1   0   32.74   15.32   0
  -5  -7   2   25.61   22.61   0
  -5  -5   1  184.89   30.26   0
  -5  -2   0   64.60   21.42   0
  -4 -13   7   20.26   36.00   0
  -4 -12   6    8.88   36.64   0
  -4 -11   5  103.32   41.41   0
  -4 -10   4   77.60   32.98   0
  -4  -9   3   26.90   28.49   0
  -3 -13   7  -15.58   29.50   0
  -3 -12   6   55.73   36.24   0
  -3 -11   5   20.08   31.51   0
  -3 -10   4   40.41   32.80   0
  -3  -9   3   41.68   26.21   0
  -3  -6   1    8.70   20.60   0
  -3   0  -1  117.64   13.52   0
  -2 -11   5   44.14   25.88   0
  -2 -10   4   41.78   25.08   0
  -1 -12   7    9.64   25.84   0
  -1  -8   3   70.93   27.64   0
   0 -12   8    4.82   20.80   0
   0  -7   3   43.23   18.40   0
   1 -12  10   -3.44   22.90   0
   1 -10   7   65.43   23.75   0
   1  -9   6   14.80   18.73   0
   1  -8   5   32.96   20.29   0
   2  -9   8   93.31   23.19   0
   4  -7  12    9.21   10.43   0
  -7   0   1    7.15   16.00   0
  -6  -7   3   23.28   28.53   0
  -6  -3   1    7.99   17.48   0
  -6   2   0   32.39   13.86   0
  -6   4   0   11.97    8.50   0
  -5  -8   3   24.87   25.92   0
  -4  -7   2  117.14   29.91   0
  -4  -3   0   18.74   19.17   0
  -4   2  -1   94.30    9.57   0
  -2 -13   8  -11.71   24.35   0
  -2  -7   2  223.84   33.08   0
  -1 -11   6  191.35   34.29   0
  -1 -10   5   41.12   22.83   0
  -1  -9   4  134.37   27.69   0
   0 -13  10  -24.08   25.51   0
   0 -11   7   61.22   23.44   0
   0 -10   6  120.19   29.57   0
   0  -9   5   42.37   23.31   0
   0  -8   4   29.04   22.48   0
   1  -5   3 3552.26   68.48   0
   2 -11  11   21.24   21.62   0
   2  -8   7   91.49   20.71   0
   2  -7   6  128.52   19.59   0
   3  -9  11   -1.49   15.93   0
  -7  -7   4    9.74   25.12   0
  -7  -5   3   -1.21   24.43   0
  -7  -3   2   -7.18   18.76   0
  -7   1   1   20.28   15.20   0
  -6  -8   4   22.32   31.72   0
  -6  -5   2   62.40   23.74   0
  -6   3   0   33.07   12.09   0
  -5 -11   6   16.57   35.84   0
  -5 -10   5  152.68   41.38   0
  -5  -9   4    3.18   26.41   0
  -5  -6   2   70.30   29.88   0
  -5  -4   1   13.90   20.48   0
  -4  -8   3   81.40   33.86   0
  -4  -5   1   49.79   21.44   0
  -3 -13   8   13.95   33.31   0
  -3  -7   2   54.95   24.25   0
  -3  -3   0  134.97   23.49   0
  -2 -12   7  -28.93   22.97   0
  -2  -8   3   25.58   21.95   0
  -2  -5   1   43.55   19.88   0
  -2  -3   0  249.31   23.46   0
  -1 -13   9   -2.30   23.75   0
  -1  -6   2  367.92   34.93   0
  -1  -2   0 1101.25   33.17   0
   0 -12   9   15.24   25.50   0
   0  -5   2  165.89   20.35   0
   0  -3   1  920.95   30.80   0
   1 -11   9    5.04   21.38   0
   1  -3   2  523.39   19.91   0
  -7   2   1    4.05   12.46   0
  -6 -10   6   46.57   37.42   0
  -6  -9   5   44.53   32.68   0
  -6  -6   3    6.48   25.52   0
  -6  -2   1   43.35   19.88   0
  -5  -1   0   34.35   16.43   0
  -4 -12   7   40.24   37.00   0
  -4 -11   6  137.07   40.27   0
  -4 -10   5  266.52   46.47   0
  -4  -9   4   30.27   29.00   0
  -3 -12   7   15.58   29.21   0
  -3 -11   6   99.06   37.68   0
  -3 -10   5  118.97   37.78   0
  -3  -9   4   -7.61   28.49   0
  -3  -8   3   41.06   24.90   0
  -3  -5   1  116.50   26.03   0
  -2 -13   9   -2.11   30.51   0
  -2 -11   6  189.86   37.05   0
  -2 -10   5   68.56   28.14   0
  -2  -9   4   44.78   24.34   0
  -2   1  -1  232.44    8.72   0
  -1 -12   8   16.73   23.53   0
   0 -13  11    3.58   28.14   0
   1 -12  11   11.88   24.72   0
   1 -10   8   22.13   20.27   0
   2 -11  12   25.56   24.05   0
   2 -10  10   37.48   19.73   0
   2  -4   4   94.09   11.37   0
   3  -8  10    6.47   14.39   0
   4  -6  11   -5.08    9.50   0
  -7  -6   4   10.19   25.32   0
  -7  -4   3   50.12   27.02   0
  -7  -2   2   12.28   18.30   0
  -7   3   1    6.95   11.96   0
  -6  -4   2    5.20   19.88   0
  -5 -11   7   14.40   41.32   0
  -5  -8   4    5.89   28.14   0
  -5  -7   3   25.89   23.71   0
  -4  -6   2   23.52   21.30   0
  -4  -2   0   61.35   18.89   0
  -3 -13   9   -3.14   32.23   0
  -3   1  -1 4044.32   47.77   0
  -2 -12   8   16.30   30.13   0
  -1 -13  10   12.42   25.01   0
  -1 -11   7    5.74   22.79   0
  -1 -10   6  110.91   31.69   0
  -1  -7   3  302.01   33.38   0
  -1  -4   1  246.16   23.69   0
   0 -11   8   -1.09   18.19   0
   0  -6   3 1763.47   60.72   0
   1 -11  10   48.16   24.91   0
   1  -9   7    3.53   17.97   0
   1  -6   4  392.25   29.13   0
   2  -9   9   45.35   21.09   0
   3  -9  12   35.05   19.22   0
   3  -7   9   39.82   15.70   0
   3  -4   6  425.55   15.04   0
  -7  -7   5   30.97   30.28   0
  -7   4   1    0.61    9.78   0
  -6  -9   6  102.51   42.31   0
  -6  -8   5   32.22   34.05   0
  -6  -7   4   46.35   27.91   0
  -6  -1   1   12.97   17.16   0
  -5  -9   5  157.50   40.40   0
  -5  -5   2  276.45   36.30   0
  -5  -3   1   13.56   19.58   0
  -5   0   0   14.57   14.55   0
  -4 -12   8   -6.93   34.39   0
  -4 -11   7   14.58   36.57   0
  -4  -7   3   84.00   32.71   0
  -4  -4   1  213.64   30.34   0
  -3 -12   8    2.97   28.34   0
  -3  -6   2   34.88   23.88   0
  -2 -13  10   -3.43   33.30   0
  -2 -11   7  129.05   37.40   0
  -2  -6   2  408.26   38.42   0
  -1 -13  11   -2.06   28.81   0
  -1 -12   9   29.32   29.11   0
  -1  -9   5  114.49   26.83   0
  -1  -8   4  179.53   30.07   0
   0 -12  10   15.73   22.52   0
   0 -10   7   48.87   22.30   0
   0  -9   6   57.64   24.07   0
   0  -7   4   67.87   23.51   0
   1 -12  12    0.31   22.68   0
   1  -8   6   31.83   19.96   0
   1  -7   5   22.22   17.51   0
   2 -10  11   -4.69   19.32   0
  -7  -5   4   21.17   27.95   0
  -7  -1   2   38.74   18.48   0
  -6  -5   3  151.33   33.56   0
  -5  -6   3  115.66   33.97   0
  -4 -10   6   19.07   29.46   0
  -4  -9   5  147.09   37.92   0
  -4  -8   4    4.01   24.81   0
  -3 -11   7    4.88   26.65   0
  -3 -10   6   40.21   34.55   0
  -3  -7   3   31.11   24.26   0
  -3  -4   1   13.83   21.46   0
  -3  -2   0  223.02   23.98   0
  -2 -10   6  307.29   43.07   0
  -2  -9   5   62.03   30.19   0
  -2  -8   4   18.78   26.65   0
  -2  -7   3    4.39   21.79   0
  -2  -4   1   61.61   19.02   0
  -2  -2   0  544.35   28.58   0
  -1 -11   8    2.54   26.72   0
   0 -11   9   17.59   24.70   0
   0  -8   5    1.29   17.21   0
   1 -10   9   57.19   23.42   0
   2  -8   8   22.32   15.87   0
   3  -6   8   68.54   14.89   0
   3  -5   7   23.40    9.96   0
  -7  -6   5   11.75   29.31   0
  -7  -3   3    1.16   20.76   0
  -6  -6   4   32.60   29.30   0
  -6  -3   2   17.54   16.54   0
  -5 -11   8   57.79   40.45   0
  -5 -10   7   19.03   37.43   0
  -5  -7   4   16.72   31.10   0
  -4 -12   9   24.86   37.69   0
  -4  -5   2   38.00   26.08   0
  -4  -1   0  226.22   23.18   0
  -3 -12   9   18.42   30.03   0
  -3  -9   5  100.17   32.14   0
  -3  -8   4   74.71   28.14   0
  -2 -13  11   46.49   35.14   0
  -2 -12   9   25.86   27.66   0
  -1 -12  10   -2.72   26.89   0
  -1 -10   7  149.90   34.98   0
  -1  -5   2    7.70   15.85   0
   0 -12  11    7.68   24.14   0
   1 -11  11   10.37   22.84   0
   2  -7   7  102.51   19.39   0
   2  -6   6   76.79   16.61   0
   2  -5   5  494.98   25.11   0
   3  -8  11    6.16   16.69   0
  -7  -7   6   18.60   31.46   0
  -7   0   2  -11.08   16.31   0
  -6  -9   7   18.31   34.89   0
  -6  -8   6   37.21   35.53   0
  -6  -7   5   26.10   27.41   0
  -6   0   1   -7.71   15.96   0
  -5  -9   6   17.30   30.29   0
  -5  -8   5   18.85   27.62   0
  -5  -4   2  200.86   30.80   0
  -5  -2   1   40.63   20.06   0
  -5   1   0   36.47   14.34   0
  -4 -11   8   31.83   33.57   0
  -4  -6   3   90.02   30.71   0
  -4  -3   1  140.48   26.66   0
  -3 -11   8   53.98   36.83   0
  -3  -5   2  119.01   30.33   0
  -2 -11   8    0.23   23.97   0
  -1  -9   6  305.67   39.83   0
  -1  -6   3  346.04   35.20   0
   0 -10   8    8.13   19.25   0
   0  -4   2   81.39   14.92   0
   1  -9   8   15.08   19.57   0
   2 -10  12   11.16   22.72   0
   2  -9  10   62.34   20.78   0
  -7  -4   4   12.55   18.76   0
  -7  -2   3   20.19   20.84   0
  -6  -4   3    9.01   21.67   0
  -6  -2   2   19.05   18.11   0
  -5 -11   9   26.96   39.76   0
  -5  -5   3   95.55   30.76   0
  -4 -12  10   19.90   37.57   0
  -4 -10   7   30.80   31.35   0
  -4  -9   6  110.87   35.88   0
  -4  -8   5   58.48   37.19   0
  -4  -7   4  111.11   31.57   0
  -3 -12  10   33.86   35.30   0
  -3 -10   7   84.54   33.61   0
  -2 -12  10   -0.22   26.12   0
  -2 -10   7    8.03   24.32   0
  -2  -5   2   31.89   19.93   0
  -1 -12  11   -2.42   27.56   0
  -1 -11   9    7.84   19.76   0
  -1  -8   5   44.24   21.63   0
  -1  -7   4    7.41   19.34   0
  -1  -3   1  863.93   35.83   0
   0 -12  12  -11.14   23.01   0
   0 -11  10   19.88   21.96   0
   0  -9   7   71.24   22.40   0
   1 -11  12   12.09   23.87   0
   1 -10  10   13.77   22.51   0
   1  -8   7    9.33   18.33   0
   1  -4   3   67.93   12.54   0
  -7  -6   6   29.38   32.44   0
  -7  -5   5   -1.87   23.75   0
  -6  -9   8   11.66   40.44   0
  -6  -5   4   81.47   32.02   0
  -5 -10   8   40.70   35.18   0
  -5  -9   7   77.04   40.25   0
  -5  -6   4   69.64   32.42   0
  -4 -11   9    5.69   31.56   0
  -3 -11   9    2.70   33.15   0
  -3  -9   6  118.68   35.99   0
  -3  -8   5   29.54   25.67   0
  -3  -7   4   15.82   27.54   0
  -3  -6   3   22.10   23.79   0
  -3  -3   1  211.34   28.00   0
  -3  -1   0  169.39   20.45   0
  -2 -12  11   24.03   32.85   0
  -2 -11   9    2.37   25.27   0
  -2  -9   6    3.96   22.16   0
  -2  -8   5   54.11   24.93   0
  -2  -7   4  130.09   33.59   0
  -2  -6   3  113.77   26.59   0
  -1 -10   8   16.74   26.43   0
   0 -10   9   10.27   22.38   0
   0  -8   6   34.27   18.90   0
   0  -7   5   51.79   22.56   0
   0  -5   3   24.76   14.24   0
   1  -7   6   76.57   21.20   0
   1  -5   4  742.10   34.82   0
   2 -10  13    5.86   23.00   0
   2  -8   9   72.53   22.30   0
  -7  -7   7   16.25   32.28   0
  -7  -3   4    5.95   23.18   0
  -6  -8   7   52.23   34.37   0
  -6  -7   6  -10.09   29.75   0
  -6  -6   5   89.27   31.37   0
  -5  -8   6  117.31   36.25   0
  -5  -7   5    2.51   23.41   0
  -5  -3   2   36.68   22.87   0
  -5  -1   1   58.35   19.28   0
  -4 -10   8  139.88   41.23   0
  -4  -4   2   29.85   20.86   0
  -3 -12  11    1.86   33.24   0
  -2 -10   8  121.45   36.21   0
  -2  -3   1   22.97   15.27   0
  -1 -12  12    3.01   29.66   0
  -1 -11  10    7.66   26.86   0
   0 -11  11   -0.55   20.54   0
   1 -11  13   38.02   26.78   0
   1  -9   9    3.98   18.54   0
   1  -6   5  555.50   34.31   0
   2  -9  11   10.77   17.11   0
  -5 -10   9   43.04   39.41   0
  -4 -11  10   10.47   35.52   0
  -4  -9   7   54.37   32.48   0
  -4  -5   3  155.93   30.43   0
  -3 -10   8   53.33   31.25   0
  -1  -9   7   25.42   21.68   0
   0  -6   8  111.62   13.39   0
   1  -9  15   29.01   16.41   0
   2  -8  10   64.00   20.70   0
   2  -3   1   10.07   13.49   0
   3  -8   9  123.58   26.74   0
   3  -5   3   36.03   23.01   0
   3   5  -6   73.88   12.70   0
   4  -8   9    2.01   20.96   0
   4  -3   0   22.64   20.97   0
   4   1  -4  128.34   24.97   0
   5  -8   9   16.14   26.85   0
   5  -3   0   21.53   20.81   0
   5   1  -4   20.06   17.37   0
   5   4  -6   -0.51   15.69   0
   5   6  -7   -8.26   15.18   0
   6  -6   5   36.40   26.17   0
   6  -5   3   15.79   26.86   0
   6  -3   0   23.44   25.90   0
   6  -2  -1   20.76   20.99   0
   6  -1  -2   25.74   23.14   0
   6   0  -3   13.19   20.01   0
   6   1  -4   74.91   26.77   0
   6   4  -6    9.82   18.70   0
   7  -3   1    0.40   23.08   0
   7   3  -5   44.59   25.50   0
   7   5  -6  -14.52   19.61   0
   7   7  -7   -7.91   19.81   0
  -1  -6  10  883.31   15.60   0
   0  -8  13   46.30   13.88   0
   0  -5   6   18.45    8.76   0
   1  -8  11   11.78   14.53   0
   2  -7   7   99.96   22.47   0
   2  -4   2  124.36   21.97   0
   2   1  -3  443.07   23.05   0
   3  -9  12   32.35   21.18   0
   3  -3   0  141.63   26.88   0
   3  -2  -1   34.31   17.49   0
   3  -1  -2  690.01   38.95   0
   3   3  -5  102.05   15.34   0
   4  -7   6   23.52   21.06   0
   4  -6   4  281.04   35.74   0
   4  -4   1   22.05   19.81   0
   4   4  -6   13.55   14.31   0
   4  10  -8  112.13   13.32   0
   5  -7   6  100.00   31.07   0
   5  -6   4   10.99   20.74   0
   5  -4   1   33.63   22.35   0
   5   2  -5  121.99   26.03   0
   5   9  -8   25.04   14.55   0
   6  -4   1   31.69   27.50   0
   6   2  -5   13.96   20.96   0
   6   6  -7    6.88   16.29   0
   6   9  -8   27.00   16.32   0
   7  -4   2   24.34   29.29   0
   7  -2  -1    1.83   26.78   0
   7  -1  -2   35.37   24.62   0
   7   0  -3   -8.82   23.80   0
   0  -7  10  119.91   14.99   0
   1  -9  14   -4.11   14.02   0
   1  -4   3   72.21   14.59   0
   2  -8   9   46.85   20.50   0
   2  -6   5  131.19   21.91   0
   3  -9  11    1.98   18.95   0
   3  -8   8   23.85   19.92   0
   3  -7   6  139.16   28.26   0
   3  -6   4   11.06   21.06   0
   3   0  -3  130.10   19.79   0
   4  -8   8   35.02   21.22   0
   4  -5   2   89.95   27.85   0
   4   2  -5  338.57   30.84   0
   4   6  -7   76.35   15.66   0
   5  -8   8    5.85   20.78   0
   5  -5   2    2.82   20.88   0
   6  -7   6   23.07   27.32   0
   6  -6   4   37.08   28.38   0
   6  -5   2   -1.38   25.25   0
   7  -5   3   46.88   31.47   0
   7  -3   0   62.04   30.58   0
   7   1  -4   87.45   27.76   0
   7   2  -5   -7.24   22.13   0
   7   4  -6   18.92   23.46   0
   7   6  -7   10.54   20.50   0
   2  -5   3  151.97   24.11   0
   3  -4   1   22.85   18.69   0
   4  -9  10   17.73   23.93   0
   4  -7   5  163.93   32.98   0
   5  -8   7   13.07   25.39   0
   5  -7   5  126.48   30.53   0
   5  -6   3  112.31   32.50   0
   5  -3  -1   26.44   21.64   0
   5  -2  -2   89.77   25.31   0
   5  -1  -3   16.82   19.30   0
   5   0  -4   -4.94   19.99   0
   5   3  -6  152.39   26.05   0
   5   5  -7   17.62   17.26   0
   5   8  -8   21.69   14.53   0
   6  -3  -1   14.62   22.57   0
   6  -2  -2   16.69   21.10   0
   6  -1  -3    2.37   20.29   0
   6   0  -4    1.10   23.23   0
   6   3  -6    5.12   19.22   0
   6   5  -7    5.70   18.06   0
   6   8  -8   10.50   17.98   0
   7  -4   1    3.08   26.21   0
   1  -9  13    5.47   15.52   0
   2   4  -5  128.83   10.05   0
   3  -9  10   42.92   22.22   0
   3  -5   2    3.46   17.69   0
   3   1  -4   23.53   12.82   0
   4  -8   7   53.88   23.35   0
   4  -6   3   15.80   19.87   0
   4  -4   0    3.40   23.67   0
   4  -3  -1  141.28   28.18   0
   4  -2  -2   91.13   24.43   0
   4  -1  -3   -7.10   16.74   0
   4   9  -8   85.99   13.50   0
   5  -4   0    1.18   20.09   0
   6  -7   5   12.93   26.02   0
   6  -6   3   -2.29   22.06   0
   6  -4   0   -1.04   21.32   0
   6   1  -5  138.03   31.18   0
   6   7  -8    5.06   16.07   0
   7  -5   2   49.59   31.12   0
   7  -3  -1   -5.75   22.47   0
   7  -2  -2   29.04   27.30   0
   7  -1  -3   17.11   25.41   0
   7   0  -4  137.54   34.64   0
   7   3  -6   62.65   26.89   0
   7   5  -7  -14.26   19.54   0
   0  -9  16   11.45   10.43   0
   0  -8  12   12.02   13.26   0
   2  -8   8    8.16   16.47   0
   2  -7   6  161.29   25.68   0
   3  -8   7   48.56   22.36   0
   3  -7   5   99.52   23.35   0
   3   7  -7   91.76   10.07   0
   4  -9   9   44.20   22.80   0
   4  -5   1  137.10   30.72   0
   4   0  -4   22.54   17.49   0
   4   3  -6   67.64   18.47   0
   5  -8   6   37.46   28.01   0
   5  -7   4   77.17   27.17   0
   5  -5   1   46.48   24.70   0
   5   1  -5  222.10   29.86   0
   5   7  -8   31.45   15.82   0
   6  -7   4   -1.70   26.81   0
   6  -5   1   32.36   24.76   0
   6   4  -7   -7.94   16.47   0
   7  -5   1   51.31   34.58   0
   7  -4   0   23.12   25.89   0
   7   1  -5    3.80   20.42   0
   2  -6   4   86.33   21.83   0
   2   2  -4   40.03    9.66   0
   3  -9   9    8.84   20.42   0
   3  -6   3   19.22   18.09   0
   4  -9   8  115.43   30.93   0
   4  -8   6   37.08   22.47   0
   4  -7   4    2.08   19.35   0
   4   5  -7   10.68   13.59   0
   5  -6   2   89.91   27.75   0
   5  -3  -2   37.45   26.59   0
   5  -2  -3    1.70   22.75   0
   5   2  -6  779.42   49.09   0
   5   4  -7   47.92   18.37   0
   6  -6   2   -9.83   24.47   0
   6  -4  -1   48.74   29.39   0
   6  -3  -2   37.79   25.10   0
   6  -2  -3   -6.51   20.26   0
   6  -1  -4   58.38   29.92   0
   6   2  -6   11.39   17.74   0
   6   6  -8   -0.17   16.53   0
   7  -2  -3    8.91   27.44   0
   7   2  -6   34.10   25.71   0
   7   4  -7   17.29   23.68   0
   1  -9  12   17.85   14.93   0
   2  -4   1   50.76   19.02   0
   2  -3   0  253.19   23.90   0
   2  -2  -1  213.56   21.40   0
   3  -4   0   32.36   22.51   0
   3  -3  -1  194.28   26.36   0
   3  -2  -2  540.69   36.53   0
   3   2  -5  263.63   22.40   0
   3   4  -6   86.54   13.63   0
   4  -6   2   58.93   23.20   0
   4   1  -5  494.89   35.81   0
   4   8  -8  132.35   16.22   0
   5  -9   7    0.95   25.49   0
   5  -8   5   67.20   30.73   0
   5  -7   3    0.42   25.06   0
   5  -5   0   12.72   28.00   0
   5  -4  -1   22.69   22.12   0
   5  -1  -4   23.12   19.63   0
   6  -8   5    6.78   30.55   0
   6  -7   3  -10.60   26.48   0
   6  -5   0    7.36   22.86   0
   6   0  -5  149.24   33.07   0
   7  -6   2   35.62   30.77   0
   7  -4  -1    3.21   23.92   0
   7  -3  -2   15.25   24.93   0
   7  -1  -4  106.54   31.01   0
   7   0  -5   27.70   27.59   0
   7   6  -8   10.93   18.67   0
   0  -9  15    1.41   10.87   0
   0  -7   9   20.09   10.94   0
   2  -8   7   73.52   20.71   0
   2  -1  -2  455.49   26.37   0
   3 -10  11    7.80   20.07   0
   3  -9   8    9.77   19.25   0
   3  -8   6   47.07   20.35   0
   3  -7   4   31.12   22.02   0
   3  -5   1   10.93   22.09   0
   3  -1  -3   54.70   17.32   0
   4  -9   7   70.43   28.22   0
   4  -8   5   -6.30   17.75   0
   4  -7   3   18.06   26.32   0
   4  -4  -1  164.48   32.38   0
   4  -3  -2   68.42   24.23   0
   4  -2  -3  250.50   34.26   0
   5  -6   1   10.95   26.21   0
   5   0  -5  440.32   40.10   0
   5   6  -8   15.03   15.20   0
   6  -6   1   -4.02   22.33   0
   6   1  -6  184.39   33.08   0
   6   3  -7   16.73   19.70   0
   6   5  -8    8.88   20.21   0
   7  -6   1  -17.37   30.38   0
   7  -5   0   87.69   34.35   0
   7   1  -6    6.01   24.81   0
   7   3  -7   32.04   23.10   0
   7   5  -8   26.64   22.15   0
   0  -6   7  305.82   17.92   0
   0  -4   4 1517.80   29.75   0
   2  -9   9   35.10   19.57   0
   2  -7   5  107.76   23.09   0
   2  -5   2  134.70   21.35   0
   3   0  -4   41.22   17.24   0
   4 -10   9    3.70   24.33   0
   4  -5   0   18.83   20.69   0
   4  -1  -4  110.61   26.66   0
   4   2  -6   72.20   19.98   0
   5  -9   6   34.67   28.56   0
   5  -8   4   35.55   28.88   0
   5   3  -7   80.55   21.36   0
   6  -8   4   31.05   29.62   0
   6  -7   2    8.68   28.78   0
   6  -4  -2   16.53   27.34   0
   6  -3  -3   99.28   29.27   0
   6  -2  -4   61.80   29.79   0
   6   9  -9   21.88   14.78   0
   7  -4  -2    0.62   28.69   0
   7  -3  -3   -9.77   27.53   0
   7  -2  -4   47.59   31.35   0
   0  -8  11  175.12   17.74   0
   1  -9  11   20.48   14.64   0
   1  -3   1  338.46   20.79   0
   1  -2   0 1109.72   31.93   0
   2   0  -3   47.97   13.77   0
   3 -10  10   -1.54   19.96   0
   3  -8   5   -5.52   19.38   0
   3  -6   2    9.09   17.71   0
   4  -9   6    3.54   23.16   0
   4  -8   4   -5.07   22.02   0
   4  -6   1   51.60   22.81   0
   4   4  -7  128.03   19.09   0
   4   7  -8   25.60   13.04   0
   5  -7   2   80.70   28.43   0
   5  -5  -1  191.87   37.99   0
   5  -3  -3    1.67   19.46   0
   5  -2  -4   22.01   24.00   0
   5   1  -6   80.64   21.51   0
   5   5  -8   11.91   15.28   0
   5  11  -9    9.93    8.80   0
   6  -6   0    8.17   28.73   0
   6  -5  -1    7.09   23.59   0
   6  -1  -5  154.37   32.44   0
   6   2  -7    7.70   20.42   0
   6   4  -8   20.78   19.96   0
   6   8  -9    1.02   15.00   0
   7  -6   0   44.72   36.02   0
   7  -5  -1   30.02   30.20   0
   7  -1  -5   26.55   25.17   0
   7   2  -7    1.37   19.55   0
   7   4  -8   -6.09   20.68   0
   0  -9  14   33.25   11.98   0
   1 -10  14   25.79   15.59   0
   1  -4   2   76.82   13.15   0
   2  -6   3  205.76   24.87   0
   3  -9   7   30.13   18.47   0
   3  -7   3    2.82   20.58   0
   3   6  -7   16.30    8.50   0
   4 -10   8   35.40   27.33   0
   4  -7   2  180.23   34.76   0
   4   0  -5  334.84   31.86   0
   5  -9   5   74.26   32.11   0
   5  -8   3   20.97   27.87   0
   5  -6   0   -5.45   28.10   0
   5  -1  -5  269.07   36.43   0
   5  10  -9   30.43   11.85   0
   6  -8   3   38.96   30.41   0
   6  -7   1    3.12   28.57   0
   6   0  -6   33.83   26.44   0
   6   7  -9    4.48   17.86   0
   7   0  -6   55.03   26.25   0
   1  -5   3 3508.19   67.91   0
   1  -1  -1 5554.01   62.32   0
   1   2  -3  138.08    7.26   0
   2  -9   8   61.97   19.57   0
   2  -8   6  175.10   26.46   0
   3 -10   9  188.42   32.50   0
   3  -4  -1   15.19   17.58   0
   3  -3  -2   -5.34   15.62   0
   3   1  -5   54.25   15.96   0
   3   3  -6   13.03   11.98   0
   4  -4  -2   20.84   24.69   0
   5  -7   1    5.63   24.77   0
   5   2  -7  167.49   26.71   0
   5   9  -9    0.87   11.06   0
   6  -5  -2   63.66   32.20   0
   6  -4  -3   -4.89   22.07   0
   7  -5  -2   39.40   29.12   0
   7  -4  -3    4.93   27.86   0
   7  -3  -4   16.01   28.39   0
   7  -2  -5   -3.95   27.31   0
   7   1  -7   33.76   26.59   0
   7   3  -8   48.63   26.23   0
   7   6  -9   13.76   19.19   0
   1  -9  10    7.08   15.07   0
   2  -7   4   57.00   20.89   0
   3  -9   6    6.06   19.57   0
   3  -8   4    1.53   20.29   0
   3  -5   0   48.22   20.61   0
   3  -2  -3  265.10   27.63   0
   4 -10   7   14.64   24.40   0
   4  -9   5   24.35   21.80   0
   4  -8   3   -4.05   19.37   0
   4  -6   0   12.51   23.64   0
   4  -5  -1   30.47   21.30   0
   4  -3  -3   14.59   20.29   0
   4  -2  -4   35.55   24.13   0
   4   1  -6  620.89   40.03   0
   4   3  -7   10.41   16.27   0
   4   6  -8    2.11   12.48   0
   5 -10   6   12.27   27.81   0
   5  -9   4    6.26   26.95   0
   5  -4  -3   11.68   25.46   0
   5   0  -6 1817.82   74.92   0
   5   4  -8   13.57   15.13   0
   5   8  -9    2.54   12.66   0
   6  -8   2    6.96   25.15   0
   6  -6  -1   36.49   24.93   0
   6  -2  -5    7.79   22.98   0
   6   1  -7   59.80   21.99   0
   6   3  -8  -11.12   16.50   0
   6   6  -9    2.80   14.18   0
   7  -7   0   -3.43   33.66   0
   7  -6  -1   26.86   30.97   0
   7  -1  -6    5.43   23.34   0
   7   5  -9   32.37   21.62   0
   0  -5   5  987.18   26.62   0
   1 -10  13    8.49   14.65   0
   2  -5   1  157.85   24.07   0
   2  -4   0  329.13   27.33   0
   2  -3  -1   42.74   15.20   0
   2   1  -4  449.39   22.52   0
   2   3  -5  123.78   11.26   0
   3 -10   8   41.51   23.26   0
   3  -6   1   25.82   19.82   0
   4  -7   1   21.71   25.28   0
   5  -8   2   38.50   26.30   0
   5  -6  -1   18.40   23.71   0
   5  -5  -2  233.97   37.12   0
   5  -3  -4   14.55   20.49   0
   5  -2  -5  133.21   30.60   0
   5   7  -9   35.56   15.05   0
   6  -9   3   21.31   34.14   0
   6  -7   0  -10.28   23.92   0
   6  -1  -6  205.44   33.69   0
   6   5  -9   14.57   18.74   0
   7  -4  -4   -3.75   28.82   0
   7   0  -7   39.90   28.29   0
   7   2  -8   26.39   21.16   0
   7   4  -9   -3.30   23.71   0
   0  -9  13   39.31   11.99   0
   2  -9   7   10.26   16.48   0
   2  -8   5   15.63   17.48   0
   2  -2  -2  621.88   32.00   0
   3 -11  10   51.69   23.93   0
   3  -7   2   20.00   18.35   0
   3  -1  -4   11.93   14.38   0
   4 -10   6   17.82   24.74   0
   4  -9   4   52.37   25.07   0
   4  -1  -5  512.03   39.21   0
   5 -10   5   27.05   29.44   0
   5  -9   3    8.29   27.26   0
   5  -7   0   23.10   23.35   0
   5   1  -7   80.05   23.36   0
   5   3  -8   50.79   18.62   0
   6  -8   1   20.42   26.74   0
   6  -6  -2   60.49   33.21   0
   6  -5  -3  149.80   35.19   0
   6  -4  -4   20.88   28.23   0
   6   0  -7   85.90   29.30   0
   6   2  -8    0.22   18.63   0
   7  -7  -1   24.16   36.22   0
   7  -6  -2   25.82   31.43   0
   7  -5  -3    5.27   26.57   0
   7  -3  -5   41.66   28.41   0
   7  -2  -6   19.21   29.41   0
   0  -8  10  115.91   15.09   0
   0  -7   8   28.71    9.90   0
   1 -10  12    3.34   14.25   0
   2  -6   2   57.99   17.87   0
   3 -10   7   56.19   23.79   0
   3  -9   5   69.24   21.40   0
   3   5  -7   38.55   10.33   0
   4 -11   8  117.57   32.78   0
   4  -8   2    1.67   20.03   0
   4  -5  -2   10.22   23.23   0
   4  -4  -3   59.09   26.18   0
   4   5  -8   39.32   13.90   0
   5  -8   1   39.26   25.67   0
   5  -1  -6   75.32   23.05   0
   5   6  -9  220.16   24.00   0
   6  -9   2  -11.62   27.54   0
   6  -7  -1   27.99   27.61   0
   6  -3  -5   -3.42   21.55   0
   6  -2  -6    6.07   26.55   0
   6   4  -9   34.54   18.87   0
   7  -1  -7   14.75   27.06   0
   7   1  -8    9.82   22.82   0
   7   3  -9   41.96   24.56   0
   1  -9   9    1.03   15.16   0
   1   0  -2  286.59   14.85   0
   2  -7   3   -1.56   17.65   0
   2  -1  -3  439.05   26.92   0
   3 -11   9   -1.22   20.20   0
   3  -8   3    0.87   16.06   0
   3  -5  -1   83.53   22.25   0
   3  -4  -2  189.45   26.79   0
   3   0  -5  459.17   31.36   0
   3   2  -6  498.43   28.01   0
   4 -10   5   19.22   25.37   0
   4  -9   3   -3.68   22.82   0
   4  -7   0   32.76   25.88   0
   4  -6  -1  134.94   28.24   0
   4  -3  -4  160.38   28.51   0
   4   0  -6   54.06   18.74   0
   4   2  -7   19.92   16.47   0
   5 -10   4   -2.39   23.11   0
   5  -9   2   15.24   28.20   0
   5  -6  -2  109.88   30.47   0
   5  -5  -3   73.01   26.97   0
   5  -4  -4   14.19   21.29   0
   6  -8   0   35.83   28.31   0
   6   1  -8  100.06   26.86   0
   6   8 -10   19.35   15.46   0
   7  -6  -3   47.72   37.93   0
   7  -5  -4   -2.42   25.60   0
   7  -4  -5   35.48   32.40   0
   2  -9   6   -1.26   15.63   0
   3 -10   6   15.31   20.23   0
   3  -7   1  121.40   27.70   0
   3  -6   0   22.97   19.63   0
   3  -3  -3  212.26   26.72   0
   4 -11   7   15.22   22.95   0
   4  -2  -5  340.37   36.92   0
   5  -8   0   34.87   29.07   0
   5  -7  -1   56.29   26.19   0
   5  -3  -5  226.04   33.65   0
   5   0  -7    4.25   16.15   0
   5   2  -8   36.58   18.89   0
   5   5  -9   17.16   15.41   0
   6  -9   1  -15.22   26.98   0
   6  -6  -3    2.64   24.10   0
   6  -5  -4   61.02   28.55   0
   6  -4  -5   75.93   31.61   0
   6  -1  -7   74.29   24.67   0
   6   3  -9   24.77   20.07   0
   6   7 -10   24.08   16.44   0
   7  -7  -2  -16.51   28.38   0
   7  -3  -6   68.32   30.45   0
   7  -2  -7   10.23   27.25   0
   7   0  -8   66.51   26.78   0
   7   2  -9   14.82   23.69   0
   7   5 -10    4.65   18.11   0
   0  -6   6   26.68    8.43   0
   1 -10  11   -5.40   13.32   0
   2 -10   8   23.20   18.26   0
   2  -8   4  132.11   24.50   0
   3 -11   8   38.50   23.02   0
   3  -9   4   14.97   18.14   0
   3  -2  -4   -2.98   18.03   0
   4 -11   6   13.23   26.02   0
   4 -10   4  -12.15   22.31   0
   4  -8   1  107.31   28.34   0
   4   4  -8  137.80   19.74   0
   5 -10   3   10.15   24.09   0
   5  -2  -6  813.48   54.58   0
   6  -8  -1   -0.15   30.07   0
   6  -7  -2   77.72   31.94   0
   6  -3  -6   34.87   22.79   0
   6   0  -8  250.90   37.31   0
   6   6 -10    8.66   17.17   0
   7   4 -10   26.40   21.34   0
   0  -9  12   12.89   11.44   0
   1  -5   2    6.19   12.39   0
   1  -4   1  314.32   21.09   0
   1  -3   0 1073.40   34.81   0
   2  -6   1  118.03   23.20   0
   2  -5   0   -8.60   13.29   0
   2  -4  -1   45.89   16.13   0
   3  -8   2    5.83   16.78   0
   3   4  -7   63.75   12.46   0
   4  -9   2   15.44   22.36   0
   4  -6  -2   36.53   25.27   0
   4  -5  -3  165.54   32.22   0
   4  -1  -6  620.62   43.68   0
   4   1  -7   66.09   20.30   0
   5  -9   1   31.82   26.35   0
   5  -7  -2    1.52   25.98   0
   5  -6  -3  104.32   29.58   0
   5  -5  -4   75.81   30.61   0
   5  -1  -7  105.40   27.41   0
   5   1  -8   33.12   19.66   0
   5   4  -9  141.46   22.41   0
   6  -9   0   18.61   34.70   0
   6  -2  -7   24.47   23.44   0
   6   2  -9   51.73   21.41   0
   6   5 -10   38.42   18.59   0
   7  -7  -3   17.60   32.00   0
   7  -6  -4    5.78   30.03   0
   7  -5  -5    6.11   27.08   0
   7  -4  -6   13.63   26.39   0
   7  -1  -8   43.97   25.51   0
   7   1  -9    8.26   19.77   0
   1  -6   3  102.50   17.23   0
   2  -3  -2  120.45   18.67   0
   2   0  -4  586.78   27.69   0
   3 -11   7   29.56   22.01   0
   3 -10   5   48.90   23.21   0
   3  -9   3   37.16   22.83   0
   3  -1  -5   87.46   20.53   0
   3   1  -6  135.31   19.18   0
   4 -11   5   31.18   25.96   0
   4  -8   0   63.32   28.99   0
   4  -7  -1  122.67   28.28   0
   4  -4  -4  129.07   26.49   0
   5 -11   4    2.85   26.24   0
   5 -10   2   14.05   24.81   0
   5  -8  -1   44.66   26.63   0
   5  -4  -5  185.34   32.81   0
   6  -7  -3   64.25   30.65   0
   6  -6  -4   51.08   28.93   0
   6  -5  -5   28.31   26.10   0
   7  -3  -7   32.86   26.73   0
   7   0  -9   23.26   25.55   0
   7   3 -10   -5.24   20.41   0
   1 -10  10    4.13   12.90   0
   2 -10   7   39.98   19.28   0
   2  -9   5   71.58   20.78   0
   2  -7   2    1.45   14.77   0
   2   2  -5  483.50   20.97   0
   3  -7   0   55.01   24.31   0
   3  -6  -1   23.60   19.79   0
   3  -5  -2   79.45   22.43   0
   3  -4  -3  336.49   32.59   0
   4 -10   3    9.19   20.56   0
   4  -3  -5  263.03   32.23   0
   4   3  -8    4.18   13.35   0
   5  -9   0  121.36   33.07   0
   5  -3  -6  150.41   29.46   0
   5   3  -9   60.50   18.41   0
   6  -9  -1   21.64   34.32   0
   6  -8  -2  -10.16   24.53   0
   6  -4  -6   -9.58   20.78   0
   6  -3  -7   27.10   25.18   0
   6  -1  -8   75.84   24.60   0
   6   1  -9   27.90   18.21   0
   6   4 -10   33.04   17.99   0
   7  -7  -4   -1.72   34.67   0
   7  -6  -5   16.48   34.54   0
   7  -5  -6   24.52   34.66   0
   7  -2  -8   44.91   28.39   0
   7   2 -10   26.32   23.60   0
   0 -10  15   18.98    8.27   0
   0  -8   9   78.00   12.18   0
   1 -11  13   24.54   13.93   0
   1  -2  -1 2074.84   43.16   0
   2  -8   3   74.95   21.96   0
   2  -2  -3  417.93   27.00   0
   3 -11   6   27.16   22.20   0
   3 -10   4   13.16   20.28   0
   3  -8   1    4.95   20.44   0
   3  -3  -4  213.56   28.69   0
   4  -9   1  132.20   31.13   0
   4  -2  -6   83.19   25.38   0
   4   0  -7  108.24   21.25   0
   5 -11   3    7.06   24.66   0
   5 -10   1  -19.45   26.36   0
   5  -7  -3   38.65   29.99   0
   5  -6  -4   34.15   28.99   0
   5  -2  -7  164.62   28.94   0
   5   0  -8  103.88   22.90   0
   6 -10   0   17.33   36.84   0
   6   3 -10   22.15   18.22   0
   7  -4  -7   13.52   26.18   0
   7  -1  -9   -2.69   25.01   0
   0  -7   7   24.82    9.49   0
   2 -10   6  105.92   24.12   0
   3 -12   8   12.72   20.95   0
   3  -9   2   16.15   21.67   0
   3   3  -7    2.64   10.60   0
   4 -12   6   17.64   26.22   0
   4 -11   4   12.40   21.05   0
   4 -10   2   -4.23   23.45   0
   4  -8  -1   71.77   29.52   0
   4  -7  -2  116.26   27.93   0
   4  -6  -3   43.44   22.15   0
   4  -5  -4  206.30   31.52   0
   4   2  -8    7.93   14.98   0
   5  -9  -1   45.27   30.65   0
   5  -8  -2   47.37   26.75   0
   5  -5  -5   22.45   22.64   0
   5  -4  -6   -1.32   23.70   0
   5   2  -9   -8.08   14.54   0
   5   8 -10    7.16   11.04   0
   6  -8  -3   23.45   28.13   0
   6  -7  -4   19.17   26.87   0
   6  -6  -5   74.12   30.72   0
   6  -5  -6    7.17   23.64   0
   6  -2  -8   23.62   21.28   0
   6   0  -9   -8.48   15.69   0
   7  -3  -8   63.31   29.06   0
   7   1 -10    4.42   18.69   0
   7   4 -11   -3.68   16.45   0
   0  -9  11   19.01   11.40   0
   1 -11  12    3.15   14.32   0
   1 -10   9   51.07   16.71   0
   2  -9   4   16.72   17.79   0
   2  -6   0   35.44   19.48   0
   2  -5  -1   35.33   18.72   0
   3  -2  -5  282.69   29.71   0
   3   0  -6  735.60   37.73   0
   4  -9   0  -12.33   24.65   0
   4  -4  -5  263.57   33.07   0
   4   7  -9   83.34   13.54   0
   4   8  -9   68.68   10.83   0
   5 -11   2   21.78   25.55   0
   5 -10   0   26.43   29.57   0
   5  -1  -8   43.62   22.88   0
   5   6 -10   72.14   15.73   0
   5   7 -10   11.02   11.70   0
   5   9 -10   31.45   10.70   0
   6 -10  -1   -2.75   33.97   0
   6  -9  -2   24.54   31.14   0
   6  -4  -7    3.39   21.60   0
   6   2 -10   21.86   19.48   0
   7  -7  -5   24.45   32.33   0
   7  -6  -6   32.47   33.14   0
   7  -5  -7    3.39   30.00   0
   7  -2  -9   10.74   26.88   0
   7   0 -10   -1.23   23.38   0
   7   3 -11   34.91   22.26   0
   0 -10  14   46.48   10.63   0
   0  -5   4 2026.78   37.35   0
   2  -7   1   67.81   21.69   0
   2  -4  -2  112.35   21.70   0
   2  -1  -4  462.88   27.49   0
   3 -12   7    1.25   20.22   0
   3 -11   5   38.63   21.06   0
   3 -10   3   31.24   22.06   0
   3  -7  -1   21.65   18.45   0
   3  -6  -2    5.14   18.10   0
   3  -5  -3   27.27   22.85   0
   4 -12   5   19.33   22.47   0
   4 -11   3   -2.10   19.97   0
   4 -10   1  364.29   45.64   0
   4  -3  -6   96.99   26.43   0
   4  -1  -7   64.02   19.70   0
   4   1  -8  132.36   22.88   0
   4   6  -9   46.91   13.17   0
   5  -7  -4   25.41   28.66   0
   5  -3  -7   86.96   25.09   0
   5   1  -9   33.19   19.38   0
   5   5 -10  136.99   21.20   0
   6  -8  -4   27.11   31.60   0
   6  -7  -5   18.22   30.35   0
   6  -3  -8   16.51   21.78   0
   6  -1  -9   37.40   20.91   0
   6   1 -10   47.88   21.69   0
   6   6 -11   -0.05   15.54   0
   6   7 -11   12.54   15.13   0
   6   8 -11    7.64   12.33   0
   7  -4  -8    6.01   24.89   0
   7   2 -11    1.72   21.43   0
   1  -5   1   83.40   15.96   0
   2 -10   5   83.11   21.79   0
   2  -8   2   15.76   18.92   0
   2   1  -5  272.75   18.42   0
   2   5  -6  295.40    8.46   0
   3  -8   0  117.18   25.00   0
   3  -4  -4  286.77   32.90   0
   3   2  -7   38.51   12.81   0
   4  -7  -3  127.85   31.86   0
   4  -6  -4   16.55   23.62   0
   4   5  -9  540.22   28.24   0
   5 -11   1   20.23   25.79   0
   5  -9  -2   16.89   25.81   0
   5  -6  -5   27.14   24.07   0
   5  -5  -6   38.73   28.84   0
   5  -2  -8   53.17   24.72   0
   5   4 -10   34.89   17.05   0
   5  10 -10    3.36    7.13   0
   6 -10  -2  -11.19   32.71   0
   6  -9  -3   26.56   31.39   0
   6  -6  -6   11.19   24.40   0
   6  -5  -7   13.18   27.54   0
   6   5 -11   -3.23   14.60   0
   7  -7  -6   41.64   38.39   0
   7  -6  -7    4.79   33.71   0
   7  -3  -9   20.52   29.11   0
   7  -1 -10    5.63   24.82   0
   0  -6   5  383.47   19.01   0
   1 -11  11   -0.52   13.32   0
   1  -6   2   20.83   11.64   0
   1  -4   0   55.21   14.47   0
   1  -1  -2 4300.93   56.13   0
   2 -11   7   29.80   18.42   0
   2  -3  -3  558.93   32.54   0
   3 -12   6   30.33   23.19   0
   3 -11   4   87.36   25.68   0
   3  -9   1  597.40   46.82   0
   3  -1  -6  135.66   22.62   0
   4 -12   4   -2.84   22.42   0
   4 -11   2    5.84   21.21   0
   4  -9  -1    8.76   26.55   0
   4  -8  -2   82.02   26.25   0
   4  -5  -5  211.21   31.55   0
   4  -2  -7   15.02   20.43   0
   4   4  -9   23.21   14.21   0
   5 -10  -1   -1.66   25.99   0
   5  -4  -7   50.70   27.22   0
   5   0  -9    9.15   15.57   0
   5   3 -10  117.83   22.64   0
   6  -4  -8   41.97   28.38   0
   6  -2  -9   30.34   21.89   0
   6   0 -10   -1.22   18.55   0
   6   4 -11   71.22   19.79   0
   7  -5  -8   34.40   30.21   0
   7   1 -11    3.66   22.59   0
   0  -8   8   24.36   10.41   0
   1 -10   8    1.24   12.20   0
   1  -7   3  536.66   31.55   0
   1   1  -3  929.37   20.06   0
   2  -9   3   40.13   17.04   0
   3 -10   2   96.47   27.52   0
   3  -3  -5  116.75   22.28   0
   4 -10   0  124.70   28.49   0
   4  -4  -6   41.82   23.72   0
   4   0  -8   -1.99   16.85   0
   5 -11   0   12.85   28.03   0
   5  -8  -4   11.56   27.23   0
   5  -7  -5   43.62   29.75   0
   6  -9  -4    0.24   31.17   0
   6  -8  -5    3.55   25.75   0
   6  -7  -6   -5.23   28.73   0
   6   3 -11   16.26   17.39   0
   7  -4  -9   13.92   26.03   0
   7  -2 -10    9.74   23.20   0
   7   0 -11   -5.99   23.43   0
   0 -10  13    6.68    8.97   0
   0  -9  10   91.22   13.30   0
   1 -11  10   20.33   14.94   0
   1  -3  -1  829.46   31.98   0
   2 -11   6    5.97   17.46   0
   2 -10   4   58.69   20.43   0
   2  -7   0   44.24   21.01   0
   2  -6  -1  112.21   23.46   0
   3 -12   5   52.25   24.98   0
   3  -8  -1    9.00   17.29   0
   3  -7  -2   20.44   18.63   0
   3  -6  -3   13.46   19.29   0
   3   1  -7  138.60   19.13   0
   4 -12   3    7.18   21.40   0
   4 -11   1   -0.50   24.20   0
   4   3  -9    3.55   12.93   0
   5 -12   1  -12.97   30.40   0
   5 -10  -2    1.82   28.03   0
   5  -9  -3   35.87   25.96   0
   5  -6  -6   12.06   22.26   0
   5  -3  -8   31.82   20.95   0
   5  -1  -9   63.44   21.25   0
   5   2 -10   39.81   17.66   0
   6 -10  -3    7.70   30.61   0
   6  -6  -7   10.60   24.04   0
   6  -5  -8   -5.30   26.03   0
   6  -3  -9   24.46   22.92   0
   6  -1 -10   38.49   19.52   0
   6   2 -11   39.10   20.41   0
   7  -7  -7    4.00   30.48   0
   7  -6  -8   -6.78   32.47   0
   7  -3 -10   -6.11   26.56   0
   7   3 -12    0.54   16.25   0
   0  -7   6   15.61    9.24   0
   2  -8   1   21.69   19.80   0
   2  -5  -2   42.94   16.79   0
   2  -2  -4   52.94   14.70   0
   3 -11   3   21.02   18.66   0
   3  -9   0   46.84   21.16   0
   3  -5  -4   60.90   21.60   0
   3  -2  -6  533.60   37.36   0
   4  -9  -2  126.05   30.26   0
   4  -8  -3   70.39   25.69   0
   4  -7  -4  145.63   29.89   0
   4  -6  -5   72.07   23.91   0
   4  -3  -7   13.51   17.59   0
   4  -1  -8  106.79   23.77   0
   4   2  -9  104.97   21.00   0
   5 -11  -1  -11.26   23.08   0
   5  -5  -7  -17.79   20.65   0
   5   1 -10   29.22   18.42   0
   6  -2 -10   -1.72   21.92   0
   6   1 -11   33.21   21.10   0
   7  -5  -9   20.52   28.96   0
   7  -1 -11  -13.35   18.73   0
   7   2 -12   -3.31   19.38   0
   2  -9   2  145.53   25.60   0
   2  -4  -3  182.52   24.60   0
   2   0  -5   40.43   11.28   0
   2   4  -6  249.39   11.07   0
   3 -10   1   34.98   20.95   0
   3  -4  -5  218.13   30.56   0
   3   0  -7 1067.70   44.70   0
   4 -12   2    5.77   21.22   0
   4 -10  -1   13.95   19.32   0
   4  -5  -6  108.20   25.30   0
   5 -12   0   12.23   31.81   0
   5  -9  -4   18.71   28.84   0
   5  -8  -5   21.59   27.99   0
   5  -7  -6   11.62   26.87   0
   5  -4  -8   27.35   21.57   0
   5  -2  -9   -6.56   16.29   0
   6 -10  -4   15.14   30.52   0
   6  -9  -5   87.74   35.99   0
   6  -8  -6   35.51   28.79   0
   6  -7  -7   36.98   27.44   0
   6  -4  -9   30.76   24.48   0
   6   0 -11   12.23   20.22   0
   7  -4 -10   34.93   32.81   0
   7  -2 -11   -7.94   24.51   0
   7   1 -12   70.60   27.35   0
   0 -10  12    5.73    9.15   0
   1 -12  12    8.56   12.37   0
   1 -11   9    3.23   12.24   0
   2 -12   7   -0.07   15.15   0
   2 -11   5    1.73   15.64   0
   3 -13   6   22.38   22.68   0
   3 -12   4    5.46   15.77   0
   3 -11   2   40.08   25.00   0
   3  -8  -2   24.07   22.01   0
   3   5  -8    4.42    8.20   0
   3   6  -8   62.36    8.23   0
   4 -13   3    6.30   26.79   0
   4 -11   0   76.55   27.31   0
   4  -2  -8   -1.82   18.58   0
   4   1  -9  216.85   25.90   0
   5 -11  -2   21.53   30.08   0
   5 -10  -3   24.50   25.80   0
   5  -6  -7   30.19   23.00   0
   5   0 -10  111.88   25.27   0
   6  -6  -8   19.71   24.84   0
   6  -3 -10   36.63   26.51   0
   6   5 -12    9.81   16.80   0
   7  -6  -9   16.03   29.88   0
   7   0 -12   13.15   24.68   0
   1  -7   2   21.96   14.77   0
   1  -6   1  664.69   33.03   0
   1  -5   0   24.38   14.06   0
   1  -2  -2 1310.34   36.61   0
   2 -10   3    9.56   14.48   0
   3  -9  -1   65.22   22.42   0
   3  -7  -3   17.63   18.54   0
   3  -6  -4   61.28   22.61   0
   3  -3  -6   12.62   19.72   0
   3   4  -8   77.37   12.25   0
   4 -12   1    0.20   21.35   0
   4 -10  -2   28.81   24.87   0
   4  -9  -3    4.82   20.72   0
   4  -8  -4   33.40   22.77   0
   4  -7  -5  101.55   27.00   0
   4  -4  -7  115.73   24.84   0
   5 -12  -1   -7.45   30.43   0
   5  -5  -8    8.93   24.82   0
   5  -3  -9   56.78   22.92   0
   5  -1 -10   25.29   21.09   0
   5   4 -11   12.16   14.79   0
   5   5 -11   10.30   13.07   0
   5   6 -11   15.59   13.11   0
   6 -10  -5   38.26   37.69   0
   6  -9  -6   76.37   39.48   0
   6  -8  -7   54.47   33.91   0
   6  -5  -9   25.26   24.48   0
   6  -1 -11   60.90   25.53   0
   6   3 -12   75.44   22.37   0
   6   4 -12   21.92   15.97   0
   6   6 -12    2.46   14.09   0
   6   7 -12    6.16   12.44   0
   7  -3 -11   27.97   27.34   0
   7  -1 -12  104.27   32.26   0
   0  -9   9   65.15   12.42   0
   0  -8   7   91.36   12.71   0
   1 -12  11   16.84   14.50   0
   1  -8   3   91.63   18.64   0
   2 -12   6    2.37   16.35   0
   2 -11   4    2.92   16.25   0
   2  -8   0   46.11   18.78   0
   2  -7  -1  310.87   30.71   0
   2  -6  -2  435.39   34.05   0
   2  -3  -4  341.90   27.17   0
   2  -1  -5  270.27   22.89   0
   2   3  -6  153.15   11.51   0
   3 -13   5   76.40   27.54   0
   3 -12   3   -7.68   19.59   0
   3 -10   0  221.27   32.31   0
   3  -1  -7  128.53   20.25   0
   3   3  -8  179.77   17.38   0
   4 -13   2    5.04   25.22   0
   4 -11  -1    3.75   20.48   0
   4  -6  -6   19.02   20.14   0
   4   0  -9   -0.13   16.50   0
   5 -11  -3    3.59   28.69   0
   5 -10  -4   21.68   25.77   0
   5  -9  -5  183.83   38.49   0
   5  -8  -6  108.67   31.15   0
   5   3 -11   15.53   15.02   0
   5   7 -11    1.38   11.06   0
   6  -7  -8   10.44   27.69   0
   6  -4 -10   36.27   27.57   0
   6  -2 -11   20.79   23.92   0
   6   2 -12    5.23   16.98   0
   7  -4 -11   -6.22   30.94   0
   1 -11   8   48.94   15.48   0
   1  -4  -1  219.15   19.30   0
   1   0  -3  264.74   14.90   0
   2  -9   1   63.71   19.40   0
   2  -5  -3  299.60   30.18   0
   3 -11   1  232.58   33.01   0
   4 -12   0   20.01   26.90   0
   4  -5  -7   16.92   18.94   0
   4  -3  -8    6.55   16.14   0
   5 -12  -2   12.99   34.15   0
   5  -7  -7   -2.96   21.23   0
   5  -6  -8   28.36   26.96   0
   5  -4  -9  148.86   30.04   0
   5  -2 -10   18.66   21.71   0
   5   2 -11   12.65   14.84   0
   6  -6  -9   -2.88   23.28   0
   6   1 -12   45.19   21.62   0
   7  -2 -12   -1.72   23.10   0
   0 -10  11   39.19   11.60   0
   0  -6   4  726.81   25.62   0
   2 -10   2   69.02   19.57   0
   2   2  -6   69.29   10.96   0
   3 -13   4   70.80   27.03   0
   3 -12   2   30.76   23.17   0
   3 -10  -1    1.74   22.19   0
   3  -9  -2   16.10   18.57   0
   3  -8  -3   23.76   19.07   0
   3  -7  -4   51.62   24.28   0
   3  -4  -6  103.64   23.06   0
   3  -2  -7   26.36   18.91   0
   3   2  -8   78.89   14.55   0
   4 -13   1   -7.42   24.84   0
   4 -11  -2  140.87   35.31   0
   4 -10  -3   -0.46   20.53   0
   4  -9  -4   11.50   22.42   0
   4  -8  -5   52.05   24.55   0
   4  -7  -6   92.74   30.36   0
   4  -1  -9  243.82   28.18   0
   5   1 -11   21.94   16.83   0
   5   8 -11    0.74    9.37   0
   6 -10  -6   72.38   36.45   0
   6  -9  -7    4.15   29.22   0
   6  -8  -8    0.15   27.81   0
   6  -5 -10   29.16   24.62   0
   6  -3 -11    0.39   19.53   0
   6   0 -12   25.16   21.19   0
   7  -3 -12   12.62   28.97   0
   1 -12  10    9.63   13.92   0
   2 -13   7    0.93   19.49   0
   2 -12   5   18.36   17.93   0
   2 -11   3   81.36   22.35   0
   2  -4  -4  338.08   28.69   0
   2  -2  -5  499.88   31.20   0
   3 -11   0   43.56   24.41   0
   3  -6  -5   25.51   19.73   0
   3   1  -8  344.87   26.13   0
   4 -12  -1   24.71   27.59   0
   4  -6  -7   71.94   28.01   0
   4  -4  -8  171.68   28.33   0
   4  -2  -9  108.88   24.98   0
   4   3 -10    4.02   13.82   0
   4   4 -10   52.76   14.50   0
   4   5 -10   26.58   12.25   0
   5 -12  -3    2.93   31.77   0
   5 -11  -4   41.94   30.55   0
   5 -10  -5  127.86   34.71   0
   5  -9  -6   42.11   27.24   0
   5  -8  -7   40.88   26.22   0
   5  -5  -9   13.25   20.71   0
   5  -3 -10  179.48   30.03   0
   5   0 -11    9.11   16.95   0
   6  -7  -9   -1.75   24.16   0
   6  -1 -12   35.60   23.14   0
   0  -7   5   62.12   10.99   0
   1  -8   2  171.02   22.47   0
   1  -7   1   37.06   16.02   0
   1  -6   0   -0.11   13.81   0
   1  -3  -2  909.68   34.14   0
   2  -9   0  121.14   23.23   0
   2  -8  -1   76.86   20.50   0
   2  -7  -2  189.50   26.10   0
   2   1  -6 1121.68   34.35   0
   3 -13   3  -11.79   20.65   0
   3 -12   1    0.91   20.96   0
   4 -13   0   30.69   27.84   0
   4   2 -10   24.36   14.86   0
   4   6 -10   26.69   11.22   0
   5  -7  -8   54.45   26.42   0
   5  -1 -11   27.42   19.81   0
   6  -9  -8   49.94   36.59   0
   6  -6 -10   -0.04   22.84   0
   6  -4 -11   91.15   28.88   0
   6  -2 -12   10.99   22.81   0
   0  -9   8   99.45   13.80   0
   1 -12   9   25.05   15.56   0
   1  -9   3   22.62   15.90   0
   2 -13   6   -6.86   18.86   0
   2 -12   4   84.79   24.05   0
   2 -10   1  182.33   26.67   0
   2  -6  -3   82.10   20.46   0
   3 -10  -2   -3.21   23.56   0
   3  -9  -3   23.60   19.86   0
   3  -8  -4   46.79   24.10   0
   3  -5  -6   76.85   23.03   0
   3  -3  -7   -2.07   15.60   0
   3   0  -8  138.12   19.43   0
   4 -12  -2   14.16   26.36   0
   4 -11  -3   -0.87   20.89   0
   4 -10  -4   77.81   27.63   0
   4  -9  -5  174.62   33.72   0
   4  -8  -6   43.08   24.49   0
   4  -5  -8   56.07   22.25   0
   4  -3  -9   17.33   20.56   0
   4   1 -10    0.41   14.64   0
   5 -11  -5   51.18   33.38   0
   5 -10  -6  300.30   45.32   0
   5  -9  -7   55.90   31.33   0
   5  -6  -9  240.16   37.56   0
   5  -4 -10   37.86   21.53   0
   5  -2 -11    9.01   19.62   0
   6  -8  -9  -11.72   26.78   0
   6  -5 -11  -14.17   24.58   0
   6   2 -13  -10.05   15.54   0
   6   3 -13   -1.02   14.67   0
   6   4 -13    8.51   17.53   0
   6   5 -13   17.50   16.07   0
   0 -11  14   19.60    6.53   0
   0 -10  10   33.44   11.51   0
   0  -8   6   19.76   10.34   0
   1  -5  -1   33.31   13.18   0
   1  -1  -3  952.15   28.70   0
   2 -11   2   67.81   22.54   0
   2  -5  -4  295.07   30.88   0
   2  -3  -5  109.72   19.15   0
   2   0  -6 1304.52   40.87   0
   3 -13   2    9.39   22.12   0
   3 -11  -1   57.83   22.65   0
   3  -7  -5   33.84   19.76   0
   3  -1  -8  356.84   30.88   0
   4 -13  -1   45.44   29.01   0
   4  -7  -7   73.35   25.56   0
   4   0 -10    6.16   13.24   0
   5 -12  -4   15.50   29.02   0
   5  -8  -8   22.92   26.84   0
   5  -5 -10  137.32   33.15   0
   6  -7 -10   31.48   29.37   0
   6  -3 -12   77.15   26.32   0
   6   0 -13   39.53   22.96   0
   6   1 -13    2.25   18.34   0
   6   6 -13   -4.02   12.05   0
   1 -12   8   10.22   14.20   0
   2 -13   5    0.52   20.35   0
   2 -12   3    2.22   16.97   0
   2  -9  -1  102.50   24.82   0
   2  -8  -2   34.29   21.47   0
   3 -12   0   27.98   19.22   0
   3  -6  -6   50.23   20.71   0
   3  -4  -7   54.58   20.40   0
   4 -11  -4   35.95   28.60   0
   4 -10  -5  184.24   37.58   0
   4  -9  -6   73.56   30.46   0
   4  -6  -8    9.97   19.69   0
   4  -4  -9   25.57   19.19   0
   4  -1 -10    9.60   17.07   0
   4   7 -10   26.73    9.39   0
   5  -7  -9   44.37   25.85   0
   5  -3 -11   14.68   18.38   0
   5   1 -12    1.14   14.86   0
   5   2 -12  -12.15   14.30   0
   5   3 -12    9.08   14.13   0
   5   4 -12   13.70   13.50   0
   6  -9  -9   64.97   34.52   0
   6  -8 -10   36.54   34.55   0
   6  -6 -11   -0.92   25.23   0
   6  -4 -12   37.60   24.07   0
   6  -1 -13    5.25   20.76   0
   1  -4  -2  144.40   19.28   0
   2 -10   0  171.00   26.57   0
   2  -7  -3   15.32   17.27   0
   2  -1  -6 1156.43   42.21   0
   3 -14   3   13.06   23.08   0
   3 -13   1   35.80   24.91   0
   3 -11  -2   12.43   24.14   0
   3 -10  -3    7.99   19.82   0
   3  -9  -4  -13.24   17.01   0
   3  -2  -8   63.54   18.70   0
   4 -13  -2    2.33   26.42   0
   4 -12  -3   10.47   25.52   0
   4  -8  -7   44.60   24.40   0
   4  -2 -10   31.31   20.07   0
   5 -12  -5   31.64   31.04   0
   5 -11  -6   11.94   29.28   0
   5 -10  -7   -3.32   24.66   0
   5  -9  -8   26.97   25.81   0
   5  -6 -10   89.49   27.96   0
   5  -4 -11    7.29   23.29   0
   5   0 -12   10.36   17.32   0
   5   5 -12   26.71   13.29   0
   5   9 -11    2.29    6.13   0
   6  -7 -11   25.41   32.17   0
   6  -5 -12   -3.86   25.26   0
   6  -2 -13   11.74   22.48   0
   0 -11  13   29.27    8.10   0
   0  -9   7   63.85   12.50   0
   1 -13  10    6.79   13.05   0
   1  -9   2    7.39   15.55   0
   1  -8   1   31.85   14.52   0
   1  -7   0  633.09   35.24   0
   1  -2  -3  115.58   15.07   0
   2 -13   4    5.13   17.58   0
   2 -11   1   15.86   16.58   0
   2  -6  -4  142.68   23.98   0
   2  -4  -5  128.04   21.23   0
   3 -12  -1   12.98   22.99   0
   3  -8  -5   32.98   20.57   0
   3  -7  -6   66.41   25.03   0
   3  -5  -7   48.51   20.04   0
   4  -7  -8    6.98   20.43   0
   4  -5  -9  609.38   48.43   0
   4  -3 -10    5.73   19.75   0
   5  -8  -9   12.92   24.33   0
   5  -1 -12   12.98   15.79   0
   5   6 -12    6.05   11.14   0
   6  -3 -13   14.25   24.06   0
   0 -10   9    4.36   10.33   0
   1 -10   3  180.69   23.99   0
   1  -6  -1  145.66   19.50   0
   2 -14   6   20.97   18.42   0
   2 -12   2   14.03   18.47   0
   2  -2  -6   72.88   16.32   0
   3 -14   2   19.56   21.67   0
   3 -13   0   19.72   23.68   0
   3  -3  -8  185.34   26.20   0
   4 -12  -4    7.74   23.13   0
   4 -11  -5   79.45   31.01   0
   4 -10  -6   41.40   25.61   0
   4  -9  -7   59.62   29.09   0
   4  -6  -9   58.74   27.44   0
   5 -12  -6   60.86   33.12   0
   5 -11  -7  -14.80   26.76   0
   5 -10  -8    5.38   25.38   0
   5  -7 -10   18.01   23.74   0
   5  -5 -11   -2.04   19.78   0
   5  -2 -12   15.27   17.34   0
   6  -8 -11  -10.40   31.43   0
   6  -6 -12   13.09   26.51   0
   6  -4 -13    7.72   25.23   0
   6   1 -14   -1.60   21.21   0
   6   2 -14   33.90   21.73   0
   0 -11  12    0.63    7.64   0
   0  -8   5   -1.27   10.06   0
   1 -13   9   13.11   14.16   0
   2 -11   0   55.46   23.23   0
   2 -10  -1  149.82   25.85   0
   2  -9  -2  144.98   24.89   0
   2  -8  -3   31.42   17.77   0
   2  -5  -5   30.21   17.50   0
   3 -14   1   -2.46   23.08   0
   3 -12  -2   63.69   27.29   0
   3 -11  -3   30.00   21.09   0
   3 -10  -4   46.10   23.20   0
   3  -9  -5   90.20   25.97   0
   3  -6  -7   40.81   20.57   0
   3  -4  -8   84.54   24.99   0
   3   0  -9  100.69   19.50   0
   3   1  -9  164.35   20.26   0
   3   2  -9  102.98   15.77   0
   3   3  -9   32.33   11.58   0
   4 -13  -3   -6.16   21.75   0
   4  -8  -8  135.89   31.11   0
   4  -4 -10   40.00   20.17   0
   4   0 -11   15.76   16.30   0
   4   1 -11    2.33   14.16   0
   4   2 -11    9.38   13.21   0
   4   3 -11   51.89   15.97   0
   5  -9  -9    6.58   24.00   0
   5  -6 -11   17.44   25.91   0
   5  -3 -12   16.37   19.86   0
   6  -7 -12   19.36   31.98   0
   6  -1 -14    0.89   20.96   0
   6   0 -14  -12.56   18.71   0
   6   3 -14    7.23   17.72   0
   6   4 -14    6.83   17.09   0
   1 -11   4   40.65   16.25   0
   1  -5  -2    9.63   12.49   0
   1  -3  -3   34.16   12.51   0
   2 -14   5   16.21   18.30   0
   2 -13   3   -0.58   13.04   0
   2 -12   1    1.05   17.79   0
   2  -7  -4  151.18   25.72   0
   2  -3  -6  136.59   20.79   0
   3 -13  -1   14.64   23.67   0
   3  -8  -6   69.91   23.54   0
   3  -1  -9  200.71   25.75   0
   3   4  -9   51.36   10.94   0
   4 -12  -5    5.04   26.86   0
   4 -11  -6  124.16   35.76   0
   4  -7  -9  106.45   31.38   0
   4  -5 -10   35.94   24.90   0
   4  -1 -11   13.08   17.34   0
   4   4 -11   89.03   15.85   0
   5 -11  -8   59.69   36.67   0
   5  -8 -10   -6.58   21.98   0
   5  -4 -12   14.94   19.91   0
   5   7 -12   15.07   10.35   0
   6  -5 -13   34.08   25.19   0
   6  -2 -14   37.95   24.65   0
   6   5 -14   11.61   13.65   0
   0 -10   8   10.32   12.03   0
   1 -13   8   22.62   16.19   0
   1 -10   2   47.00   18.07   0
   1  -9   1  291.55   27.68   0
   1  -8   0  214.73   24.02   0
   1  -7  -1   37.74   17.68   0
   2  -6  -5  276.15   32.62   0
   3 -14   0    0.88   23.11   0
   3 -11  -4    8.91   23.97   0
   3  -7  -7   71.56   23.21   0
   3  -5  -8   -7.52   16.16   0
   3  -2  -9   95.91   23.23   0
   4 -13  -4   29.50   27.95   0
   4 -10  -7    2.55   22.50   0
   4  -9  -8   79.17   27.79   0
   4  -2 -11   15.97   16.17   0
   5 -10  -9   96.26   34.90   0
   5  -9 -10   25.62   30.63   0
   5  -7 -11    7.08   24.44   0
   5  -5 -12   22.51   25.62   0
   5  -1 -13   -8.39   16.28   0
   5   0 -13   -7.64   15.03   0
   5   1 -13   19.35   17.63   0
   5   2 -13    5.60   15.03   0
   5   3 -13   15.40   15.03   0
   6  -6 -13  -19.26   24.17   0
   6  -3 -14   11.56   23.50   0
   0 -11  11    8.62    8.54   0
   0  -9   6   57.95   12.17   0
   2 -14   4   30.24   20.12   0
   2 -13   2   -2.92   13.22   0
   2 -11  -1   12.25   17.60   0
   2 -10  -2   64.77   21.12   0
   2  -9  -3   11.02   16.40   0
   2  -8  -4    4.12   20.27   0
   2  -4  -6  242.25   26.62   0
   2   1  -7 3090.30   58.07   0
   3 -13  -2   -2.63   22.82   0
   3 -12  -3   -9.11   20.57   0
   3 -10  -5  121.29   28.27   0
   3  -9  -6  103.10   26.78   0
   3  -3  -9   33.36   21.23   0
   4  -8  -9   66.65   26.55   0
   4  -6 -10   31.93   23.96   0
   4  -3 -11   24.19   18.19   0
   4   5 -11  125.84   16.36   0
   5  -8 -11    6.14   26.99   0
   5  -6 -12   16.19   26.14   0
   5  -2 -13    7.92   19.77   0
   5   4 -13    0.63   12.52   0
   6  -4 -14    8.58   23.66   0
   1 -13   7    8.24   15.42   0
   1 -11   3   18.26   15.26   0
   1  -6  -2  342.42   27.46   0
   1  -4  -3  778.84   35.13   0
   2 -14   3   43.30   22.06   0
   2 -12   0   16.72   16.82   0
   2  -5  -6  305.21   32.74   0
   2  -1  -7 3143.34   69.66   0
   2   0  -7   -0.72   10.11   0
   2   2  -7  170.53   14.61   0
   3 -14  -1   12.78   24.71   0
   3  -8  -7   -5.60   17.93   0
   3  -6  -8   71.77   22.40   0
   4 -13  -5    3.16   26.80   0
   4 -12  -6    2.52   23.60   0
   4 -11  -7   22.46   24.57   0
   4 -10  -8  132.26   35.90   0
   4  -7 -10   28.41   26.29   0
   4  -4 -11   89.83   24.33   0
   5 -11  -9    9.46   29.00   0
   5 -10 -10    3.90   32.08   0
   5  -3 -13   43.51   21.33   0
   6  -5 -14  -11.95   22.89   0
   6  -1 -15   -0.19   21.00   0
   6   0 -15  -10.61   18.80   0
   6   1 -15   -3.53   17.71   0
   6   2 -15   -6.20   17.38   0
   0 -11  10   23.22   10.27   0
   1 -12   4   76.55   19.42   0
   1 -10   1  163.65   24.69   0
   1  -9   0  314.78   30.93   0
   1  -8  -1  504.62   36.19   0
   1  -1  -4 1876.66   42.40   0
   1   0  -4  103.03   11.04   0
   1   1  -4 1790.59   29.72   0
   2 -13   1    5.04   14.75   0
   2 -11  -2    7.78   21.45   0
   2 -10  -3   34.39   22.49   0
   2  -7  -5   61.51   21.54   0
   2  -2  -7  155.62   22.65   0
   3 -13  -3   20.40   25.81   0
   3 -12  -4   44.78   27.18   0
   3 -11  -5   -2.01   19.50   0
   3 -10  -6   12.02   23.83   0
   3  -7  -8  105.13   29.26   0
   3  -4  -9   41.33   19.17   0
   3   5  -9    2.73    7.06   0
   4  -9  -9   15.07   23.38   0
   4  -5 -11  141.37   28.97   0
   5  -9 -11   -9.40   25.98   0
   5  -7 -12   24.95   26.90   0
   5  -4 -13    0.59   18.48   0
   5   5 -13    4.31   12.02   0
   6  -3 -15    7.35   23.95   0
   6  -2 -15   -8.61   22.15   0
   6   3 -15    2.52   16.88   0
   0 -10   7   65.54   14.40   0
   0  -9   5   45.13   13.45   0
   1 -11   2   60.01   18.94   0
   1  -7  -2  -11.53   16.09   0
   1  -5  -3  194.69   21.79   0
   1  -2  -4   56.04   14.59   0
   2 -14   2   24.45   21.60   0
   2 -12  -1  135.69   28.48   0
   2  -9  -4   30.15   18.59   0
   2  -6  -6   66.47   24.67   0
   2  -3  -7   36.52   19.11   0
   2   3  -7   54.31    8.78   0
   3 -14  -2    8.72   24.83   0
   3  -9  -7   19.61   21.49   0
   3  -5  -9   -0.32   16.04   0
   4 -13  -6   30.76   29.41   0
   4 -12  -7   23.96   25.89   0
   4 -11  -8   19.20   28.74   0
   4  -8 -10    8.63   21.59   0
   4  -6 -11    7.35   24.25   0
   4  -2 -12    2.15   18.42   0
   4  -1 -12   24.12   18.35   0
   4   0 -12    7.69   15.80   0
   4   1 -12    1.34   13.65   0
   4   2 -12   -5.25   14.02   0
   5  -8 -12   19.93   31.07   0
   5  -5 -13    4.30   20.32   0
   5   0 -14   -2.34   15.47   0
   0 -11   9   16.43   10.76   0
   1 -14   8   15.50   14.06   0
   1 -12   3   11.17   16.52   0
   1   2  -4   63.47    6.26   0
   2 -13   0   20.48   18.23   0
   2  -8  -5   49.18   20.41   0
   2  -4  -7  127.53   25.09   0
   3 -12  -5   36.19   27.38   0
   3  -8  -8   36.40   22.45   0
   3  -6  -9  110.19   28.48   0
   3  -2 -10  147.50   25.26   0
   3  -1 -10   63.35   17.75   0
   3   0 -10   78.45   16.94   0
   3   1 -10   38.27   14.97   0
   4 -10  -9   -2.68   24.76   0
   4  -3 -12   66.00   21.72   0
   4   3 -12   59.37   16.86   0
   4   6 -11    9.20   10.11   0
   5 -10 -11   -4.26   27.90   0
   5  -6 -13   19.14   22.65   0
   5  -3 -14    7.95   21.44   0
   5  -2 -14   29.18   21.75   0
   5  -1 -14    2.00   13.68   0
   5   1 -14   16.56   16.67   0
   5   2 -14   14.62   17.38   0
   5   8 -12   18.25    7.87   0
   1 -10   0  111.52   23.25   0
   1  -9  -1  372.02   34.17   0
   1  -6  -3  340.55   28.47   0
   1  -3  -4   19.46   12.30   0
   2 -14   1   18.47   22.12   0
   2 -12  -2   57.87   24.04   0
   2 -11  -3   49.16   21.65   0
   2 -10  -4   47.53   24.36   0
   2  -7  -6   62.85   20.83   0
   3 -14  -3   15.74   26.06   0
   3 -13  -4   17.10   22.78   0
   3 -11  -6   74.31   26.87   0
   3 -10  -7   77.06   26.30   0
   3  -3 -10   26.33   17.10   0
   3   2 -10  163.41   18.66   0
   4 -13  -7   18.91   28.54   0
   4 -12  -8    7.68   31.29   0
   4  -9 -10   28.14   24.80   0
   4  -7 -11    4.58   20.54   0
   4  -4 -12   39.91   20.18   0
   5  -9 -12  -10.20   26.32   0
   5  -7 -13   -0.70   24.67   0
   5  -4 -14   19.83   24.14   0
   5   3 -14    5.89   14.87   0
   5   6 -13    4.96   11.21   0
   0 -11   8   11.96   11.88   0
   0 -10   6  123.73   16.26   0
   1 -14   7    4.35   15.39   0
   1 -13   4   17.72   17.18   0
   1 -11   1   94.09   21.99   0
   1  -8  -2   83.53   20.14   0
   1  -4  -4  152.70   19.76   0
   2 -13  -1   10.94   18.06   0
   2  -9  -5   58.70   21.58   0
   2  -5  -7   34.91   18.87   0
   3  -9  -8  149.83   31.18   0
   3  -7  -9  114.71   27.10   0
   3  -4 -10   69.78   21.00   0
   4 -11  -9   -1.68   22.97   0
   4 -10 -10  -13.72   26.27   0
   4  -8 -11   -1.60   21.19   0
   4  -5 -12   10.61   18.47   0
   5  -8 -13   10.29   27.37   0
   5  -5 -14   -9.02   18.81   0
   1 -12   2   40.20   17.82   0
   1  -7  -3  343.00   30.24   0
   2 -15   2    1.93   19.83   0
   2 -14   0   20.29   23.07   0
   2 -11  -4   11.47   23.81   0
   2  -8  -6   96.06   23.43   0
   2  -6  -7   89.75   23.32   0
   3 -14  -4   34.32   29.19   0
   3 -13  -5   43.18   25.76   0
   3 -12  -6   75.15   28.01   0
   3 -11  -7   12.35   22.09   0
   3  -8  -9   11.25   20.69   0
   3  -5 -10   50.28   21.02   0
   3   3 -10   22.30   11.46   0
   4 -12  -9    8.00   31.82   0
   4  -9 -11  -23.99   24.41   0
   4  -6 -12   11.00   20.56   0
   4  -1 -13   50.24   20.02   0
   4   4 -12   43.56   13.96   0
   5  -6 -14  -12.73   22.79   0
   5   4 -14   28.73   15.70   0
   0 -10   5   38.05   13.60   0
   1 -13   3   10.47   16.10   0
   1 -11   0  740.23   46.86   0
   1 -10  -1  223.97   29.17   0
   1  -9  -2  153.75   26.31   0
   1  -5  -4  849.50   40.94   0
   2 -15   1   -8.95   20.67   0
   2 -13  -2   18.88   19.39   0
   2 -12  -3   -8.98   18.41   0
   2 -10  -5   66.64   23.21   0
   2  -7  -7   64.44   24.44   0
   2  -3  -8   57.47   18.15   0
   2  -2  -8   35.31   15.13   0
   2  -1  -8   -9.22   10.85   0
   2   0  -8  300.78   23.65   0
   3 -10  -8   41.97   24.35   0
   3  -6 -10  286.27   35.78   0
   4 -11 -10    5.53   27.05   0
   4  -7 -12    3.46   20.94   0
   4  -4 -13   11.74   22.97   0
   4  -3 -13  169.69   28.17   0
   4  -2 -13   44.67   18.47   0
   4   0 -13    0.48   15.05   0
   4   1 -13   48.48   17.31   0
   5  -7 -14    0.37   25.51   0
   5  -3 -15   13.82   22.97   0
   5  -2 -15    1.94   20.07   0
   5  -1 -15   30.70   21.94   0
   5   0 -15    6.58   18.16   0
   0 -12  11    4.36    8.23   0
   0 -12  12    7.64    6.70   0
   0 -11   7   66.94   13.92   0
   0  -4   0  836.65   27.84   0
   1 -12   1  105.04   22.76   0
   1  -6  -4  334.64   29.48   0
   2 -14  -1    4.48   20.24   0
   2  -9  -6   36.59   20.76   0
   2  -4  -8    9.55   16.29   0
   2   1  -8   -0.10    9.86   0
   3 -14  -5   23.85   26.94   0
   3 -13  -6    3.60   24.31   0
   3 -12  -7   12.77   23.06   0
   3 -11  -8   60.48   30.10   0
   3  -9  -9   28.43   22.76   0
   3  -7 -10   49.04   24.83   0
   3  -4 -11  243.36   33.23   0
   3  -3 -11   18.06   19.59   0
   3  -2 -11   33.69   16.79   0
   3  -1 -11   28.75   17.57   0
   3   0 -11   -3.94   14.40   0
   4 -10 -11   24.05   27.97   0
   4  -8 -12   -2.20   23.90   0
   4  -5 -13   11.83   19.42   0
   4   2 -13   42.28   17.53   0
   5  -8 -14   -2.55   26.27   0
   5  -5 -15   26.30   26.24   0
   5  -4 -15    7.25   19.98   0
   5   1 -15   59.25   20.12   0
   0 -12  10    3.11    8.79   0
   1 -14   4  111.07   22.77   0
   1 -13   2    7.47   17.35   0
   1  -3  -5   24.28   15.65   0
   1  -2  -5   14.35   13.67   0
   2 -15   0   -1.04   21.99   0
   2 -14  -2   30.82   24.41   0
   2 -13  -3   46.32   22.60   0
   2 -12  -4   21.26   18.25   0
   2 -11  -5   20.05   21.06   0
   2  -8  -7   58.09   21.90   0
   2  -5  -8  208.98   28.72   0
   2   4  -7  157.58    8.94   0
   3 -10  -9   35.50   27.61   0
   3  -8 -10   60.41   24.84   0
   3  -5 -11  139.67   30.12   0
   3   1 -11   42.87   15.98   0
   3   4 -10   62.20   11.52   0
   4 -12 -10   18.86   29.98   0
   4 -11 -11   -1.02   30.82   0
   4  -9 -12   16.65   24.26   0
   4  -6 -13   17.70   21.38   0
   4   5 -12    9.39   12.27   0
   5  -6 -15   24.18   26.42   0
   5   2 -15  -12.58   12.73   0
   5   5 -14   -3.07   12.10   0
   5   7 -13    1.51    8.98   0
   0 -12   9   14.03   10.63   0
   0 -11   6  156.48   18.90   0
   0  -7   1  198.66   19.61   0
   0  -5   0    3.83   10.32   0
   1 -12   0    3.20   17.07   0
   1 -11  -1  168.79   25.96   0
   1 -10  -2   60.82   19.10   0
   1  -9  -3  320.37   33.73   0
   1  -7  -4    8.78   16.31   0
   1  -4  -5  867.04   40.34   0
   1  -1  -5   96.37   13.40   0
   2 -15  -1   12.01   24.02   0
   2  -9  -7  201.39   34.18   0
   2  -6  -8   47.26   20.32   0
   3 -14  -6   31.44   28.79   0
   3 -13  -7  -15.92   21.43   0
   3 -12  -8    3.14   27.15   0
   3  -9 -10   25.87   26.21   0
   3  -6 -11   29.29   21.03   0
   4 -10 -12   -0.70   30.45   0
   4  -7 -13    0.54   21.21   0
   4   3 -13  141.51   20.52   0
   5   3 -15   30.30   17.63   0
   0 -12   8    2.94   11.04   0
   1 -14   3   19.63   17.61   0
   1 -13   1   38.78   19.16   0
   1  -8  -4  146.19   27.16   0
   1  -5  -5 1235.20   50.62   0
   1   0  -5    3.62    9.54   0
   2 -14  -3   -5.43   23.04   0
   2 -13  -4   -4.20   18.66   0
   2 -12  -5    5.53   19.52   0
   2 -11  -6  178.57   35.14   0
   2  -7  -8   46.22   20.42   0
   2  -3  -9   84.22   23.27   0
   2   2  -8   46.91   10.22   0
   3 -11  -9   14.64   25.23   0
   3  -7 -11    5.72   20.08   0
   3   2 -11   36.93   15.10   0
   4  -8 -13   20.58   24.29   0
   4  -5 -14    1.24   22.70   0
   4  -4 -14   49.57   20.70   0
   4  -3 -14   -1.96   16.10   0
   4  -2 -14   76.14   21.49   0
   4  -1 -14   78.01   22.34   0
   4   0 -14   70.02   20.07   0
   5  -5 -16   10.89   28.21   0
   5  -4 -16   14.27   24.87   0
   5  -3 -16    0.27   18.40   0
   5  -2 -16   18.49   18.84   0
   5  -1 -16   50.89   23.72   0
   5   0 -16    9.77   22.12   0
   0 -11   5   11.80   13.01   0
   0  -8   1   30.93   14.44   0
   0  -6   0  828.59   33.97   0
   1 -14   2    9.10   17.85   0
   1 -12  -1   -8.15   16.91   0
   1 -11  -2   66.85   20.78   0
   1 -10  -3   42.01   21.39   0
   1  -6  -5  628.07   39.73   0
   2 -15  -2   -0.44   23.03   0
   2 -10  -7   -1.72   21.40   0
   2  -8  -8   80.46   24.06   0
   2  -5  -9  161.21   28.64   0
   2  -4  -9   -2.60   16.51   0
   2  -2  -9  145.94   21.91   0
   2  -1  -9  148.75   21.80   0
   3 -13  -8   20.76   27.57   0
   3 -12  -9    3.98   27.56   0
   3 -10 -10   57.91   27.10   0
   3  -8 -11    5.22   18.55   0
   3  -4 -12   -6.87   19.94   0
   3  -3 -12  133.82   27.03   0
   3  -2 -12   14.99   18.12   0
   4 -11 -12    5.10   28.20   0
   4  -9 -13   10.52   26.63   0
   4  -6 -14   13.01   21.95   0
   5   1 -16   36.74   20.32   0
   0 -12   7   37.73   12.55   0
   1 -15   4   51.62   21.78   0
   1 -13   0   14.11   15.63   0
   1  -9  -4  136.56   24.91   0
   1  -7  -5   96.99   22.37   0
   2 -14  -4   24.11   26.17   0
   2 -13  -5   12.74   21.20   0
   2 -12  -6    1.96   23.58   0
   2  -9  -8   15.70   20.35   0
   2  -6  -9   42.54   19.70   0
   2   0  -9  175.45   20.73   0
   3 -11 -10    4.02   23.40   0
   3  -9 -11   11.72   22.67   0
   3  -6 -12   -6.96   20.98   0
   3  -5 -12  474.91   43.83   0
   3  -1 -12   12.20   13.53   0
   3   0 -12    4.93   15.07   0
   4 -10 -13   12.07   28.16   0
   4  -8 -14   16.35   28.07   0
   4  -7 -14   -2.43   20.59   0
   4   1 -14   73.98   19.98   0
   5   4 -15   12.74   14.77   0
   5   6 -14    5.71   10.79   0
   0 -12   6   29.71   13.55   0
   0  -7   0   -3.27   10.07   0
   1 -15   3   61.56   21.60   0
   1 -14   1   19.17   19.57   0
   1 -13  -1   -7.46   17.58   0
   1 -12  -2    6.40   18.84   0
   1 -11  -3   44.42   22.84   0
   1  -8  -5   33.40   21.58   0
   1  -4  -6   19.96   18.21   0
   1  -3  -6  385.74   29.27   0
   2 -15  -3   35.02   25.46   0
   2 -11  -7  109.68   28.71   0
   2 -10  -8  162.56   34.91   0
   2  -7  -9   16.30   18.84   0
   3 -13  -9    1.56   26.77   0
   3 -10 -11    9.27   23.25   0
   3  -7 -12   17.56   21.22   0
   3   3 -11   23.41   12.14   0
   4  -9 -14   -4.35   29.96   0
   4  -5 -15    8.59   24.18   0
   4  -4 -15   15.63   23.04   0
   4  -3 -15    4.74   20.51   0
   4   2 -14   73.80   19.32   0
   4   4 -13    1.27   11.97   0
   5  -3 -17   39.82   26.74   0
   5  -2 -17   48.77   25.46   0
   5   2 -16   11.50   15.16   0
   0 -12   5   26.86   14.19   0
   0 -10   2  172.51   22.30   0
   0  -9   1  284.15   26.33   0
   0  -8   0  422.69   30.00   0
   0  -5  -1   78.78   15.14   0
   0  -4  -1   83.67   12.46   0
   0  -3  -1  893.20   27.43   0
   1 -15   2   30.30   20.17   0
   1 -14   0   15.05   20.02   0
   1 -10  -4   24.94   18.07   0
   1  -6  -6   92.20   24.70   0
   1  -5  -6  206.73   25.85   0
   1  -2  -6   98.04   16.28   0
   1   1  -5   97.22   10.18   0
   2 -15  -4   31.67   29.46   0
   2 -14  -5    2.57   21.08   0
   2 -13  -6   16.56   22.08   0
   2 -12  -7   -2.55   24.07   0
   2  -8  -9   22.66   20.82   0
   2  -4 -10  -11.29   18.94   0
   2   1  -9  122.09   17.58   0
   3 -12 -10   51.39   30.93   0
   3 -11 -11   12.03   29.10   0
   3  -8 -12   21.59   22.72   0
   3   1 -12   11.69   14.38   0
   4  -7 -15    6.32   26.41   0
   4  -6 -15   12.41   21.93   0
   4  -2 -15   -0.27   13.99   0
   4  -1 -15   36.16   19.58   0
   5  -1 -17    6.37   20.77   0
   0 -13   9   -0.90   10.01   0
   0 -13  10    5.74    8.89   0
   0  -6  -1  203.42   19.84   0
   0  -2  -1 1205.12   27.16   0
   1 -15   1    5.09   19.11   0
   1 -13  -2  -16.22   18.61   0
   1 -12  -3    9.62   21.68   0
   1 -11  -4  200.07   32.86   0
   1  -9  -5  108.72   23.75   0
   1  -7  -6   41.61   20.17   0
   1  -1  -6 1918.12   49.15   0
   2 -11  -8   17.97   22.10   0
   2  -9  -9   56.21   24.51   0
   2  -6 -10   43.69   21.06   0
   2  -5 -10  728.93   48.51   0
   2  -3 -10   -3.83   15.66   0
   2  -2 -10   54.95   20.70   0
   2   3  -8   45.92    9.21   0
   3  -9 -12   11.30   23.06   0
   3  -6 -13   27.60   23.64   0
   3  -5 -13  277.62   35.65   0
   3  -4 -13   49.78   21.46   0
   3  -3 -13    9.10   16.92   0
   3  -2 -13   31.20   20.11   0
   3   5 -10   46.62    9.08   0
   4  -8 -15   -2.22   25.23   0
   4   0 -15   16.79   18.30   0
   4   6 -12   25.79   10.09   0
   5   0 -17   33.16   21.12   0
   5   3 -16   11.05   17.32   0
   0 -13   7    4.18   11.84   0
   0 -13   8   -1.30   10.60   0
   0 -11   2   26.31   17.47   0
   0 -10   1   52.38   18.38   0
   0  -9   0  -20.36   15.02   0
   0  -7  -1  190.01   22.53   0
   1 -14  -1   31.93   21.88   0
   1 -10  -5   51.25   21.01   0
   1  -8  -6   91.95   23.02   0
   2 -14  -6   45.80   28.11   0
   2 -13  -7    7.90   21.93   0
   2 -12  -8    1.07   25.08   0
   2 -10  -9   10.23   21.12   0
   2  -8 -10   23.39   26.86   0
   2  -7 -10   40.47   21.67   0
   2  -1 -10   54.82   18.64   0
   3 -12 -11   12.50   28.35   0
   3 -10 -12    2.61   23.67   0
   3  -8 -13   14.22   26.21   0
   3  -7 -13   20.63   22.01   0
   3  -1 -13   14.95   17.36   0
   3   2 -12   16.94   14.36   0
   4   3 -14    5.31   13.84   0
   5   1 -17   -4.99   15.67   0
   5   5 -15    4.32   12.46   0
   0 -13   6    9.76   13.73   0
   0  -8  -1   17.56   16.67   0
   1 -15   0   17.02   21.82   0
   1 -14  -2    8.48   21.11   0
   1 -13  -3    0.41   20.53   0
   1 -12  -4   -2.79   20.33   0
   1 -11  -5   10.27   22.68   0
   1  -9  -6  323.79   35.39   0
   1  -6  -7   34.91   22.62   0
   1  -5  -7  479.66   36.45   0
   1  -4  -7  102.24   23.02   0
   2 -11  -9   10.97   22.33   0
   2  -9 -10   13.37   25.80   0
   3 -11 -12    3.11   27.41   0
   3  -9 -13   14.72   23.89   0
   3   0 -13  -11.29   13.91   0
   4  -7 -16   29.04   31.75   0
   4  -6 -16    2.92   23.87   0
   4  -5 -16   15.78   21.36   0
   4  -4 -16   14.18   20.15   0
   4  -3 -16   30.36   20.70   0
   4  -2 -16   -3.11   19.30   0
   4   1 -15   44.77   18.45   0
   0 -13   5   22.13   14.62   0
   0 -11   1   37.14   17.11   0
   0 -10   0 2775.84   78.49   0
   0  -6  -2  198.50   23.06   0
   0  -5  -2  192.17   19.40   0
   0  -4  -2   78.70   15.47   0
   1 -15  -1    2.92   21.42   0
   1 -10  -6   75.20   27.05   0
   1  -7  -7   87.56   22.21   0
   1  -3  -7   41.28   15.76   0
   1   0  -6 2234.93   47.84   0
   2 -14  -7  -18.39   23.25   0
   2 -13  -8   12.15   25.69   0
   2 -12  -9   41.00   29.42   0
   2 -10 -10   21.41   26.05   0
   2  -7 -11   53.71   27.35   0
   2  -6 -11  780.41   53.93   0
   2  -5 -11  373.77   38.25   0
   2  -4 -11 1049.94   56.52   0
   2  -3 -11  304.62   33.71   0
   2   0 -10  112.83   19.48   0
   2   2  -9  149.28   16.12   0
   3 -10 -13    3.36   26.83   0
   3  -7 -14   17.93   26.14   0
   3  -6 -14   -0.26   23.36   0
   3  -5 -14    2.49   19.28   0
   3  -4 -14   16.18   21.59   0
   3  -3 -14   21.36   20.83   0
   3   4 -11  213.38   17.21   0
   4  -1 -16   72.19   23.46   0
   5   2 -17   55.61   19.73   0
   5   4 -16   19.69   15.90   0
   0 -12   2   97.34   19.66   0
   0  -9  -1  243.81   26.53   0
   0  -7  -2  212.30   23.37   0
   1 -14  -3   -9.88   20.53   0
   1 -13  -4    3.36   18.60   0
   1 -12  -5   27.64   22.07   0
   1 -11  -6  175.29   34.73   0
   1  -9  -7   40.18   24.24   0
   1  -8  -7   93.46   23.35   0
   1  -2  -7   52.66   15.18   0
   2 -14  -8    7.83   30.76   0
   2 -11 -10   42.18   29.12   0
   2  -8 -11   -5.11   21.97   0
   2  -2 -11   67.91   21.49   0
   3 -11 -13   19.98   29.75   0
   3  -8 -14   38.25   26.09   0
   3  -2 -14   -5.75   17.54   0
   3   1 -13   16.24   16.61   0
   4   0 -16   -7.49   16.12   0
   4   2 -15    3.93   13.10   0
   0 -12   1   61.21   19.01   0
   0 -11   0   -2.26   15.96   0
   0 -10  -1   42.67   19.81   0
   0  -8  -2    4.11   14.23   0
   0  -3  -2  661.73   26.77   0
   1 -15  -2   13.81   20.95   0
   1 -10  -7  137.41   31.71   0
   1  -6  -8   27.68   23.20   0
   1  -5  -8   87.91   25.51   0
   2 -13  -9   10.01   26.45   0
   2 -12 -10   17.53   28.17   0
   2 -10 -11   -1.36   25.44   0
   2  -9 -11    5.61   21.25   0
   3 -10 -14   10.46   32.28   0
   3  -9 -14   23.19   26.18   0
   3  -1 -14   -0.55   17.01   0
   4  -6 -17   62.85   30.39   0
   4  -5 -17   23.91   23.73   0
   4  -4 -17  146.78   31.75   0
   4  -3 -17   12.45   22.75   0
   0  -9  -2   62.50   18.64   0
   1 -14  -4   62.03   24.57   0
   1 -13  -5    1.78   19.26   0
   1 -12  -6   66.24   23.40   0
   1  -8  -8  132.08   27.02   0
   1  -7  -8   30.78   20.02   0
   1  -4  -8    2.98   16.05   0
   1  -1  -7   60.55   13.90   0
   2  -6 -12   45.25   24.85   0
   2  -5 -12   14.00   19.04   0
   2  -1 -11   78.15   18.53   0
   3  -6 -15   21.77   22.37   0
  -5 -12   3   -0.15   14.55   0
  -5 -10  10   -1.87   20.90   0
  -5  -8  14   -3.54   32.70   0
  -4 -11   0   72.24   13.91   0
  -4  -8  11    9.30   24.82   0
  -4  -6  14    1.91   29.54   0
  -4  -5  15   41.04   29.53   0
  -4  -4  16   -3.39   27.34   0
  -4  -3  17   24.20   30.70   0
  -4  -2  18   45.99   40.80   0
  -3  -8   6   50.49   20.52   0
  -3  -5  12  486.33   52.25   0
  -3  -4  13   27.77   25.86   0
  -3  -3  14   10.83   23.46   0
  -3  -2  15   16.70   22.78   0
  -3  -1  16   23.65   31.77   0
  -3   1  17    4.52   28.51   0
  -3   3  18  -14.12   29.78   0
  -2  -6   5  280.89   28.23   0
  -2  -5   7   30.87   18.79   0
  -2  -4   9   17.24   24.61   0
  -2   0  13  182.63   33.59   0
  -2   1  14   69.22   31.21   0
  -2   3  15    7.72   27.01   0
  -2   4  15    1.68   22.37   0
  -1  -2   6   95.74   19.48   0
  -1   7  12   73.33   22.53   0
  -1   8  12   28.47   19.23   0
  -1  12  11    5.80   15.54   0
   0   5   6   15.89   12.02   0
  -5 -12   4    4.77   17.17   0
  -5 -11   8   35.73   22.91   0
  -5 -10  11   17.64   27.31   0
  -4 -11   1    6.07   12.34   0
  -4  -9   9   -3.22   16.64   0
  -4  -7  13   31.42   25.73   0
  -3  -9   3   38.52   15.97   0
  -3  -7   9  100.22   28.27   0
  -3  -6  11   39.21   28.11   0
  -3   0  17  -16.93   24.19   0
  -3   2  18   -6.05   25.75   0
  -2  -7   2  177.84   18.63   0
  -2  -2  12   73.13   29.39   0
  -2   5  16    3.90   24.80   0
  -2   6  16    6.96   24.21   0
  -2   7  16   -7.76   23.85   0
  -2   8  16   35.29   26.54   0
  -2   9  16   -1.40   22.05   0
  -1  -1   8   60.48   23.39   0
  -1   0   9  243.64   30.04   0
  -1   1  10    6.41   22.73   0
  -1   3  11    4.19   17.33   0
  -1   5  12  281.27   34.59   0
  -1   6  12  359.01   36.92   0
  -1   9  12   31.98   18.58   0
  -1  10  12   -4.21   16.52   0
   0   2   4 1005.39   31.02   0
   0   3   5  198.06   17.53   0
  -5 -12   5   14.53   17.25   0
  -5 -11   9   17.93   25.47   0
  -4 -11   2  133.42   19.43   0
  -4 -10   7   -9.15   17.06   0
  -4  -9  10   22.48   22.28   0
  -4  -8  12   18.15   26.85   0
  -4  -6  15   13.81   30.86   0
  -4  -5  16   -8.87   26.51   0
  -4  -4  17  127.42   41.81   0
  -4  -3  18    1.22   32.02   0
  -3  -8   7   13.35   18.88   0
  -3  -5  13  338.73   48.11   0
  -3  -4  14    2.86   23.75   0
  -3  -3  15   80.60   29.02   0
  -3  -2  16   46.52   29.48   0
  -2  -6   6   68.35   21.87   0
  -2  -4  10   -4.86   23.03   0
  -2  -3  11  306.62   38.26   0
  -2  -1  13   14.32   22.35   0
  -2   0  14  115.68   30.99   0
  -2   2  15   62.82   27.77   0
  -2   4  16   20.52   26.87   0
  -1  -3   5   23.40   14.27   0
  -1  -2   7   66.92   22.58   0
  -1   2  11   75.42   26.16   0
  -1   4  12  198.26   31.51   0
  -1  11  12    5.77   17.05   0
   0   4   6   11.22   11.43   0
   0   7   7   34.70   12.55   0
   0   8   7   73.64   14.06   0
   0  11   6  145.21   12.06   0
  -4 -11   3    5.53   15.23   0
  -4  -7  14    7.79   25.21   0
  -3  -8   8   15.81   20.83   0
  -3  -7  10   34.65   22.53   0
  -3  -6  12    9.35   26.65   0
  -3  -1  17   13.51   27.42   0
  -3   0  18   -5.29   31.22   0
  -3   2  19   13.42   35.31   0
  -3   3  19    8.29   29.95   0
  -2   1  15   -1.36   22.58   0
  -2   3  16    0.20   21.40   0
  -1   3  12  123.11   28.46   0
  -1   7  13   83.08   23.16   0
  -1   8  13   18.87   19.78   0
  -1  13  11   -1.74   12.19   0
   0   1   3  661.53   23.02   0
   0   6   7  322.94   23.55   0
   0   9   7   65.11   13.29   0
  -4 -11   4   24.75   16.22   0
  -4 -10   8   85.18   25.60   0
  -4  -9  11   -9.11   22.58   0
  -4  -8  13   12.28   28.36   0
  -4  -6  16   -2.49   26.49   0
  -4  -5  17   40.68   34.84   0
  -4  -4  18    4.91   33.33   0
  -3  -5  14   18.82   29.01   0
  -3  -4  15    6.22   25.13   0
  -3  -3  16   27.17   27.96   0
  -3  -2  17  -34.57   27.87   0
  -2  -6   7   81.82   24.39   0
  -2  -5   9  153.29   27.80   0
  -2  -3  12   78.58   26.59   0
  -2  -2  13  134.87   31.05   0
  -2  -1  14   44.57   25.99   0
  -2   2  16    3.86   22.62   0
  -2   6  17   49.17   27.26   0
  -2   7  17    7.85   21.12   0
  -2   8  17   25.55   26.29   0
  -1  -4   3  770.01   31.50   0
  -1  -3   6  310.83   29.56   0
  -1  -1   9   34.17   20.08   0
  -1   0  10   25.39   20.47   0
  -1   1  11  190.26   30.32   0
  -1   5  13   60.06   24.61   0
  -1   6  13   44.25   19.87   0
  -1   9  13   24.85   17.79   0
  -1  12  12   16.86   16.56   0
   0   5   7    8.47   11.85   0
  -4 -10   9   15.10   21.68   0
  -4  -7  15    9.92   28.70   0
  -3  -8   9    1.36   21.66   0
  -3  -6  13   58.71   31.38   0
  -3  -1  18   -2.84   26.19   0
  -2  -4  11 1120.63   65.20   0
  -2   1  16   42.61   30.58   0
  -2   3  17   48.78   30.50   0
  -2   4  17   73.75   28.63   0
  -1  -2   8    9.19   17.64   0
  -1   2  12   59.37   22.41   0
  -1   4  13  122.26   26.25   0
  -1  10  13  105.84   22.41   0
   0   2   5   18.89   12.36   0
   0   3   6  109.79   16.92   0
   0  10   7   58.04   12.34   0
  -4  -9  12   -5.34   20.92   0
  -4  -8  14   22.29   26.15   0
  -4  -6  17   96.47   39.21   0
  -3  -9   6  112.34   22.68   0
  -3  -7  12   35.35   29.09   0
  -3  -5  15   16.69   30.03   0
  -3  -4  16    3.23   25.82   0
  -3  -3  17   76.08   33.52   0
  -3  -2  18    8.14   32.93   0
  -3   0  19   -2.76   31.20   0
  -2  -7   5   72.37   19.48   0
  -2  -6   8   41.19   22.87   0
  -2  -5  10  734.24   52.05   0
  -2  -4  12  118.32   32.90   0
  -2  -3  13   30.05   23.84   0
  -2  -2  14    8.45   22.92   0
  -2  -1  15   -4.35   24.76   0
  -2   2  17    0.88   27.78   0
  -2   6  18   12.51   28.63   0
  -1  -4   4  152.30   18.22   0
  -1  -3   7   23.31   20.48   0
  -1  -1  10   11.01   19.81   0
  -1   0  11   82.65   25.37   0
  -1   1  12  105.59   29.10   0
  -1   3  13   51.34   21.99   0
  -1   6  14  139.91   28.71   0
  -1   7  14   19.41   20.00   0
  -1   8  14   76.18   23.51   0
  -1  11  13    4.86   18.01   0
   0   4   7  334.64   25.29   0
   0   6   8  117.13   19.24   0
   0   7   8   24.50   13.97   0
   0   8   8   27.32   14.13   0
  -4 -10  10    2.25   16.22   0
  -4  -9  13   11.96   27.74   0
  -4  -8  15   30.12   33.94   0
  -4  -7  16  -12.78   28.59   0
  -3  -9   7    5.29   18.08   0
  -3  -8  10   72.51   23.67   0
  -3  -6  14    6.20   23.82   0
  -3  -1  19   14.32   32.29   0
  -2   0  16  106.32   32.23   0
  -2   1  17   25.32   30.15   0
  -1  -4   5  883.04   41.11   0
  -1  -2   9  333.78   34.39   0
  -1   2  13    7.91   23.04   0
  -1   4  14  186.72   33.87   0
  -1   5  14   21.69   18.26   0
  -1   9  14   54.58   21.39   0
   0   1   4   43.80   11.58   0
   0   5   8   13.58   14.01   0
   0   9   8   78.89   15.39   0
  -4 -11   7   -3.21   16.44   0
  -4 -10  11   21.00   26.13   0
  -3  -9   8  116.70   26.46   0
  -3  -8  11   30.41   26.63   0
  -3  -7  13   20.53   25.37   0
  -3  -5  16   48.93   34.62   0
  -3  -4  17   25.29   32.01   0
  -3  -3  18    5.50   31.09   0
  -3  -2  19    2.41   35.78   0
  -2  -7   6   61.67   21.17   0
  -2  -6   9   55.07   21.59   0
  -2  -5  11  377.21   41.65   0
  -2  -4  13   57.74   30.28   0
  -2  -3  14   -0.88   22.80   0
  -2  -2  15   53.51   29.18   0
  -2  -1  16   36.43   27.45   0
  -2   2  18   64.00   33.83   0
  -2   3  18   -0.03   23.63   0
  -1  -3   8   47.15   19.88   0
  -1  -1  11  143.07   29.22   0
  -1   0  12   66.56   24.31   0
  -1   1  13   66.56   27.99   0
  -1   3  14   65.86   27.58   0
  -1  10  14   14.61   18.85   0
  -1  12  13    5.43   14.59   0
   0   2   6   80.18   14.77   0
   0   3   7   68.80   15.18   0
   0   4   8   75.95   18.30   0
  -4 -11   8   19.92   19.72   0
  -4 -10  12   -6.95   25.26   0
  -4  -9  14   34.36   27.19   0
  -3  -9   9   38.33   22.58   0
  -3  -6  15   31.27   27.33   0
  -2  -7   7   79.70   23.47   0
  -2  -6  10   45.76   25.68   0
  -2  -5  12  -22.93   23.80   0
  -2   0  17    2.27   24.25   0
  -2   1  18   -3.59   29.47   0
  -1  -4   6    8.75   14.86   0
  -1  -2  10   61.65   23.57   0
  -1   2  14  133.28   32.51   0
  -1   5  15  -10.72   19.99   0
  -1   6  15   -9.28   18.38   0
  -1   7  15   27.03   21.79   0
  -1   8  15    2.71   19.21   0
  -1  11  14   69.92   22.26   0
   0   1   5    5.47   10.55   0
   0   6   9  317.17   28.43   0
   0   7   9   18.80   15.54   0
   0  10   8    1.74   11.36   0
   0  11   7   64.65   11.27   0
  -4 -11   9   11.81   21.07   0
  -3 -10   1   18.40   12.50   0
  -3 -10   2   17.15   13.97   0
  -3 -10   3   -3.41   13.62   0
  -3  -8  12   -3.41   17.78   0
  -3  -7  14    8.03   24.03   0
  -3  -6  16   25.31   32.47   0
  -3  -5  17  321.90   50.34   0
  -3  -4  18    6.59   31.46   0
  -3  -3  19  -10.06   31.65   0
  -2  -7   8   25.93   21.25   0
  -2  -4  14   -4.10   25.05   0
  -2  -3  15    5.96   23.62   0
  -2  -2  16   40.30   27.12   0
  -2  -1  17   13.60   25.80   0
  -2   3  19    4.20   25.19   0
  -1  -4   7   81.95   23.42   0
  -1  -3   9   23.02   20.05   0
  -1  -2  11   47.85   26.77   0
  -1  -1  12   98.41   26.78   0
  -1   0  13  110.54   27.37   0
  -1   3  15   23.64   26.01   0
  -1   4  15   19.92   19.64   0
  -1   9  15   77.61   24.01   0
  -1  10  15    4.35   21.11   0
   0   2   7  209.38   21.96   0
   0   3   8   48.44   17.94   0
   0   5   9  300.51   27.76   0
   0   8   9   78.45   17.04   0
  -4 -11  10  -23.84   20.27   0
  -4 -10  13   -2.63   25.80   0
  -3  -9  10   35.04   20.40   0
  -3  -8  13   31.95   28.44   0
  -3  -7  15   33.39   32.10   0
  -2  -7   9    2.64   20.24   0
  -2  -6  11  859.91   58.84   0
  -2  -5  13   51.92   26.77   0
  -2  -3  16   34.09   30.78   0
  -2   0  18   60.30   30.76   0
  -2   1  19    2.14   33.00   0
  -2   2  19    2.37   28.45   0
  -1  -3  10   35.82   26.51   0
  -1   1  14  488.25   47.26   0
  -1   2  15   76.90   29.65   0
  -1   5  16   -5.46   19.94   0
  -1   6  16   -1.26   21.26   0
  -1   7  16   11.54   21.69   0
   0   0   3  181.92   14.55   0
   0   1   6  213.72   20.95   0
   0   4   9  171.75   24.08   0
   0   9   9   82.07   16.48   0
  -4 -12   4   12.12   15.42   0
  -4 -11  11   35.44   26.69   0
  -3 -10   0  200.55   14.64   0
  -3 -10   7  112.07   24.74   0
  -3  -9  11   10.75   21.50   0
  -3  -6  17   25.33   32.56   0
  -3  -5  18   39.00   35.11   0
  -2  -8   2   45.41   13.33   0
  -2  -6  12   81.44   31.43   0
  -2  -5  14   26.20   28.67   0
  -2  -4  15   15.21   24.47   0
  -2  -2  17   -0.95   24.83   0
  -2  -1  18   24.51   30.57   0
  -1  -5   4  861.99   37.64   0
  -1  -4   8   21.93   18.45   0
  -1  -2  12   67.58   24.25   0
  -1  -1  13   51.02   24.06   0
  -1   0  14   85.27   28.07   0
  -1   1  15  165.67   36.42   0
  -1   3  16   21.92   24.66   0
  -1   4  16   -0.76   19.14   0
  -1   8  16   28.00   22.03   0
  -1   9  16   25.80   20.97   0
   0   0   4  222.61   18.61   0
   0   1   7  166.32   23.08   0
   0   2   8  151.64   21.44   0
   0   3   9  140.47   23.83   0
   0   5  10   30.59   18.34   0
   0   6  10   30.76   17.07   0
   0   7  10  136.36   20.94   0
   0   8  10  115.53   20.10   0
  -4 -12   2    2.27   11.61   0
  -4 -12   3    9.20   13.46   0
  -4 -12   5    9.33   16.37   0
  -4 -11  12   -5.42   24.37   0
  -3 -10   8   25.06   19.49   0
  -3  -9  12   -4.45   23.47   0
  -3  -7  16   19.04   30.25   0
  -2  -8   1   78.51   11.69   0
  -2  -8   5   45.02   18.39   0
  -2  -8   6  111.83   23.18   0
  -2  -7  10   26.77   20.42   0
  -2  -4  16  -14.40   27.31   0
  -2  -3  17   46.67   33.34   0
  -2  -2  18   34.71   33.76   0
  -2   0  19  -13.26   28.26   0
  -1  -5   1   60.38    9.46   0
  -1  -5   5 1248.78   48.65   0
  -1  -4   9   20.04   20.26   0
  -1  -3  11   12.06   20.14   0
  -1   2  16   23.77   27.09   0
  -1   6  17   12.78   24.77   0
  -1   7  17   10.67   23.09   0
   0   0   5  274.38   21.80   0
   0   2   9  103.21   23.16   0
   0   4  10  130.77   24.58   0
   0  10   9    5.29   12.24   0
   0  11   8    0.38    9.96   0
  -4 -12   8   -2.76   17.37   0
  -3 -10   9   13.85   19.50   0
  -3  -9  13   43.90   29.22   0
  -3  -8  15   17.55   25.78   0
  -3  -7  17   74.10   42.68   0
  -2  -8   7   51.99   21.18   0
  -2  -7  11   59.85   24.48   0
  -2  -6  13  232.92   38.56   0
  -2  -5  15   46.02   27.26   0
  -2  -1  19   -1.53   29.73   0
  -1  -5   6  212.16   25.13   0
  -1  -4  10 1426.96   69.66   0
  -1  -3  12  158.04   33.32   0
  -1  -2  13    5.36   21.10   0
  -1  -1  14  415.92   46.15   0
  -1   0  15   99.42   31.82   0
  -1   1  16   53.57   30.19   0
  -1   3  17    7.57   25.91   0
  -1   4  17   13.59   21.94   0
  -1   5  17   11.56   19.11   0
  -1   8  17    5.34   21.71   0
   0   0   6  160.25   20.06   0
   0   1   8  116.77   20.82   0
   0   3  10   15.90   16.56   0
   0   5  11  165.22   26.14   0
   0   6  11  600.48   39.85   0
   0   7  11  119.69   21.57   0
   0   9  10   63.42   16.72   0
  -4 -12   1   26.90   11.10   0
  -4 -12   9   11.14   19.80   0
  -4 -12  10   16.22   21.25   0
  -3 -10  10   56.30   23.88   0
  -3  -8  16   84.61   41.24   0
  -2  -8   8   77.58   20.94   0
  -2  -8   9   14.34   21.07   0
  -2  -7  12   22.54   26.13   0
  -2  -6  14   38.90   26.17   0
  -2  -5  16   -8.16   27.97   0
  -2  -3  18   17.98   31.24   0
  -2  -2  19   16.98   31.18   0
  -1  -5   7  441.66   35.30   0
  -1  -5   8   99.13   26.47   0
  -1  -4  11   73.66   28.42   0
  -1  -2  14  221.87   39.95   0
  -1  -1  15  160.40   39.30   0
  -1   0  16    3.63   26.89   0
  -1   2  17    5.82   26.45   0
  -1   6  18    6.39   25.25   0
   0   1   9  661.93   42.83   0
   0   2  10   74.85   23.92   0
   0   3  11    8.25   19.89   0
   0   4  11  396.40   34.57   0
   0   8  11  161.72   23.17   0
   0  10  10   35.17   15.19   0
  -3 -10  11    8.15   17.84   0
  -3  -9  14   23.25   25.87   0
  -2  -8   0   57.76    8.44   0
  -2  -8  10   18.18   23.07   0
  -2  -7  13  109.40   33.69   0
  -2  -6  15   29.86   30.43   0
  -2  -3  19   11.02   36.94   0
  -1  -5   0   23.61    5.77   0
  -1  -5   9  314.20   37.42   0
  -1  -3  13   52.04   25.20   0
  -1   1  17    0.44   23.19   0
  -1   3  18   -6.45   26.01   0
  -1   4  18    3.33   21.97   0
  -1   5  18   -1.92   20.96   0
   0   0   8  369.28   31.45   0
   0   4  12   39.93   21.31   0
   0   5  12  614.08   43.70   0
   0   6  12   65.78   20.94   0
   0   7  12  118.72   22.48   0
   0   9  11   17.38   15.46   0
   0  11   9    2.36   11.56   0
  -3 -10  12    9.84   18.71   0
  -3  -9  15   69.40   32.98   0
  -2  -8  11   -1.59   22.23   0
  -2  -7  14    2.81   26.97   0
  -2  -5  17    0.36   28.69   0
  -1  -5  10  142.98   31.22   0
  -1  -4  12  244.81   35.84   0
  -1  -3  14   42.85   25.77   0
  -1  -2  15  101.64   30.38   0
  -1  -1  16   38.49   26.40   0
  -1   0  17    2.04   23.23   0
  -1   2  18   26.41   25.61   0
   0  -1   3  641.09   26.11   0
   0  -1   4   57.49   14.62   0
   0  -1   5    2.04   12.51   0
   0  -1   6  231.92   25.47   0
   0   0   9   39.33   22.53   0
   0   1  10    7.99   18.18   0
   0   2  11  175.93   27.56   0
   0   3  12    2.55   19.66   0
   0   8  12    3.82   14.53   0
  -4 -12   0    4.29    7.57   0
  -3 -11   4   23.33   15.65   0
  -3 -11   7   16.59   18.32   0
  -3 -11   8   66.34   22.36   0
  -3 -11   9    8.70   19.73   0
  -3 -10  13   12.13   22.88   0
  -2  -8  12    6.57   25.57   0
  -2  -6  16   30.87   28.14   0
  -2  -5  18  -14.14   33.69   0
  -2  -4  19  -11.16   30.71   0
  -1  -6   5  620.02   36.62   0
  -1  -6   6  104.34   22.76   0
  -1  -5  11  986.83   62.55   0
  -1  -4  13  108.07   29.96   0
  -1  -3  15    5.55   28.36   0
  -1  -2  16    6.71   27.98   0
  -1  -1  17    8.80   28.73   0
  -1   1  18   33.38   27.17   0
  -1   3  19    2.14   28.18   0
  -1   4  19   40.47   28.32   0
   0  -1   7  166.47   23.01   0
   0   0  10  115.55   27.96   0
   0   1  11   17.36   18.90   0
   0   2  12   47.59   20.30   0
   0   4  13  220.03   32.29   0
   0   5  13    7.38   19.38   0
   0   6  13  114.12   24.23   0
   0   7  13   14.00   18.20   0
   0   9  12   21.84   16.06   0
   0  10  11   40.68   14.73   0
   0  11  10   21.09   12.79   0
  -4 -13   6   -3.52   15.02   0
  -3 -11   3   21.59   14.59   0
  -3 -11  10    3.96   22.44   0
  -3 -10  14    3.78   23.01   0
  -2  -9   6   12.30   16.98   0
  -2  -9   7  189.53   27.92   0
  -2  -9   8   13.67   19.96   0
  -2  -9   9   56.28   24.37   0
  -2  -8  13   12.07   26.41   0
  -2  -7  15   43.13   27.81   0
  -2  -6  17   65.13   34.95   0
  -1  -6   4  323.45   25.89   0
  -1  -6   7   52.78   19.04   0
  -1  -6   8   23.31   22.34   0
  -1  -5  12  270.10   37.87   0
  -1  -4  14  216.57   38.67   0
  -1   0  18   19.59   26.45   0
  -1   1  19   -9.81   28.59   0
  -1   2  19    5.16   25.12   0
   0  -1   2  257.22   14.42   0
   0  -1   8   90.07   21.52   0
   0  -1   9  666.81   45.43   0
   0   0  11   -8.55   21.75   0
   0   1  12   71.04   25.49   0
   0   2  13   79.54   26.41   0
   0   3  13  140.39   26.64   0
   0   5  14   65.48   23.43   0
   0   6  14   50.01   21.56   0
   0   8  13   39.96   17.98   0
   0  12   8    9.88    8.14   0
  -4 -13   5   13.76   15.48   0
  -3 -11  11   -4.72   18.55   0
  -3 -11  12    9.87   25.31   0
  -2  -9   3    5.24   12.28   0
  -2  -9  10   11.38   21.79   0
  -2  -8  14    4.46   27.35   0
  -2  -7  16   22.22   29.95   0
  -1  -6   9   90.37   24.10   0
  -1  -6  10  894.71   57.95   0
  -1  -5  13   63.76   31.22   0
  -1  -4  15  -13.05   26.34   0
  -1  -3  16    8.62   24.33   0
  -1  -2  17   19.73   26.54   0
  -1  -1  18   11.06   26.10   0
  -1   0  19    3.46   30.18   0
   0  -1  10   27.25   20.41   0
   0   0  12   -5.15   21.55   0
   0   1  13   29.22   24.31   0
   0   3  14    2.31   22.35   0
   0   4  14   38.93   19.74   0
   0   7  14   13.98   19.37   0
   0   8  14   22.11   19.33   0
   0   9  13   37.00   17.47   0
   0  10  12   -7.99   14.32   0
   0  11  11    7.69   13.03   0
  -4 -13   4    4.63   13.55   0
  -3 -11   2    4.89   12.24   0
  -3 -11  13   24.99   28.15   0
  -2  -9  11   -3.84   18.15   0
  -2  -9  12    0.85   21.93   0
  -2  -8  15   -4.21   28.45   0
  -2  -7  17   24.73   31.02   0
  -1  -6  11   35.88   23.14   0
  -1  -5  14   49.52   31.80   0
  -1  -4  16   20.92   30.33   0
  -1  -3  17   18.36   26.33   0
  -1  -2  18   16.83   27.19   0
  -1  -1  19  -11.79   32.69   0
   0  -2   5   20.95   13.83   0
   0  -2   6   75.70   17.96   0
   0  -2   7  239.52   26.68   0
   0  -1  11   22.06   19.99   0
   0   2  14  145.90   29.31   0
   0   3  15   -6.39   21.00   0
   0   4  15   16.69   22.07   0
   0   5  15   22.76   21.08   0
   0   6  15   10.78   20.30   0
   0   7  15    3.39   18.35   0
   0  12   9   16.37    9.77   0
  -2  -9   2  128.68   16.04   0
  -2  -9  13   -2.52   25.43   0
  -2  -8  16   53.31   34.22   0
  -1  -6  12  445.09   46.02   0
  -1  -5  15   27.70   29.40   0
  -1  -3  18   31.78   33.23   0
  -1  -2  19   22.11   38.24   0
   0  -2   4  976.79   36.06   0
   0  -2   9   57.30   21.67   0
   0  -2  10   80.48   24.21   0
   0  -1  12   93.20   25.33   0
   0   0  13   24.59   21.14   0
   0   1  14   50.34   23.63   0
   0   2  15   -0.73   22.65   0
   0   5  16    7.70   19.61   0
   0   8  15   37.38   20.08   0
   0   9  14   46.38   18.07   0
   0  10  13   17.12   16.67   0
   0  11  12    7.78   14.18   0
  -4 -13   3   -0.04   11.13   0
  -3 -12   8   -0.98   16.79   0
  -3 -12   9   18.44   20.30   0
  -3 -12  10   41.67   23.88   0
  -3 -12  11   -3.72   22.73   0
  -2 -10   8  108.38   24.97   0
  -2  -9  14   23.19   24.91   0
  -2  -8  17  -11.34   33.08   0
  -1  -7   6   38.67   19.74   0
  -1  -7   7   79.02   21.31   0
  -1  -7   8   11.59   16.69   0
  -1  -7   9   93.80   25.98   0
  -1  -7  10   14.30   22.98   0
  -1  -6  13   32.37   25.14   0
  -1  -6  14  145.79   37.01   0
  -1  -5  16   -2.05   28.62   0
  -1  -4  17   13.02   26.57   0
   0  -2   3 1271.08   36.93   0
   0  -2  11  123.99   27.06   0
   0  -1  13   20.77   21.53   0
   0   0  14  289.82   38.40   0
   0   1  15   61.64   24.80   0
   0   2  16   32.92   25.31   0
   0   3  16   -4.42   19.04   0
   0   4  16    4.44   16.80   0
   0   6  16   64.95   21.33   0
   0   7  16   12.39   20.45   0
   0   9  15   13.47   20.10   0
   0  10  14   47.24   20.22   0
   0  12  10    8.73   10.22   0
  -2 -10   6  275.20   29.73   0
  -2 -10   7    2.44   16.89   0
  -2 -10   9   16.91   16.91   0
  -2 -10  10   -1.26   16.39   0
  -2 -10  11   11.43   21.19   0
  -2  -9  15   36.38   28.24   0
  -1  -7   5  132.62   22.06   0
  -1  -7  11  219.88   34.25   0
  -1  -7  12   66.83   30.36   0
  -1  -6  15    1.25   28.02   0
  -1  -5  17   11.58   31.10   0
  -1  -4  18   20.90   31.15   0
  -1  -3  19   -4.97   29.83   0
   0  -3   6   94.59   19.44   0
   0  -3   7   47.36   18.57   0
   0  -3   8   40.76   19.74   0
   0  -3   9  146.28   27.08   0
   0  -3  10   15.36   24.91   0
   0  -2  12   36.61   22.20   0
   0  -2  13   72.97   29.59   0
   0  -1  14   52.97   25.28   0
   0   0  15  101.83   28.36   0
   0   1  16   21.76   26.82   0
   0   3  17   17.63   25.73   0
   0   4  17    1.48   23.81   0
   0   5  17   37.01   26.48   0
   0   6  17   13.94   23.83   0
   0   8  16   27.58   20.98   0
   0  11  13   33.05   16.61   0
   0  12  11   10.18   11.64   0
  -4 -13   2    8.68   10.40   0
  -3 -12   5    8.09   13.41   0
  -3 -11   1   61.71   12.35   0
  -2 -10  12    3.03   20.00   0
  -2 -10  13   20.70   27.16   0
  -2  -9  16   -0.54   28.20   0
  -1  -7   4    7.33   14.05   0
  -1  -7  13   50.46   27.48   0
  -1  -6   1  148.91   12.84   0
  -1  -6  16    2.56   29.71   0
  -1  -5  18   23.54   35.86   0
  -1  -4  19    5.78   30.86   0
   0  -3   5  214.91   22.37   0
   0  -3  11   15.27   20.65   0
   0  -3  12   11.06   25.00   0
   0  -2  14  136.03   35.16   0
   0  -1  15   73.98   26.75   0
   0   0  16  109.06   30.95   0
   0   1  17   33.05   29.04   0
   0   2  17   30.26   24.63   0
   0   4  18   61.17   29.39   0
   0   5  18   36.13   27.61   0
   0   7  17   14.18   22.91   0
   0   9  16    1.96   18.29   0
   0  10  15   15.09   17.95   0
  -3 -12   4   43.71   15.69   0
  -2 -10  14   22.24   27.99   0
  -2 -10  15  202.11   45.57   0
  -2  -9   1   98.67   12.30   0
  -1  -8   9    0.52   20.66   0
  -1  -7  14   19.58   24.27   0
  -1  -7  15   11.28   28.81   0
  -1  -6  17    6.13   26.72   0
   0  -4   8   74.86   25.71   0
   0  -4   9  173.94   32.13   0
   0  -3   4 2630.73   59.68   0
   0  -2  15    9.17   27.66   0
   0  -1  16   38.90   25.88   0
   0   0  17   20.52   24.83   0
   0   1  18   17.13   29.00   0
   0   2  18   11.71   24.14   0
   0   3  18   -2.50   21.15   0
   0   6  18   18.10   23.75   0
   0  11  14   16.15   15.09   0
   0  12  12    4.60   12.01   0
  -1  -8   7  112.95   25.10   0
  -1  -8   8  105.77   23.00   0
  -1  -8  10   33.40   21.56   0
  -1  -8  11   -1.23   20.16   0
  -1  -8  12   23.29   27.20   0
  -1  -7  16    2.21   29.77   0
  -1  -6  18   28.65   32.67   0
   0  -4   6   20.87   18.80   0
   0  -4   7  354.37   32.25   0
   0  -4  10  125.17   27.05   0
   0  -4  11  357.62   39.56   0
   0  -4  12   42.90   28.24   0
   0  -3  14   23.16   24.17   0
   0  -2   2 1178.78   29.81   0
   0  -2  16   21.64   24.84   0
   0  -1  17   97.26   31.60   0
   0   0  18   -1.61   28.33   0
   0   2  19   17.94   31.89   0
   0   3  19   -4.18   23.09   0
  -3 -13   9    9.46   19.02   0
  -3 -12   3   -2.31   12.34   0
  -2 -11   8    5.56   20.01   0
  -2 -11   9   -3.51   17.97   0
  -2 -11  10   25.38   18.04   0
  -2 -11  11    6.54   17.17   0
  -2 -11  12    1.01   23.52   0
  -2 -11  13    5.46   25.65   0
  -1  -8   6   61.86   18.72   0
  -1  -8  13   21.15   23.81   0
  -1  -8  14   73.67   30.08   0
  -1  -7  17    8.20   30.17   0
   0  -4  13  213.65   36.21   0
   0  -4  14   73.40   34.44   0
   0  -3  15  -17.92   20.78   0
   0  -3  16    7.15   28.44   0
   0  -2  17    7.00   24.92   0
   0  -1  18    2.03   24.84   0
   0   1  19    3.67   27.71   0
  -2 -11   7  118.57   24.91   0
  -2 -11  14   -1.65   23.02   0
  -2 -10   3   42.96   14.19   0
  -1  -8   5   32.43   17.78   0
  -1  -8  15   10.15   25.72   0
  -1  -8  16   -9.95   29.80   0
   0  -5   8   24.93   23.28   0
   0  -5   9  321.76   35.92   0
   0  -5  10   29.42   21.16   0
   0  -5  11  176.66   31.52   0
   0  -5  12  622.77   54.85   0
   0  -4   5  144.78   20.35   0
   0  -4  15   14.54   25.09   0
   0  -3   3  443.22   24.04   0
   0  -3  17   17.83   30.76   0
   0  -2  18    2.37   25.52   0
  -3 -13   6  -13.71   15.52   0
  -1  -9   8   -9.57   18.42   0
  -1  -9   9   45.81   24.28   0
  -1  -9  10   -5.15   17.91   0
  -1  -9  11    6.43   18.95   0
  -1  -9  12   39.14   24.42   0
  -1  -9  13   29.73   28.77   0
  -1  -8  17   -7.88   29.36   0
   0  -5   7   28.33   18.26   0
   0  -5  13    9.02   23.31   0
   0  -5  14   69.16   32.70   0
   0  -4   4 1519.57   48.72   0
   0  -4  16   17.50   28.70   0
   0  -3  18   -2.72   31.06   0
   0  -2  19    0.97   29.46   0
  -2 -12  10   16.17   21.85   0
  -2 -12  11   49.42   26.75   0
  -2 -12  12    8.59   26.01   0
  -1  -9   7   22.26   19.08   0
  -1  -9  14   77.46   30.62   0
  -1  -9  15   93.37   33.72   0
   0  -6  10   48.55   26.07   0
   0  -6  11  620.35   53.47   0
   0  -5   6   16.15   16.05   0
   0  -5  15   -7.75   22.48   0
   0  -5  16    1.14   29.71   0
   0  -4  17   -4.99   25.21   0
   0  -4  18   54.56   38.40   0
   0  -3  19   20.94   36.81   0
   0  13  10    2.90    7.20   0
   0  13  11    1.84    7.85   0
   1   2  10   41.50   22.13   0
   1   2  11  128.59   27.00   0
   1   3   9  111.99   22.69   0
   1   3  10  151.41   26.34   0
   1   3  11   94.96   24.29   0
   1   3  12  247.67   32.62   0
   1   4   9    5.38   15.83   0
   1   4  10   94.45   21.99   0
   1   4  11  209.03   28.46   0
   1   4  12  135.98   26.36   0
   1   5   9   81.90   20.06   0
   1   5  10   -4.58   15.11   0
   1   5  11  127.30   23.44   0
  -4 -13   1   10.34    6.78   0
  -3 -13   5   30.75   16.08   0
  -3 -12   2   68.87   13.79   0
  -2 -12   8    8.46   20.34   0
  -2 -12   9   24.11   21.23   0
  -2 -10   2   69.83   13.65   0
  -1  -9   6  303.04   31.35   0
  -1  -9  16   30.68   31.93   0
   0  -6   8  105.26   27.95   0
   0  -6   9  306.68   35.45   0
   0  -6  12   45.82   26.27   0
   0  -6  13  137.43   34.21   0
   0  -6  14   96.12   31.09   0
   0  -5   5 1037.87   46.42   0
   0  -5  17   26.19   28.61   0
   1   1   9    1.42   19.94   0
   1   1  10   -6.63   17.18   0
   1   1  11  197.55   29.17   0
   1   1  12   19.22   22.29   0
   1   1  13   38.50   25.19   0
   1   2   9  108.79   21.63   0
   1   2  12   20.65   18.16   0
   1   2  13   40.36   24.52   0
   1   2  14  -10.70   22.87   0
   1   3   8   27.19   14.20   0
   1   3  13    5.37   17.21   0
   1   3  14   32.74   22.74   0
   1   4   8  115.72   19.47   0
   1   4  13    2.42   16.28   0
   1   4  14   39.88   22.35   0
   1   5   8   17.36   14.89   0
   1   5  12  459.55   38.27   0
   1   5  13   -5.81   16.62   0
   1   6   9   -7.82   14.18   0
   1   6  10  100.83   19.61   0
   1   6  11  211.26   26.14   0
   1   6  12  220.18   27.96   0
  -2 -11   4   15.91   15.64   0
  -1 -10   9   -6.16   18.98   0
  -1 -10  10   -6.34   20.34   0
  -1 -10  11   -2.77   18.94   0
  -1 -10  12   -6.52   20.27   0
  -1 -10  13   71.53   29.29   0
  -1 -10  14   49.98   32.94   0
  -1 -10  15    7.68   32.44   0
   0  -6   7  287.26   31.45   0
   0  -6  15   12.97   25.81   0
   0  -6  16   92.40   33.60   0
   0  -5  18   67.68   36.03   0
   0  -3   2  693.97   26.06   0
   1   0   9  137.01   27.90   0
   1   0  10  273.11   32.89   0
   1   0  11   -0.44   17.78   0
   1   0  12   69.59   23.35   0
   1   0  13    5.07   25.19   0
   1   1   8   96.00   20.46   0
   1   1  14   74.74   25.64   0
   1   1  15  114.06   33.23   0
   1   2   7  449.91   31.23   0
   1   2  15    6.50   22.86   0
   1   3   7   85.12   17.53   0
   1   3  15   26.44   20.14   0
   1   4   7  120.52   17.54   0
   1   4  15   29.44   22.13   0
   1   5   7   12.29   12.42   0
   1   5  14   59.32   20.09   0
   1   5  15   16.96   19.21   0
   1   6   8   44.79   14.49   0
   1   6  13    4.93   18.15   0
   1   6  14   31.42   21.42   0
   1   7  11  109.27   22.17   0
   1   7  12   30.99   18.90   0
  -3 -13   4    8.87   13.75   0
  -2 -12   7    2.35   15.77   0
  -1 -10   8   32.87   21.32   0
  -1  -9   5   99.47   21.22   0
   0  -7   9   19.39   22.65   0
   0  -7  10  138.25   28.59   0
   0  -7  11  137.14   30.24   0
   0  -7  12  174.90   33.94   0
   0  -7  13   16.73   23.78   0
   0  -7  14    6.15   23.92   0
   0  -7  15   -2.03   28.86   0
   0  -6   6   20.98   19.84   0
   0  -6  17   49.38   33.70   0
   0  -6  18   33.28   37.38   0
   0  -4   3 2728.21   57.63   0
   1  -1   9    7.39   22.30   0
   1  -1  10   28.92   21.58   0
   1  -1  11  160.99   29.33   0
   1  -1  12    1.59   18.95   0
   1  -1  13   34.82   23.15   0
   1  -1  14   81.32   32.74   0
   1   0   8  703.24   42.26   0
   1   0  14   28.70   22.88   0
   1   0  15   82.25   26.96   0
   1   1   7  390.44   30.01   0
   1   1  16  323.13   45.33   0
   1   2  16   -1.09   20.94   0
   1   2  17    4.51   25.93   0
   1   3   6   47.07   13.81   0
   1   3  16   29.45   22.34   0
   1   3  17   -0.44   24.07   0
   1   4  16    1.17   16.73   0
   1   4  17   12.30   23.99   0
   1   5  16    9.94   22.63   0
   1   6  15   25.62   21.09   0
   1   7   9   36.97   14.94   0
   1   7  10   14.46   14.66   0
   1   7  13    4.84   16.80   0
   1   7  14    4.61   16.98   0
  -2 -13  10    1.09   21.81   0
  -2 -13  11   23.01   24.82   0
  -2  -9   0  131.13    9.60   0
  -1 -10   7  100.99   24.15   0
  -1  -6   0    1.21    5.66   0
   0  -7   8   19.91   21.97   0
   0  -7  16   21.49   30.88   0
   0  -7  17   12.40   38.67   0
   0  -5   4 2059.14   57.81   0
   1  -2  10   65.92   27.22   0
   1  -2  11  187.54   31.05   0
   1  -2  12   35.75   22.38   0
   1  -2  13   31.14   23.60   0
   1  -2  14   18.67   29.96   0
   1  -1   8  102.35   25.83   0
   1  -1  15  124.18   32.09   0
   1  -1  16  300.29   46.48   0
   1   0   7 2183.72   66.60   0
   1   0  16    7.10   24.01   0
   1   0  17   56.66   32.62   0
   1   1  17   -9.01   21.85   0
   1   1  18   12.66   29.27   0
   1   2   6   82.41   15.40   0
   1   2  18   21.87   28.93   0
   1   3  18   10.36   26.99   0
   1   4   6  302.91   21.15   0
   1   4  18   49.32   29.88   0
   1   5  17   30.18   25.93   0
   1   6   7   31.25   11.82   0
   1   6  16    1.80   20.39   0
   1   6  17    3.21   22.45   0
   1   7   8   15.52   12.76   0
   1   7  15   28.68   20.17   0
   1   7  16    7.16   23.22   0
   1   8  11    2.92   14.58   0
   1   8  12   22.12   17.25   0
   1   8  13   11.89   16.01   0
  -3 -14   6   11.90   14.90   0
  -2 -13   9    2.34   19.46   0
  -1 -11  10   -1.04   21.17   0
  -1 -11  11    5.47   23.54   0
  -1 -11  12   14.33   22.47   0
  -1 -11  13   15.06   26.48   0
  -1 -11  14   44.23   31.23   0
  -1  -7   1   48.61   10.24   0
   0  -8  11  189.02   36.63   0
   0  -8  12    5.25   21.41   0
   0  -8  13   32.95   25.68   0
   0  -8  14   25.10   30.68   0
   0  -8  15   37.03   32.43   0
   0  -7   7   37.54   22.49   0
   1  -3  11  108.05   30.34   0
   1  -3  12  286.05   41.02   0
   1  -3  13  -11.97   25.66   0
   1  -2   9  122.65   26.43   0
   1  -2  15   11.87   24.02   0
   1  -2  16   22.11   29.87   0
   1  -1   7  446.45   36.00   0
   1  -1  17    5.67   25.30   0
   1   0  18  103.56   33.48   0
   1   1   6  991.99   41.07   0
   1   5   6   68.39   12.82   0
   1   8  10   65.03   17.27   0
   1   8  14   25.71   17.06   0
   1   8  15    2.76   20.37   0
  -2 -13   8    7.25   17.76   0
  -2 -11   3   75.60   16.18   0
  -1 -11   9   12.23   20.29   0
  -1 -10   6   96.89   22.04   0
   0  -8   9   81.51   27.19   0
   0  -8  10  127.59   28.72   0
   0  -8  16   53.93   33.70   0
   1  -3   9  120.96   30.62   0
   1  -3  10  160.34   29.59   0
   1  -3  14   25.73   24.40   0
   1  -3  15   31.37   26.03   0
   1  -3  16   19.68   30.47   0
   1  -2   8  242.07   30.28   0
   1  -2  17   14.71   26.90   0
   1  -2  18   25.93   35.60   0
   1  -1  18   30.52   30.92   0
   1   0   6  341.08   27.53   0
   1   8   9   60.11   15.32   0
   1   8  16   -4.41   19.05   0
  -3 -13   3   49.30   13.30   0
  -1 -11   8   -3.72   17.76   0
  -1  -8   2   99.91   14.66   0
   0  -9  12   -1.41   25.22   0
   0  -9  13   31.23   30.07   0
   0  -9  14   67.02   33.96   0
   0  -9  15    6.12   30.55   0
   0  -8   8   13.35   21.28   0
   0  -7   6   11.99   16.18   0
   0  -5   3   23.47   13.85   0
   1  -4  10  126.47   30.96   0
   1  -4  11  246.36   35.64   0
   1  -4  12  125.38   30.68   0
   1  -4  13    4.21   25.11   0
   1  -4  15   14.34   24.92   0
   1  -4  16   -4.30   29.33   0
   1  -3   8   21.75   23.54   0
   1  -3  17  -16.93   24.14   0
   1  -3  18   12.14   35.23   0
   1  -2   7  484.07   36.53   0
   1   1   5   91.04   17.13   0
   1   2   5   42.21   11.59   0
   1   4   5  165.69   15.40   0
   1   6   6  151.47   14.51   0
   1   7   7   12.56   10.03   0
   1   9  11    6.06   14.25   0
   1   9  12    9.13   14.34   0
   1   9  13   10.46   16.25   0
   1   9  14   -9.92   16.87   0
   1   9  15   58.23   21.82   0
  -3 -14   5   17.97   14.09   0
  -2 -10   1  181.05   14.67   0
  -1 -12  11   -9.24   23.71   0
  -1 -12  12   10.62   23.59   0
  -1 -12  13    2.90   22.59   0
  -1 -11   7    7.77   17.20   0
   0  -9  10   72.50   27.98   0
   0  -9  11   30.49   22.25   0
   0  -9  16   17.19   31.89   0
   0  -8   7   64.77   23.55   0
   0  -6   4  781.62   38.21   0
   0  -4   2   83.28   12.38   0
   1  -5  12  459.24   51.04   0
   1  -5  13   10.33   30.01   0
   1  -5  14   66.89   32.77   0
   1  -5  15    1.43   29.27   0
   1  -4   9   10.11   19.88   0
   1  -4  17   -3.91   26.81   0
   1  -4  18   65.61   40.90   0
   1   0   5   -9.21   14.33   0
   1   8   8    3.19   10.12   0
   1   9  10    8.40   13.30   0
  -3 -12   1    8.51    8.54   0
  -2 -12   4   27.75   15.23   0
  -1 -12  10    0.39   22.61   0
   0  -9   9   48.44   25.70   0
   0  -7   5   54.99   17.40   0
   1  -5  10    2.22   23.40   0
   1  -5  11  128.62   30.21   0
   1  -5  16    5.01   26.56   0
   1  -5  17   28.72   32.59   0
   1  -4   8  123.48   29.47   0
   1  -3   7   99.10   22.83   0
   1  -2   6   91.48   20.23   0
   1   5   5   45.51   10.34   0
   1  10  14   34.94   17.53   0
  -1 -12   9   14.84   21.73   0
  -1 -11   6  143.85   24.75   0
   0 -10  11   43.63   27.69   0
   0 -10  12   -2.74   21.36   0
   0 -10  13    7.38   24.33   0
   0 -10  14   77.34   32.39   0
   0 -10  15   33.34   32.71   0
   0  -9   8   78.57   25.88   0
   0  -8   6   11.59   19.44   0
   1  -6  11  280.68   42.36   0
   1  -6  12  285.60   41.55   0
   1  -6  13   29.77   25.68   0
   1  -6  14   60.59   29.20   0
   1  -6  15   14.60   26.94   0
   1  -6  16    1.36   27.36   0
   1  -6  17  -11.33   35.04   0
   1  -5   9   90.29   25.11   0
   1  -1   5   90.70   17.82   0
   1   9   9    2.15   12.35   0
   1  10  12   -2.56   13.36   0
   1  10  13    4.69   14.97   0
  -3 -14   4   37.47   14.54   0
  -2 -11   2   -0.21   10.90   0
  -1 -13  11    4.38   24.74   0
  -1 -12   8   12.53   19.97   0
   0 -10  10   16.35   23.32   0
   1  -7  13   16.41   28.73   0
   1  -7  14    1.48   29.22   0
   1  -7  15   44.12   34.59   0
   1  -7  16   25.92   36.88   0
   1  -6  10  102.21   27.63   0
   1  -5   8    5.01   19.76   0
   1  -4   7  116.94   24.71   0
   1  -3   6   32.14   17.73   0
   1  -2   5   26.51   18.32   0
   1   2   4  367.11   21.16   0
   1  10  11    5.81   12.59   0
  -2 -13   5    8.88   15.40   0
  -1 -13  10  -13.43   21.56   0
   0 -11  12  -14.71   24.81   0
   0 -11  13   33.62   30.56   0
   0 -11  14   33.58   31.28   0
   0 -10   9    7.07   21.79   0
   0  -9   7   85.15   21.85   0
   0  -7   4   72.02   19.09   0
   0  -6   3 1816.87   52.25   0
   1  -7  11   92.51   33.29   0
   1  -7  12   62.33   25.65   0
   1  -6   9   16.73   19.85   0
   1   0   4   57.04   15.93   0
   1   1   4  493.05   25.00   0
   1   3   4    4.34    8.22   0
   1   7   6   97.46   11.15   0
   1   8   7    1.49    8.66   0
  -2 -12   3   -4.17   12.43   0
  -1 -13   9    3.01   21.21   0
  -1 -12   7   16.75   19.32   0
   0 -11  11   -6.62   23.82   0
   0 -10   8   23.62   22.31   0
   0  -8   5  -11.96   13.28   0
   1  -8  13   39.86   31.31   0
   1  -8  14    9.99   26.23   0
   1  -8  15   21.15   28.10   0
   1  -8  16    2.23   31.17   0
   1  -7  10    4.02   21.17   0
   1  -6   8   32.97   24.66   0
   1  -5   7   17.55   19.82   0
   1  -4   6  323.60   31.55   0
   1  -3   5  194.05   26.10   0
   1   6   5  576.82   20.19   0
   1  10  10    6.89   12.18   0
   2  -1  14   15.62   27.48   0
   2  -1  15  175.85   40.00   0
   2  -1  16   68.71   34.95   0
   2   0  13   31.42   28.20   0
   2   0  14   -6.90   21.39   0
   2   0  15  429.19   49.23   0
   2   0  16  274.52   43.66   0
   2   0  17   39.17   32.23   0
   2   1  12   83.00   28.23   0
   2   1  13   44.64   22.90   0
   2   1  14   39.92   23.10   0
   2   1  15  224.90   37.75   0
   2   1  16   29.25   25.29   0
   2   1  17  -11.90   26.79   0
   2   2  12   52.79   24.82   0
   2   2  13    2.41   21.19   0
   2   2  14    4.77   19.17   0
   2   2  15   62.37   24.31   0
   2   2  16   40.14   25.04   0
   2   2  17   14.16   27.55   0
   2   3  13   40.09   22.84   0
   2   3  14    0.21   22.67   0
   2   3  15    1.08   22.99   0
   2   3  16   21.27   25.58   0
   2   3  17    4.20   25.64   0
   2   4  14    0.45   18.90   0
   2   4  15   19.28   22.74   0
   2   4  16    8.01   24.41   0
  -3 -13   2    6.66    8.79   0
  -1  -9   2  171.57   17.83   0
  -1  -8   1  521.69   22.70   0
   0 -11  10   24.95   24.98   0
   0  -9   6   41.90   18.22   0
   1  -8  11   31.28   28.69   0
   1  -8  12   38.41   26.19   0
   1  -7   9   36.13   22.03   0
   1  -1   4  450.83   27.52   0
   1   4   4  773.63   23.99   0
   1   9   8   22.27   10.64   0
   1  11  13   22.71   13.53   0
   2  -2  13    4.18   27.08   0
   2  -2  15  105.49   32.83   0
   2  -2  16    8.12   26.11   0
   2  -2  17   14.47   31.06   0
   2  -1  12   83.15   26.66   0
   2  -1  13   38.90   25.49   0
   2  -1  17   -3.62   25.02   0
   2   0  11    5.05   23.03   0
   2   0  12   11.30   20.74   0
   2   1  11   -6.63   20.53   0
   2   2  11   -3.70   19.43   0
   2   3  11   77.81   23.64   0
   2   3  12   21.30   18.23   0
   2   4  12   85.88   24.16   0
   2   4  13   28.61   21.08   0
   2   4  17    1.92   24.05   0
   2   5  14   13.98   20.34   0
   2   5  15   50.32   24.42   0
   2   5  16  -15.71   20.65   0
  -2 -14   6   17.59   18.07   0
  -1 -13   8    7.25   19.54   0
  -1 -12   6   77.76   21.83   0
   0 -12  12   -6.35   26.98   0
   0 -11   9   15.01   21.91   0
   0 -10   7   60.33   23.64   0
   1  -9  13    7.82   29.53   0
   1  -9  14   -3.21   25.04   0
   1  -9  15   52.93   34.88   0
   1  -8  10   31.51   27.28   0
   1  -7   8    6.00   21.87   0
   1  -6   7   20.57   20.31   0
   1  -5   6   39.81   20.02   0
   1  -4   5  156.39   27.37   0
   1  -2   4  389.16   27.32   0
   1  11  12   -1.74   11.93   0
   2  -4  16   -6.18   33.13   0
   2  -3  13   59.65   27.70   0
   2  -3  14   20.25   25.24   0
   2  -3  15   17.24   26.14   0
   2  -3  16   21.18   27.81   0
   2  -3  17  -11.35   29.75   0
   2  -2  11   -3.23   24.09   0
   2  -2  12   60.73   27.69   0
   2  -1  11   -0.41   19.14   0
   2   0  10  298.42   37.20   0
   2   1  10   -6.94   16.28   0
   2   2  10    1.36   19.14   0
   2   4  11   28.60   19.51   0
   2   5  12  125.65   25.15   0
   2   5  13   10.32   18.64   0
   2   6  15    6.57   19.87   0
   2   6  16   -3.62   20.71   0
  -2 -13   4   -6.84   12.62   0
   0 -12  11    2.83   25.58   0
   0 -11   8    4.59   20.34   0
   0  -9   5   40.10   19.78   0
   0  -8   4   -5.56   15.22   0
   0  -7   3   36.98   15.35   0
   1  -9  11   14.99   26.97   0
   1  -9  12    2.62   23.33   0
   1  -8   9   34.49   26.67   0
   2  -5  16   -4.39   34.23   0
   2  -4  13   22.01   25.18   0
   2  -4  14   19.10   26.16   0
   2  -4  15    5.87   25.68   0
   2  -4  17   17.44   33.02   0
   2  -3  11   67.16   29.79   0
   2  -3  12   52.71   26.15   0
   2  -2  10  -14.11   21.62   0
   2  -1  10   12.13   18.69   0
   2   0   9  264.16   34.94   0
   2   1   9   32.74   22.39   0
   2   2   9    7.22   19.78   0
   2   3  10    9.04   15.41   0
   2   4  10   77.42   21.72   0
   2   6  13   13.20   18.42   0
   2   6  14   -1.64   18.00   0
  -3 -14   3    4.58    9.93   0
  -1 -14   9   23.76   22.80   0
  -1 -13   7    5.73   17.04   0
   0 -12  10    1.93   23.67   0
   0 -10   6  103.12   24.54   0
   1 -10  13   21.80   31.58   0
   1 -10  14   28.11   32.14   0
   1  -9  10   -8.68   24.88   0
   1  -7   7   15.68   18.57   0
   1  -6   6  146.24   25.93   0
   1  -5   5   32.61   20.99   0
   1  -3   4   14.43   14.39   0
   1  10   9   57.86   12.19   0
   1  11  11    4.61   11.18   0
   2  -5  13    2.60   24.20   0
   2  -5  14   -0.41   24.78   0
   2  -5  15   42.58   29.99   0
   2  -4  11   45.78   31.63   0
   2  -3  10   28.66   21.96   0
   2  -2   9    0.93   22.78   0
   2  -1   9   19.15   19.21   0
   2   3   9   -1.77   17.61   0
   2   6  12  142.65   25.76   0
   2   7  14   10.21   19.57   0
   2   7  15   27.51   20.34   0
  -2 -14   5    7.76   15.04   0
  -1  -7   0  578.77   17.73   0
   0 -12   9   17.27   23.32   0
   0 -11   7   70.11   23.47   0
   1 -10  12   -0.39   26.45   0
   1  -9   9    0.55   24.04   0
   1  -8   8   -1.30   18.31   0
   1   0   3 3115.87   57.99   0
   1   1   3  287.64   19.59   0
   2  -6  13   75.48   35.02   0
   2  -6  14  -21.92   26.69   0
   2  -6  15   11.53   28.01   0
   2  -6  16  -11.10   30.79   0
   2  -5  11  744.27   62.12   0
   2  -5  12  165.50   35.51   0
   2  -4  10   82.56   26.65   0
   2  -3   9    3.30   23.51   0
   2  -1   8   34.83   24.63   0
   2   0   8   50.01   24.23   0
   2   1   8   37.70   22.16   0
   2   2   8    1.82   18.58   0
   2   4   9    3.25   16.69   0
   2   5  10   65.80   19.90   0
   2   6  11   80.13   21.19   0
   2   7  13    0.37   15.18   0
  -1 -14   8   -3.27   18.65   0
   0 -13  11   -1.79   23.41   0
   1 -11  13   13.34   35.60   0
   1 -10  11   13.75   23.76   0
   1  -8   7    4.10   20.93   0
   1  -7   6   79.33   25.69   0
   1  -4   4  727.64   38.91   0
   1  -1   3  269.03   23.04   0
   1   2   3  250.28   16.55   0
   1   5   4  736.95   20.72   0
   2  -7  14   16.61   32.11   0
   2  -7  15    6.19   30.73   0
   2  -6  12  105.43   32.66   0
   2  -5  10   42.12   29.19   0
   2  -2   8    5.86   20.03   0
   2   3   8   30.06   18.78   0
   2   7  12   31.51   17.43   0
   2   8  14  -12.32   18.61   0
   2   8  15   18.76   18.71   0
  -2 -12   2   52.74   14.00   0
  -2 -11   1    8.45    9.13   0
   0 -13  10   16.76   26.59   0
   0 -12   8    6.16   15.62   0
   0 -10   5   37.50   19.13   0
   0  -9   4   78.54   20.70   0
   0  -8   3   37.61   16.10   0
   1 -11  12    8.08   24.67   0
   1 -10  10    3.54   21.68   0
   1  -9   8   10.56   19.72   0
   1  -6   5  554.26   39.38   0
   1  -2   3  268.31   23.81   0
   1   8   6   38.53    7.62   0
   2  -8  15   66.05   40.92   0
   2  -7  12   25.93   30.46   0
   2  -7  13    6.74   25.59   0
   2  -6  11  106.20   32.81   0
   2  -3   8   29.26   22.43   0
   2   0   7   66.11   23.57   0
   2   1   7   41.14   20.89   0
   2   4   8  188.94   26.33   0
   2   5   9   53.13   18.10   0
   2   6  10  -12.53   14.75   0
   2   7  11   94.60   21.22   0
   2   8  13   16.26   18.83   0
  -2 -13   3   29.68   13.67   0
  -1 -14   7   16.52   18.65   0
  -1 -11   3   43.06   16.06   0
  -1 -10   2   51.91   13.79   0
   0 -13   9    5.05   23.32   0
   0 -11   6  107.23   22.21   0
   1 -11  11    2.16   22.48   0
   1 -10   9   56.81   25.95   0
   1  -5   4  699.38   39.77   0
   1   9   7    2.12    7.28   0
   2  -8  13   21.11   27.36   0
   2  -8  14   -0.52   29.39   0
   2  -7  11  115.32   32.11   0
   2  -6  10   -2.88   24.12   0
   2  -5   9   37.26   23.12   0
   2  -4   8  179.76   30.62   0
   2  -2   7  139.46   26.58   0
   2  -1   7   28.51   19.46   0
   2   2   7  157.62   24.74   0
   0 -12   7   37.44   21.36   0
   1 -12  12   18.99   34.59   0
   1 -11  10   37.35   24.58   0
   1 -10   8   30.25   26.10   0
   1  -9   7    9.47   18.25   0
   1  -8   6   21.69   18.44   0
   1  -7   5   17.57   21.61   0
   1  -3   3 1130.20   42.36   0
   1   3   3 1190.23   27.94   0
   1  11  10   39.88   10.98   0
   2  -9  14   63.19   36.50   0
   2  -8  12   18.35   28.62   0
   2  -7  10   73.31   33.64   0
   2  -6   9   51.10   24.62   0
   2  -5   8   34.73   25.76   0
   2  -3   7    7.03   19.92   0
   2   3   7   13.99   16.39   0
   2   5   8   24.25   17.32   0
   2   6   9   34.29   17.41   0
   2   7  10   60.35   19.21   0
   2   8  12    4.31   12.92   0
   2   9  14   49.63   19.32   0
   3  -2  16    6.17   34.23   0
   3  -1  15   76.49   35.25   0
   3  -1  16   72.13   34.48   0
   3   0  15    6.72   29.00   0
   3   0  16   31.63   28.00   0
   3   1  15   97.90   34.13   0
   3   1  16   83.93   34.69   0
   3   2  16    8.90   27.50   0
  -2 -14   4   15.18   13.52   0
  -1  -9   1  374.43   20.68   0
   0 -13   8   -5.64   21.20   0
   0 -11   5   -8.07   18.34   0
   0 -10   4   61.35   22.03   0
   1 -12  11   19.43   29.00   0
   1 -11   9    8.62   24.39   0
   1  -6   4  343.15   32.61   0
   1   7   5   14.17    5.98   0
   1  12  12   14.95    9.42   0
   2  -9  12    8.86   30.47   0
   2  -9  13    5.68   27.18   0
   2  -8  11   24.18   25.81   0
   2  -7   9  114.25   33.59   0
   2  -4   7   -0.65   20.15   0
   2  -1   6   89.05   24.74   0
   2   0   6  331.68   32.63   0
   3  -3  14   20.11   31.41   0
   3  -3  15   12.38   27.82   0
   3  -3  16   18.22   32.44   0
   3  -2  14   25.86   26.73   0
   3  -2  15   21.19   27.34   0
   3  -1  13   -7.71   26.08   0
   3  -1  14    1.57   23.98   0
   3   0  13   23.01   27.11   0
   3   0  14   89.26   30.51   0
   3   1  13    8.83   25.10   0
   3   1  14    3.60   22.15   0
   3   2  14   22.38   25.63   0
   3   2  15   26.22   24.24   0
   3   3  15   14.65   25.34   0
   3   3  16   26.37   29.20   0
   0 -14   9    4.67   23.22   0
   0 -12   6   37.05   21.79   0
   1 -12  10  -15.31   24.62   0
   1 -10   7   33.40   24.11   0
   1  -9   6   -5.23   19.48   0
   1  -4   3   57.92   16.34   0
   2 -10  13  -19.22   35.13   0
   2  -9  11   19.99   29.78   0
   2  -8  10   63.44   27.89   0
   2  -6   8   41.72   22.86   0
   2  -5   7   35.74   25.66   0
   2  -2   6   95.89   23.15   0
   2   1   6   82.36   19.17   0
   2   2   6   81.68   19.82   0
   2   4   7    2.23   14.05   0
   2   8  11   13.79   14.51   0
   2   9  13   17.28   16.72   0
   3  -5  15   -3.77   35.30   0
   3  -4  14   10.93   27.33   0
   3  -4  15   -2.83   30.52   0
   3  -3  13   -0.15   24.45   0
   3  -2  12   -8.15   26.37   0
   3  -2  13   31.48   26.26   0
   3  -1  12   61.12   28.16   0
   3   0  12   94.65   32.48   0
   3   1  12   55.48   27.21   0
   3   2  13   34.46   22.52   0
   3   3  13   31.29   23.07   0
   3   3  14   10.33   20.04   0
   3   4  15   16.57   25.87   0
   0 -13   7   -4.60   19.01   0
   1 -11   8   33.86   25.81   0
   1  -8   5   43.94   19.47   0
   1  10   8    7.55    7.71   0
   2 -10  12   38.05   33.80   0
   2  -9  10   29.21   28.91   0
   2  -8   9   63.16   29.25   0
   2  -7   8   71.35   25.82   0
   2  -3   6  689.62   46.12   0
   2   6   8   47.37   16.90   0
   2   7   9  133.65   21.01   0
   2   9  12   21.93   16.50   0
   3  -6  15    6.20   32.10   0
   3  -5  13   -7.45   30.39   0
   3  -5  14   26.40   29.05   0
   3  -4  12    7.15   29.26   0
   3  -4  13   28.67   27.52   0
   3  -3  12   -5.73   23.16   0
   3  -2  11   71.91   33.21   0
   3  -1  11   -4.61   26.57   0
   3   0  11    3.09   24.65   0
   3   1  11    9.93   23.73   0
   3   2  12    5.82   18.20   0
   3   3  12  -12.31   19.10   0
   3   4  13   45.81   22.48   0
   3   4  14   15.64   17.96   0
   3   5  15   -5.21   22.31   0
  -1 -13   4    2.82   13.22   0
  -1 -12   3   12.37   15.32   0
   0 -14   8   16.70   23.11   0
   1 -12   9   37.51   22.39   0
   1  -7   4   13.85   16.30   0
   1  -5   3 3468.21   79.22   0
   2 -10  11   13.60   26.35   0
   2  -6   7   -1.18   18.73   0
   2  -4   6   37.41   22.39   0
   2   3   6  666.68   36.36   0
   2   5   7   41.45   16.41   0
   2   8  10   70.48   19.05   0
   3  -6  13   14.55   33.11   0
   3  -6  14   -5.46   31.07   0
   3  -5  12   45.36   29.36   0
   3  -4  11  136.53   37.52   0
   3  -3  11    3.76   22.50   0
   3  -1  10    4.63   25.15   0
   3   0  10  111.59   30.55   0
   3   2  11   41.08   24.66   0
   3   5  14   -3.89   21.40   0
  -1 -11   2   76.90   16.69   0
   0 -12   5   46.63   20.74   0
   1 -13  10   23.71   26.36   0
   1 -12   8   -7.42   21.94   0
   1 -11   7   15.35   22.57   0
   1 -10   6   33.22   19.73   0
   1  -9   5    7.60   19.73   0
   2 -11  12   10.39   30.32   0
   2 -10  10   39.00   30.94   0
   2  -9   9   33.54   22.58   0
   2  -8   8   32.41   23.52   0
   2  -7   7   88.60   25.91   0
   2  -5   6 1062.80   59.22   0
   2  -2   5  209.76   27.23   0
   2  -1   5  399.45   32.61   0
   2   0   5   75.53   21.37   0
   3  -7  13    1.33   32.40   0
   3  -7  14  -24.60   29.90   0
   3  -6  12   -8.26   24.65   0
   3  -5  11    5.69   24.29   0
   3  -3  10  155.70   34.92   0
   3  -2  10   21.54   23.17   0
   3   1  10   -7.23   17.32   0
   3   2  10   21.28   22.60   0
   3   3  11   11.39   20.27   0
   3   4  12    9.26   16.39   0
   3   5  13   17.47   21.13   0
   3   6  15    6.42   19.46   0
   0 -14   7   -3.72   23.69   0
   0 -13   6    8.57   18.48   0
   1 -13   9    9.10   26.50   0
   1  -8   4   11.47   19.68   0
   1  -6   3   86.60   18.92   0
   1  -2   2   38.26   13.85   0
   1  -1   2  608.53   27.09   0
   1   0   2  776.95   27.52   0
   1   4   3   89.85    8.97   0
   2 -11  11   22.75   27.47   0
   2  -6   6   63.30   23.21   0
   2  -3   5  224.53   28.91   0
   2   1   5  372.36   29.03   0
   2   4   6   37.14   14.50   0
   2   9  11    8.35   14.59   0
   2  10  13   11.17   14.35   0
   3  -8  13   10.58   36.56   0
   3  -7  12   -9.65   25.28   0
   3  -6  11  103.58   33.07   0
   3  -5  10  -14.13   25.85   0
   3  -4  10   78.11   29.18   0
   3  -2   9  319.21   42.23   0
   3  -1   9   21.49   21.27   0
   3   0   9  700.53   53.16   0
   3   3  10  127.46   27.71   0
   3   4  11   96.34   25.05   0
   3   5  12   31.77   21.43   0
   3   6  14    6.64   19.83   0
  -2 -14   3   14.49   11.57   0
  -1  -8   0  196.47   12.25   0
   1 -11   6   18.76   21.25   0
   1  -3   2  506.85   27.95   0
   1   6   4  380.54   12.40   0
   2 -11  10   14.00   29.73   0
   2 -10   9    0.32   22.03   0
   2  -9   8   98.26   28.03   0
   2  -8   7   76.32   25.67   0
   2  -4   5   66.88   22.54   0
   2   2   5  176.55   22.77   0
   3  -8  12   27.19   34.18   0
   3  -7  11   33.18   28.08   0
   3  -6  10  -11.72   26.51   0
   3  -4   9   31.18   24.08   0
   3  -3   9   19.60   22.67   0
   3   1   9    5.72   17.78   0
   3   2   9  334.13   37.35   0
   3   6  13   11.47   19.37   0
  -2 -15   4   16.79   12.33   0
  -2 -13   2   16.81   10.75   0
  -1 -10   1  208.12   17.70   0
   1 -13   8   22.72   26.53   0
   1 -12   7   10.71   17.36   0
   1 -10   5   31.55   18.33   0
   1  -7   3  544.21   37.77   0
   1  -4   2  106.25   19.01   0
   1   1   2  622.43   23.29   0
   2 -10   8   12.33   26.48   0
   2  -7   6  143.82   28.05   0
   2  -5   5  500.01   41.49   0
   2   6   7   10.08   13.14   0
   2   7   8   37.34   14.63   0
   2   8   9   81.82   17.81   0
   3  -9  12   48.02   38.95   0
   3  -8  11   21.72   32.87   0
   3  -7  10   47.26   31.96   0
   3  -5   9   12.76   23.01   0
   3  -3   8   56.48   28.32   0
   3  -2   8   59.91   23.72   0
   3  -1   8    7.38   19.34   0
   3   0   8   13.72   22.93   0
   3   4  10   44.94   21.65   0
   3   5  11   -1.66   19.03   0
   3   6  12    2.22   17.25   0
   3   7  14   -2.37   18.15   0
   0 -14   6   -1.30   19.89   0
   0 -13   5   12.61   17.14   0
   1  -9   4    6.17   15.23   0
   2 -12  10   -8.14   28.19   0
   2 -11   9   28.43   25.94   0
   2  -9   7   21.44   22.40   0
   2  -8   6  161.60   32.88   0
   2  -6   5  153.13   28.70   0
   2  -2   4  393.76   34.44   0
   2  -1   4  175.82   25.82   0
   2   3   5  193.61   21.39   0
   2  10  12   25.61   15.07   0
   3  -8  10   -0.49   29.88   0
   3  -6   9   73.34   30.86   0
   3  -4   8   77.20   26.83   0
   3   1   8    9.29   18.04   0
   3   3   9   22.75   17.11   0
   3   7  13    9.40   17.69   0
   4  -3  14   10.18   38.58   0
   4  -2  14   10.94   34.87   0
   4  -1  14   34.03   33.52   0
   4   0  14   11.37   30.02   0
  -1 -15   5   26.62   18.33   0
  -1 -14   4   49.37   18.49   0
  -1 -13   3   13.32   12.71   0
   1 -13   7   22.44   24.76   0
   1 -12   6    8.09   19.75   0
   1 -11   5   23.93   20.72   0
   1  -8   3   87.44   22.58   0
   1  -5   2   14.12   12.96   0
   2 -11   8   77.13   31.34   0
   2 -10   7   75.25   29.11   0
   2  -7   5   90.65   27.70   0
   2  -4   4  125.45   26.99   0
   2  -3   4   19.20   17.61   0
   2   0   4  755.57   39.02   0
   2   5   6  989.80   38.59   0
   2   9  10   41.69   14.92   0
   3  -9  11   -5.45   26.26   0
   3  -7   9   16.71   24.76   0
   3  -6   8   40.87   30.58   0
   3  -5   8  150.17   34.01   0
   3  -2   7   78.62   28.54   0
   3   2   8   80.78   24.59   0
   3   4   9   10.43   17.89   0
   3   5  10    4.51   16.62   0
   3   6  11   91.52   23.67   0
   4  -4  13    7.66   35.90   0
   4  -4  14   21.88   33.37   0
   4  -3  13   32.20   29.67   0
   4  -2  13   10.40   26.97   0
   4  -1  13   21.05   27.19   0
   4   0  13   22.26   29.91   0
   4   1  14   16.86   27.58   0
   4   2  14    8.37   27.22   0
  -2 -12   1  113.87   11.77   0
  -1 -12   2   17.11   13.73   0
   1 -14   8   -3.98   24.24   0
   1 -10   4    9.58   18.32   0
   2 -12   9   10.63   26.42   0
   2  -9   6   13.94   20.27   0
   2  -5   4  107.11   27.33   0
   2   1   4  188.78   23.28   0
   3 -10  11   -7.70   29.29   0
   3  -9  10   35.14   31.54   0
   3  -8   9  118.12   33.77   0
   3  -7   8    5.02   30.24   0
   3  -4   7   65.41   25.03   0
   3  -3   7  166.80   30.76   0
   3  -1   7  131.56   27.23   0
   3   0   7  116.39   25.53   0
   3   3   8   91.64   24.09   0
   3   7  12   20.15   17.23   0
   4  -6  13   24.02   38.73   0
   4  -5  13   23.04   33.45   0
   4  -4  12   22.64   32.41   0
   4  -3  12   46.69   30.18   0
   4  -2  12    8.04   25.74   0
   4  -1  12   -7.95   23.08   0
   4   0  12    1.82   27.08   0
   4   1  13   29.49   25.36   0
   4   2  13   39.08   28.62   0
   4   3  14   39.71   29.91   0
   1  -6   2   17.37   13.60   0
   1   2   2   33.86    8.63   0
   2 -12   8    0.69   25.96   0
   2 -11   7   15.23   25.56   0
   2  -8   5    9.63   22.28   0
   2   4   5   83.19   16.70   0
   2  10  11   13.33   13.26   0
   3 -10  10  -10.74   30.43   0
   3  -9   9   10.81   30.03   0
   3  -5   7   21.42   22.80   0
   3   1   7  165.35   27.36   0
   3   6  10   -7.55   17.89   0
   3   8  13   -2.88   20.42   0
   4  -6  12    8.68   36.11   0
   4  -5  12    4.04   30.10   0
   4  -4  11   13.46   31.03   0
   4  -3  11    6.46   28.78   0
   4  -2  11   30.17   26.58   0
   4  -1  11   21.81   28.72   0
   4   1  12    8.75   22.59   0
   4   3  13   17.59   27.02   0
   0 -15   6   -5.80   18.54   0
   1 -14   7   19.90   24.96   0
   1 -13   6   30.14   23.27   0
   1 -12   5   61.12   23.23   0
   1  -9   3   42.16   20.17   0
   2 -13   9    7.82   25.06   0
   2 -10   6   65.72   24.52   0
   2  -6   4  122.59   25.71   0
   2   2   4  372.52   27.18   0
   3  -8   8   39.50   27.13   0
   3  -6   7   97.41   29.40   0
   3  -3   6  236.49   37.03   0
   3  -2   6   22.08   25.67   0
   3  -1   6  374.64   40.87   0
   3   2   7   82.82   21.71   0
   3   4   8   81.23   22.53   0
   3   5   9    4.62   16.18   0
   3   7  11   15.18   17.51   0
   4  -7  12   56.90   40.84   0
   4  -6  11    8.22   32.09   0
   4  -5  11   17.39   30.86   0
   4  -2  10    9.76   28.25   0
   4   0  11   16.14   23.30   0
   4   1  11    4.47   22.73   0
   4   2  12   -4.17   20.20   0
   4   4  14    0.17   22.23   0
   1 -11   4   52.10   22.09   0
   1  -7   2   27.31   14.86   0
   2  -9   5   62.98   23.32   0
   2  -7   4   78.47   23.64   0
   2   7   7   92.36   15.07   0
   2   8   8   23.97   13.81   0
   3 -11  10   41.06   33.56   0
   3 -10   9  230.57   42.88   0
   3  -9   8    5.93   24.64   0
   3  -7   7   22.05   24.34   0
   3  -5   6    8.46   25.37   0
   3  -4   6  422.39   43.04   0
   3   0   6   44.33   21.54   0
   3   8  12   -1.13   18.35   0
   4  -7  11  -14.26   32.23   0
   4  -5  10   20.65   31.50   0
   4  -4  10   24.50   27.07   0
   4  -3  10   19.11   25.22   0
   4  -1  10   58.64   26.21   0
   4   0  10  100.57   32.76   0
   4   2  11   12.09   24.50   0
   4   3  12   29.70   20.27   0
   4   4  13   -9.59   19.79   0
  -1 -15   4    9.81   15.25   0
  -1 -11   1  167.26   17.03   0
   2 -13   8   25.00   27.01   0
   2 -12   7   -5.13   20.63   0
   2 -11   6   17.90   20.82   0
   2  -8   4  122.51   28.88   0
   2  -4   3  233.53   28.13   0
   2  -3   3  212.65   26.24   0
   2  -2   3    5.05   15.41   0
   2  -1   3  -10.80   13.67   0
   2   6   6   69.59   14.39   0
   2   9   9   61.39   16.47   0
   3 -11   9  -21.53   28.93   0
   3 -10   8   14.06   30.16   0
   3  -8   7   48.26   27.67   0
   3  -6   6  333.06   40.97   0
   3   1   6  391.83   38.51   0
   3   3   7  113.21   22.32   0
   4  -8  11    5.67   33.01   0
   4  -6  10   14.32   29.96   0
   4  -4   9   15.23   29.05   0
   4  -3   9  143.76   38.20   0
   4  -2   9   51.67   31.44   0
   4  -1   9  154.72   38.37   0
   4   1  10   39.38   22.50   0
   4   3  11   -3.77   21.52   0
   4   4  12   -6.83   22.30   0
   4   5  13    0.71   22.64   0
  -1 -14   3   16.40   13.98   0
   1 -14   6   56.36   26.41   0
   1 -13   5   -2.17   19.00   0
   1 -10   3  154.66   26.08   0
   1  -8   2  172.78   25.09   0
   1  -3   1  353.22   24.69   0
   2 -10   5   68.04   24.45   0
   2  -5   3  110.19   23.45   0
   2   0   3  103.31   20.63   0
   2   3   4   17.88   12.74   0
   3  -9   7   50.94   26.87   0
   3  -7   6  148.10   32.15   0
   3  -3   5  145.89   33.22   0
   3   2   6   26.69   21.20   0
   3   5   8  125.84   23.32   0
   3   6   9   48.55   19.52   0
   3   7  10   44.45   19.12   0
   4  -8  10  -16.71   34.03   0
   4  -7  10   -6.39   26.54   0
   4  -6   9   22.16   32.08   0
   4  -5   9    6.63   24.94   0
   4   0   9   45.97   25.30   0
   4   2  10   11.06   19.27   0
   0  -6   0  758.61   26.45   0
   1 -12   4   41.07   20.56   0
   1  -4   1  361.04   24.26   0
   1  -2   1 1081.23   35.19   0
   2 -13   7   24.57   25.36   0
   2 -12   6  -12.51   22.29   0
   2  -9   4   69.42   25.62   0
   2  -6   3  201.66   28.47   0
   2   5   5  450.76   25.93   0
   3 -11   8   34.68   28.17   0
   3 -10   7   30.27   29.99   0
   3  -8   6   64.73   27.20   0
   3  -5   5  685.11   52.76   0
   3  -4   5  832.03   55.47   0
   3  -2   5  148.23   28.66   0
   3  -1   5   20.80   20.15   0
   3   4   7   75.81   21.59   0
   3   8  11    7.59   18.31   0
   4  -9  10   23.77   38.10   0
   4  -7   9    4.80   26.34   0
   4  -4   8   49.91   31.96   0
   4  -3   8   15.83   26.58   0
   4  -2   8   34.88   31.12   0
   4  -1   8  598.49   55.16   0
   4   1   9  138.16   30.43   0
   4   3  10   -1.91   21.10   0
   4   4  11    8.50   22.17   0
   4   5  12   -3.04   21.02   0
   4   6  13   -4.60   22.24   0
   1 -11   3    7.36   17.25   0
   1  -9   2   21.81   18.53   0
   1  -5   1   85.42   15.79   0
   1  -1   1 2383.37   46.99   0
   2 -11   5    4.31   18.24   0
   2  -7   3   28.18   19.95   0
   2   1   3    8.43   15.25   0
   3  -9   6    2.13   26.16   0
   3  -6   5 1134.92   66.78   0
   3   0   5  466.41   39.02   0
   4  -8   9   15.72   28.65   0
   4  -6   8  113.68   33.89   0
   4  -5   8    3.86   24.43   0
   4   0   8  180.80   36.45   0
   4   2   9   26.75   20.37   0
   5  -3  12  -10.47   35.11   0
   3 -12   8   -9.55   24.83   0
   3  -7   5   71.02   26.43   0
   3   3   6  230.20   27.51   0
   4  -9   9   75.71   33.95   0
   4  -7   8   33.16   28.34   0
   5  -2  12   29.63   33.30   0
   5  -1  12    6.76   29.60   0
  -7   0  -5   28.40   29.21   0
  -7   3  -4   21.91   21.29   0
  -6  -5  -7  121.07   40.96   0
  -6  -4  -6   87.64   35.92   0
  -6  -3  -5    7.05   28.02   0
  -6   4  -2   21.49   17.52   0
  -5  -7  -7   18.71   35.22   0
  -5  -6  -6    3.89   31.88   0
  -5  -5  -5  223.49   43.92   0
  -5  -2  -3   15.68   19.86   0
  -5   0  -2    4.66   15.43   0
  -4  -8  -7   54.40   31.81   0
  -4  -7  -6   52.32   29.49   0
  -4  -6  -5  225.68   40.59   0
  -4  -5  -4   64.58   26.16   0
  -4  -2  -2  122.56   26.16   0
  -4   3   0    9.48   11.99   0
  -3 -11 -10   41.26   41.92   0
  -3  -9  -7   27.51   31.07   0
  -3  -8  -6   63.07   28.40   0
  -3  -7  -5   59.66   26.36   0
  -3  -6  -4   13.27   22.40   0
  -2  -4  -2  115.63   23.49   0
  -1  -8  -5   48.95   25.72   0
   1 -11  -9   25.59   22.81   0
   2  -9  -7  206.85   27.34   0
   2  -8  -6  102.09   19.43   0
   4  -8  -8  138.79   12.20   0
  -7   2  -4   15.86   23.53   0
  -6  -2  -4   -0.59   25.14   0
  -6   0  -3   -5.34   20.36   0
  -6   3  -2   31.99   19.04   0
  -5  -8  -8   -2.24   34.16   0
  -5  -4  -4   15.10   24.24   0
  -5   2  -1   20.38   16.86   0
  -4 -10  -9   19.94   41.36   0
  -4  -9  -8  100.73   38.21   0
  -4  -4  -3   55.93   24.15   0
  -3 -10  -8   49.38   35.67   0
  -3  -5  -3   -5.39   21.21   0
  -2 -11  -9   30.66   27.65   0
  -2  -8  -5    5.01   24.83   0
  -1 -12 -10    4.32   27.95   0
  -1 -10  -7   41.66   27.47   0
  -1  -9  -6    8.68   19.65   0
  -1  -7  -4   34.30   21.21   0
   0 -12 -10  -28.80   23.72   0
   0 -10  -7   77.99   27.21   0
   0  -9  -6   56.72   24.30   0
   0  -8  -5   -6.38   16.15   0
   0  -7  -4   66.91   22.04   0
   2  -7  -5   99.51   15.84   0
   3 -10  -9   21.31   16.74   0
  -7  -1  -5   10.79   25.47   0
  -7   1  -4   19.20   25.56   0
  -6  -6  -7   -6.58   32.84   0
  -6  -5  -6  208.09   46.81   0
  -6  -4  -5   53.72   34.00   0
  -6   2  -2   21.62   20.24   0
  -5  -1  -2   35.40   19.50   0
  -4  -8  -6   68.60   36.65   0
  -4  -3  -2  184.81   32.89   0
  -4  -1  -1   -3.11   19.52   0
  -3 -11  -9  -12.70   33.02   0
  -3  -4  -2  118.71   29.93   0
  -3  -2  -1   24.62   17.86   0
  -2 -12 -10   -2.10   26.98   0
  -2 -10  -7   26.54   28.28   0
  -2  -9  -6   12.12   22.83   0
  -2  -7  -4   53.14   23.74   0
  -2  -6  -3  207.50   35.31   0
  -1 -11  -8   64.05   30.77   0
  -1  -6  -3  101.73   23.36   0
   0 -11  -8    0.97   21.90   0
   1 -12 -10   16.10   22.88   0
   4  -9  -9  -26.40   11.52   0
  -7  -2  -5    6.77   29.86   0
  -7   0  -4   16.56   26.85   0
  -7   3  -3   -3.38   21.13   0
  -7   4  -3   -2.42   19.67   0
  -7   5  -3   33.03   18.71   0
  -6  -3  -4   10.81   23.82   0
  -6  -1  -3   22.80   20.87   0
  -6   1  -2  -15.51   16.94   0
  -5  -8  -7   -4.71   33.23   0
  -5  -7  -6   57.17   33.33   0
  -5  -6  -5  157.76   38.15   0
  -5  -5  -4   -9.76   28.93   0
  -5   1  -1   20.08   18.46   0
  -4 -10  -8   78.09   47.37   0
  -4  -9  -7  109.54   38.06   0
  -4  -6  -4  296.52   42.36   0
  -4  -5  -3   14.08   26.89   0
  -4   2   0   30.07   13.80   0
  -3  -9  -6    4.68   25.20   0
  -3  -8  -5  -11.14   22.36   0
  -3  -7  -4   25.55   23.84   0
  -3   0   0  965.28   41.58   0
  -2 -11  -8   51.69   29.81   0
  -2  -3  -1   25.16   17.19   0
  -1 -12  -9   42.04   30.99   0
  -1  -3  -1  368.16   26.51   0
   0 -13 -11   -0.26   28.15   0
   0  -6  -3 1893.58   61.56   0
   1 -10  -7   95.13   24.39   0
   1  -9  -6  287.12   31.93   0
   3 -11 -10    2.59   16.74   0
   3  -6  -5   43.70    5.69   0
  -7  -1  -4    4.52   27.83   0
  -7   2  -3    8.03   21.26   0
  -6  -6  -6   35.40   35.82   0
  -6  -5  -5   -1.82   31.95   0
  -6  -2  -3   54.37   27.56   0
  -5  -4  -3  124.59   35.71   0
  -5  -2  -2   48.04   22.16   0
  -3 -11  -8   11.54   33.92   0
  -3 -10  -7   36.85   29.48   0
  -3  -6  -3   22.06   23.17   0
  -2 -12  -9   -5.93   30.82   0
  -2  -5  -2  151.22   27.49   0
  -2  -1   0  743.25   34.78   0
  -1  -5  -2   -3.60   15.84   0
   0 -12  -9   29.16   26.10   0
   1 -13 -11   -5.26   22.42   0
   1 -11  -8   10.96   21.68   0
   4 -10 -10    5.39   12.42   0
  -7  -3  -5   47.83   33.42   0
  -7   1  -3    6.83   23.12   0
  -6  -4  -4   29.61   27.53   0
  -6   0  -2   88.76   26.68   0
  -5  -9  -7  -27.16   37.95   0
  -5  -8  -6   21.43   31.51   0
  -5  -7  -5  102.76   36.71   0
  -5   0  -1   41.99   18.61   0
  -4 -10  -7    7.99   35.47   0
  -4  -9  -6    7.18   27.72   0
  -4  -8  -5   -9.54   24.88   0
  -4  -7  -4   15.55   33.22   0
  -4  -4  -2   49.99   24.10   0
  -4  -2  -1  113.30   25.55   0
  -4   1   0  189.97   23.58   0
  -3  -5  -2   15.96   27.45   0
  -3  -3  -1  247.01   31.05   0
  -2 -10  -6   60.50   32.09   0
  -2  -9  -5   43.41   25.71   0
  -2  -8  -4  122.04   33.27   0
  -1 -13 -10   -1.57   24.91   0
  -1 -11  -7    7.37   25.99   0
  -1 -10  -6   57.83   25.39   0
  -1  -9  -5   14.22   19.96   0
  -1  -8  -4   40.12   26.46   0
  -1  -1   0 9999.99   89.94   0
   0 -13 -10   -1.84   27.05   0
   1 -12  -9   20.77   22.65   0
   2  -6  -4  164.81   14.11   0
   3 -12 -11    1.18   17.65   0
  -7  -2  -4   15.96   29.72   0
  -7   0  -3    1.43   24.82   0
  -6  -7  -6   47.03   38.11   0
  -6  -6  -5   30.58   36.84   0
  -6  -3  -3   21.04   26.29   0
  -6  -1  -2   -1.32   21.65   0
  -6   4  -1   17.35   17.77   0
  -6   5  -1   23.48   15.59   0
  -6   6  -1    3.84   13.86   0
  -5  -6  -4   29.70   27.79   0
  -5  -5  -3  105.03   37.43   0
  -5  -3  -2   86.65   26.84   0
  -5  -1  -1   10.39   20.51   0
  -5   5   0   -9.64   12.55   0
  -4 -11  -8   55.38   40.25   0
  -4  -6  -3   -5.83   21.76   0
  -3 -10  -6   26.62   32.95   0
  -3  -9  -5   41.63   28.36   0
  -3  -8  -4   21.37   29.72   0
  -3  -1   0  153.19   24.46   0
  -2 -12  -8   -6.09   30.06   0
  -2 -11  -7    3.71   25.27   0
  -2  -7  -3   16.58   23.45   0
  -1 -12  -8   -3.58   26.97   0
  -1  -7  -3  597.85   46.62   0
   0 -11  -7   52.55   26.35   0
   0 -10  -6  134.26   30.32   0
   0  -9  -5   43.41   23.65   0
   0  -5  -2  190.31   22.26   0
   4 -11 -11   22.18   14.03   0
  -7  -3  -4   13.73   31.67   0
  -6  -5  -4   47.51   33.17   0
  -6   2  -1   15.46   21.07   0
  -6   3  -1   35.85   18.49   0
  -6   7  -1    8.72   13.06   0
  -5  -9  -6    8.74   40.21   0
  -5  -8  -5   92.20   41.10   0
  -5   3   0    6.66   15.94   0
  -5   4   0    9.48   13.76   0
  -5   6   0   27.97   12.98   0
  -4  -5  -2  137.61   33.90   0
  -4  -3  -1   65.50   27.86   0
  -3 -12  -8   18.41   40.71   0
  -3 -11  -7   25.58   29.57   0
  -3  -7  -3    4.53   21.91   0
  -2 -13  -9   27.98   36.77   0
  -2  -4  -1   33.87   19.84   0
  -2   3   1   29.89    4.44   0
  -1 -13  -9    5.43   29.60   0
   0 -12  -8   13.70   23.37   0
   0  -8  -4   28.85   18.57   0
   1 -13 -10    0.97   23.21   0
  -7  -1  -3   13.81   24.02   0
  -7   2  -2   21.01   24.06   0
  -7   3  -2    1.18   17.55   0
  -7   4  -2   54.88   22.63   0
  -7   5  -2   -3.84   16.84   0
  -7   6  -2   34.67   17.42   0
  -6  -7  -5   -4.10   37.42   0
  -6  -4  -3    2.26   24.04   0
  -6  -2  -2   14.73   20.78   0
  -6   1  -1   40.37   20.67   0
  -5  -7  -4   56.06   31.95   0
  -5  -4  -2  153.22   32.69   0
  -5  -2  -1   -6.76   21.26   0
  -5   2   0   37.03   17.28   0
  -4 -11  -7   40.35   37.34   0
  -4 -10  -6   -3.47   29.11   0
  -4  -9  -5   -0.62   27.27   0
  -4  -8  -4   -1.06   25.19   0
  -3  -6  -2   -1.35   26.94   0
  -3  -4  -1   15.22   20.87   0
  -3   4   1   22.57    6.65   0
  -2 -11  -6   52.18   33.23   0
  -2 -10  -5   96.37   35.45   0
  -2  -6  -2   70.07   25.19   0
  -2  -2   0  522.41   33.77   0
  -1  -6  -2   25.12   22.76   0
  -1  -4  -1  350.02   28.50   0
   0 -13  -9   10.93   27.59   0
   0  -7  -3   32.28   19.89   0
   2 -10  -7    3.69   16.17   0
  -7  -4  -4   13.52   31.13   0
  -7  -2  -3    6.09   23.30   0
  -7   1  -2   16.11   22.84   0
  -6  -6  -4   13.43   28.83   0
  -6  -3  -2   20.73   27.51   0
  -6   0  -1   -1.59   18.68   0
  -5  -6  -3  105.19   33.66   0
  -5   1   0   44.95   19.67   0
  -4  -7  -3  -10.61   23.18   0
  -4  -4  -1   -6.47   23.98   0
  -4  -1   0  176.26   26.13   0
  -3 -11  -6   19.25   29.19   0
  -3 -10  -5   49.11   30.08   0
  -3  -9  -4   19.59   33.47   0
  -3  -2   0  181.46   25.62   0
  -3   3   1  208.60   14.19   0
  -2 -12  -7   12.31   26.92   0
  -2  -9  -4   66.44   27.53   0
  -2  -8  -3   28.51   27.83   0
  -1 -12  -7   -0.12   26.67   0
  -1 -11  -6   26.24   23.35   0
  -1 -10  -5   42.17   24.36   0
  -1  -9  -4  -12.24   22.75   0
   1 -12  -8    5.20   21.46   0
   1 -11  -7   38.87   22.69   0
   1 -10  -6   75.89   22.96   0
   2  -9  -6   22.94   16.33   0
  -7  -3  -3   -8.37   28.01   0
  -7   0  -2    9.04   24.33   0
  -6  -8  -5    6.39   35.00   0
  -6  -5  -3   10.05   26.39   0
  -6  -1  -1   24.21   22.70   0
  -6   8  -1    8.09   10.66   0
  -5 -10  -6   35.59   38.95   0
  -5  -9  -5  109.18   39.51   0
  -5  -8  -4   28.02   30.39   0
  -5  -5  -2   11.93   24.05   0
  -5  -3  -1   28.08   21.55   0
  -5   0   0   20.74   19.84   0
  -5   7   0    5.69    9.46   0
  -4 -11  -6    8.33   38.65   0
  -4 -10  -5  -11.45   32.20   0
  -4  -9  -4   87.05   37.55   0
  -4  -6  -2   46.74   26.25   0
  -3 -12  -7   22.32   31.04   0
  -3  -8  -3  -24.85   20.79   0
  -3  -5  -1   37.49   28.76   0
  -3   2   1   41.57   11.75   0
  -2 -13  -8   14.85   28.87   0
  -2  -5  -1  163.88   31.29   0
  -1 -13  -8   12.91   25.47   0
  -1  -8  -3   63.39   28.50   0
   0 -12  -7   28.48   25.41   0
   0 -11  -6  131.59   30.99   0
   0 -10  -5   55.34   24.55   0
   1 -13  -9   14.59   23.37   0
   3 -11  -9   -2.29   15.09   0
   3 -10  -8   22.02   15.49   0
   3  -9  -7   13.66   14.16   0
  -7  -4  -3   14.50   31.66   0
  -7  -1  -2   -9.98   24.46   0
  -6  -7  -4    9.15   29.88   0
  -6  -6  -3   23.84   32.88   0
  -6  -4  -2   22.70   24.73   0
  -5  -7  -3   21.53   27.57   0
  -4  -8  -3   12.35   26.13   0
  -4  -2   0   51.44   21.58   0
  -3  -7  -2    7.19   23.09   0
  -3  -3   0  107.42   27.35   0
  -2  -7  -2   16.96   23.55   0
  -2   2   1  209.48   11.94   0
  -1  -2   0 1169.74   37.66   0
   0 -13  -8    9.36   27.52   0
   0  -9  -4  103.71   27.11   0
   2  -8  -5   39.23   13.98   0
   3 -12 -10   42.82   20.37   0
  -7  -2  -2  -16.43   24.46   0
  -6  -8  -4   24.20   40.78   0
  -6  -2  -1   19.04   20.13   0
  -5 -10  -5   54.92   39.58   0
  -5  -9  -4   25.04   36.39   0
  -5  -6  -2   85.64   30.23   0
  -5  -4  -1   35.17   23.97   0
  -5  -1   0   28.09   18.87   0
  -4  -7  -2  185.89   37.55   0
  -4  -5  -1  113.30   28.85   0
  -4  -3   0   14.61   25.71   0
  -3 -12  -6   35.56   31.43   0
  -3 -11  -5   24.77   28.47   0
  -3 -10  -4    2.84   25.96   0
  -3   1   1  696.67   31.47   0
  -2 -13  -7   16.95   33.41   0
  -2 -12  -6  -13.70   23.81   0
  -2 -11  -5    2.63   24.98   0
  -2 -10  -4   75.16   29.43   0
  -2  -3   0  258.19   27.19   0
  -1 -12  -6  -16.65   23.30   0
  -1 -11  -5   12.60   26.28   0
  -1  -7  -2   25.56   24.39   0
  -1  -5  -1   65.21   19.39   0
   0 -14  -9   17.85   28.93   0
   0  -6  -2  205.86   25.12   0
  -7  -5  -3   39.62   33.51   0
  -7  -3  -2  -11.75   26.22   0
  -7   1  -1   10.34   21.08   0
  -7   2  -1    8.46   18.93   0
  -7   3  -1   14.30   17.43   0
  -7   4  -1   12.09   20.70   0
  -6  -7  -3   25.93   34.85   0
  -6  -5  -2    6.80   25.02   0
  -6  -3  -1   63.62   28.95   0
  -6   1   0   39.02   21.74   0
  -6   2   0   17.24   17.85   0
  -6   3   0   29.11   18.15   0
  -6   4   0   26.93   18.51   0
  -5  -8  -3   -1.55   26.85   0
  -5  -2   0   22.05   22.40   0
  -4 -12  -6    8.28   33.91   0
  -4 -11  -5    3.73   29.69   0
  -4 -10  -4   -3.58   26.67   0
  -4  -9  -3   29.00   32.78   0
  -4   2   1   61.84   14.99   0
  -4   3   1  114.37   15.78   0
  -4   4   1  221.61   17.20   0
  -3  -9  -3   47.01   30.94   0
  -3  -6  -1   15.59   23.93   0
  -2  -9  -3   56.23   26.51   0
  -2  -6  -1  124.06   31.15   0
  -1 -14  -8    9.77   32.44   0
  -1 -13  -7   10.61   27.25   0
  -1 -10  -4   11.58   20.75   0
   0  -8  -3   50.71   22.50   0
   0  -4  -1   62.40   15.78   0
  -7  -4  -2   44.44   32.95   0
  -7   0  -1   -2.88   21.50   0
  -7   5  -1   21.83   18.56   0
  -6  -6  -2   -5.32   30.15   0
  -6  -4  -1   32.15   28.80   0
  -6   0   0   11.28   18.80   0
  -6   5   0    6.86   15.24   0
  -5 -10  -4   46.23   41.97   0
  -5  -7  -2   51.05   30.05   0
  -5  -5  -1   64.32   27.90   0
  -5  -3   0   11.94   23.68   0
  -4  -8  -2   14.10   34.05   0
  -4  -6  -1   27.68   24.37   0
  -4  -4   0    2.20   25.37   0
  -4   0   1   97.94   21.83   0
  -4   1   1   94.90   19.24   0
  -3  -8  -2   16.70   23.95   0
  -3  -4   0   40.91   22.27   0
  -3   0   1  332.17   25.13   0
  -2  -8  -2    5.39   21.73   0
  -2  -4   0  343.73   34.68   0
  -1  -9  -3   20.16   20.86   0
   0 -13  -7    9.43   25.12   0
   0 -12  -6   35.53   25.33   0
   1 -13  -8   10.88   21.75   0
   1 -12  -7   -0.68   20.49   0
   1 -11  -6  164.25   28.50   0
   2 -11  -7  137.54   24.40   0
   3  -8  -6   53.52   11.17   0
  -7  -2  -1   12.44   26.03   0
  -7  -1  -1    2.92   17.84   0
  -7   6  -1    0.25   13.89   0
  -6  -8  -3   23.61   34.41   0
  -6  -1   0   19.93   21.54   0
  -5  -9  -3    6.32   31.31   0
  -5  -6  -1    7.73   29.47   0
  -4 -12  -5   18.56   39.66   0
  -4 -11  -4    5.10   34.21   0
  -3 -13  -6   13.58   33.61   0
  -3 -12  -5   28.47   30.74   0
  -3 -11  -4   69.82   32.59   0
  -3 -10  -3   10.64   30.58   0
  -3  -7  -1  122.48   34.85   0
  -3  -1   1  733.33   40.02   0
  -2 -13  -6   -7.66   28.44   0
  -2 -12  -5   10.70   26.50   0
  -2 -11  -4   -0.62   22.08   0
  -1  -3   0 1097.08   40.87   0
   0 -14  -8   -0.65   27.13   0
   0 -11  -5   -2.64   17.79   0
   0 -10  -4   79.02   25.73   0
   1 -14  -9    6.20   21.60   0
   2 -10  -6  290.29   29.01   0
   2  -7  -4  118.78   15.14   0
  -7  -5  -2   -1.66   25.92   0
  -7  -3  -1   -8.12   25.75   0
  -6  -7  -2   13.71   28.74   0
  -6  -5  -1   40.52   26.71   0
  -6  -2   0   25.28   23.45   0
  -6   6   0    7.97   12.90   0
  -5  -8  -2   22.04   28.48   0
  -5  -4   0   13.45   21.64   0
  -5   1   1   36.89   19.10   0
  -5   2   1   35.01   18.75   0
  -5   3   1   30.71   16.21   0
  -4 -10  -3   -2.38   27.32   0
  -4  -7  -1    7.95   24.36   0
  -4  -5   0    5.07   26.23   0
  -4  -1   1   98.04   21.74   0
  -4   5   1   46.55    8.68   0
  -3  -9  -2  -17.97   28.41   0
  -3  -5   0   52.33   24.73   0
  -2 -10  -3    0.83   22.74   0
  -2  -7  -1   63.20   29.84   0
  -1 -14  -7   60.59   35.28   0
  -1 -13  -6    9.51   23.84   0
  -1 -12  -5   34.61   26.33   0
  -1 -11  -4   45.01   29.31   0
  -1  -8  -2  153.44   28.92   0
  -1  -6  -1  592.35   40.52   0
   0  -7  -2  235.33   28.10   0
   4 -11 -10    6.86   11.14   0
  -7  -6  -2   37.46   37.92   0
  -7  -4  -1   23.56   29.40   0
  -6  -9  -3    6.87   34.34   0
  -6  -6  -1  -14.71   27.68   0
  -6  -3   0   50.58   27.09   0
  -5 -11  -4    5.39   35.17   0
  -5 -10  -3   -7.98   28.62   0
  -5  -7  -1   27.30   27.82   0
  -5  -5   0    9.28   29.68   0
  -5  -1   1   13.92   20.55   0
  -5   0   1   63.44   21.92   0
  -5   4   1   17.33   13.92   0
  -4  -9  -2    1.96   25.33   0
  -4  -2   1   50.65   21.20   0
  -3 -13  -5   35.02   39.88   0
  -3 -12  -4  -28.09   30.03   0
  -3  -2   1   31.61   17.51   0
  -2  -9  -2  130.59   30.66   0
  -2  -5   0   15.83   19.43   0
  -2  -1   1 1183.93   41.32   0
  -1 -10  -3  134.52   32.52   0
   0  -9  -3   32.32   22.80   0
   3 -12  -9   15.07   16.46   0
   4 -10  -9    0.32    9.89   0
  -7  -1   0    9.13   23.57   0
  -7   0   0   20.48   22.52   0
  -7   1   0   -4.88   18.37   0
  -7   2   0    1.82   17.27   0
  -7   3   0   40.09   22.48   0
  -6  -8  -2    0.15   27.93   0
  -6  -4   0   12.42   25.21   0
  -5  -9  -2    8.61   29.15   0
  -5  -2   1    3.88   21.32   0
  -4 -12  -4   14.99   34.29   0
  -4 -11  -3   -7.96   27.34   0
  -4  -8  -1   49.14   28.95   0
  -4  -6   0   18.15   23.30   0
  -4  -3   1  151.93   32.07   0
  -3 -11  -3  -26.02   24.07   0
  -3  -8  -1   -5.61   21.78   0
  -3  -6   0   20.79   24.03   0
  -3  -3   1  221.92   31.32   0
  -2 -14  -6   24.68   32.16   0
  -2 -13  -5   -6.43   25.67   0
  -2 -12  -4   58.99   30.26   0
  -1  -4   0   72.15   17.63   0
   0 -14  -7   10.25   27.73   0
   0 -13  -6   42.03   27.17   0
   0 -12  -5   22.16   23.21   0
   0  -5  -1   79.04   17.52   0
   1 -14  -8  -13.04   24.48   0
   1 -13  -7   -1.66   19.63   0
   1 -12  -6   50.56   23.89   0
   2  -9  -5   59.94   16.41   0
   2  -5  -3  307.53   11.87   0
   3 -11  -8   59.82   17.35   0
  -7  -5  -1   25.79   27.41   0
  -7  -2   0    5.60   23.69   0
  -7   4   0   -0.11   16.98   0
  -6  -9  -2    0.90   40.58   0
  -6  -7  -1   -6.08   25.64   0
  -6  -5   0   25.83   28.58   0
  -6   0   1   -3.26   17.20   0
  -6   1   1    2.86   17.91   0
  -5 -11  -3   -0.52   33.98   0
  -5  -8  -1   39.34   30.20   0
  -5  -6   0   34.58   29.00   0
  -5  -3   1   19.50   23.64   0
  -4 -10  -2   -5.86   26.03   0
  -3 -10  -2   74.62   33.27   0
  -2 -11  -3   96.38   30.77   0
  -2  -8  -1    5.40   20.79   0
  -2  -2   1  223.36   22.75   0
  -1 -14  -6   58.11   33.28   0
  -1 -13  -5    0.89   26.77   0
  -1  -9  -2   30.98   24.80   0
  -1  -7  -1   28.11   19.61   0
   0 -11  -4   32.57   23.62   0
  -7  -6  -1   -4.11   28.93   0
  -7  -3   0   21.96   27.36   0
  -6  -8  -1   12.14   33.44   0
  -6  -2   1   62.08   25.48   0
  -6  -1   1   16.28   19.96   0
  -6   2   1   32.67   18.11   0
  -6   3   1   16.27   17.41   0
  -5 -10  -2   36.18   32.36   0
  -5  -4   1   16.76   25.58   0
  -5   5   1  167.88   17.20   0
  -4 -12  -3   13.40   37.91   0
  -4  -9  -1  111.66   36.65   0
  -4  -7   0   14.26   24.36   0
  -4  -4   1  198.35   31.99   0
  -3 -13  -4   23.85   30.37   0
  -3 -12  -3   -1.25   31.53   0
  -3  -9  -1  515.05   55.76   0
  -3  -7   0   45.97   29.48   0
  -3  -4   1    8.61   19.41   0
  -2 -10  -2   74.91   30.28   0
  -2  -6   0   63.71   23.53   0
  -1 -12  -4   50.01   25.03   0
  -1 -11  -3    5.60   25.69   0
   0  -8  -2  -21.54   17.71   0
   2 -12  -7   20.42   17.58   0
   3 -10  -7   75.97   16.46   0
  -7  -4   0  -10.43   22.08   0
  -7   5   0   68.85   19.79   0
  -6  -6   0   26.76   26.75   0
  -6  -3   1   16.14   25.17   0
  -6   7   0    2.25   10.36   0
  -5  -9  -1   60.59   34.93   0
  -5  -7   0   21.40   27.54   0
  -4 -11  -2   19.43   29.81   0
  -4  -5   1   62.66   29.14   0
  -3 -11  -2   16.30   31.42   0
  -2 -14  -5   -5.25   25.97   0
  -2 -13  -4  -14.37   26.47   0
  -2 -12  -3   28.55   30.17   0
  -2  -9  -1   56.91   28.60   0
  -2  -3   1   27.89   16.64   0
  -1  -5   0   18.27   16.09   0
   0 -10  -3   62.98   24.54   0
   2 -11  -6  212.02   26.60   0
  -7  -5   0   66.18   32.83   0
  -6  -9  -1   -3.14   31.61   0
  -6  -7   0  -12.31   24.23   0
  -6  -4   1   30.02   28.46   0
  -6   4   1   34.98   16.74   0
  -5 -11  -2   -0.07   32.83   0
  -5  -8   0   43.03   34.45   0
  -5  -5   1  165.26   33.60   0
  -4 -10  -1  334.46   49.66   0
  -4  -8   0   61.83   29.64   0
  -3 -10  -1   -6.99   32.29   0
  -3  -8   0  100.68   33.39   0
  -3  -5   1   80.10   25.40   0
  -2 -11  -2  104.87   34.92   0
  -2  -7   0   23.41   22.30   0
  -1 -14  -5    2.87   27.54   0
  -1 -10  -2   43.89   26.16   0
  -1  -8  -1   53.15   22.40   0
   0 -14  -6   -0.57   24.73   0
   0 -13  -5   32.06   25.21   0
   0  -6  -1  192.38   21.80   0
   1 -14  -7   11.98   25.98   0
  -7  -6   0   22.33   30.38   0
  -7  -2   1  -24.34   20.54   0
  -7  -1   1   -3.36   21.47   0
  -7   0   1    3.67   19.83   0
  -7   1   1   19.86   19.41   0
  -7   2   1   -4.74   18.97   0
  -6  -8   0   19.29   33.78   0
  -6  -5   1   -1.74   26.46   0
  -5 -10  -1    0.37   29.44   0
  -5  -6   1    2.86   23.53   0
  -5   0   2    1.26   18.09   0
  -4 -13  -3    8.03   34.12   0
  -4 -12  -2   -1.06   34.24   0
  -4  -6   1  176.08   33.30   0
  -4  -1   2  240.59   29.43   0
  -4   0   2   54.70   18.76   0
  -3 -13  -3   15.65   29.34   0
  -3  -6   1   12.96   27.50   0
  -2  -4   1   53.39   19.26   0
  -1 -13  -4   18.25   21.92   0
  -1  -6   0   -2.49   19.32   0
   0 -12  -4   -2.06   20.41   0
   1 -13  -6    3.72   19.07   0
   1 -12  -5   29.86   23.30   0
   2  -8  -4    5.56   11.71   0
  -7  -7   0   13.38   31.06   0
  -7  -4   1   16.45   27.20   0
  -7  -3   1    2.94   20.49   0
  -7   3   1   -7.06   17.86   0
  -7   6   0    9.01   13.55   0
  -6  -6   1   38.73   31.09   0
  -6   5   1    6.39   15.34   0
  -5 -11  -1  -24.29   36.03   0
  -5  -9   0  148.99   39.45   0
  -5  -7   1   42.63   33.81   0
  -5  -3   2    9.15   22.48   0
  -5  -2   2   71.30   25.17   0
  -5  -1   2   35.42   18.20   0
  -5   1   2   31.58   17.96   0
  -4 -11  -1   31.73   30.04   0
  -4  -9   0  -16.34   25.36   0
  -4  -7   1  127.21   35.95   0
  -4  -3   2   70.63   26.96   0
  -4  -2   2   94.96   22.98   0
  -4   1   2  214.34   23.00   0
  -3 -12  -2   55.81   31.61   0
  -3  -9   0   20.10   29.39   0
  -2 -14  -4    4.04   26.38   0
  -2 -13  -3    1.36   29.04   0
  -2 -10  -1  162.62   33.37   0
  -2  -8   0   50.54   24.40   0
  -2  -5   1   20.14   22.84   0
  -1 -12  -3   17.97   21.34   0
   0 -11  -3   61.59   24.15   0
   0  -9  -2   64.68   21.02   0
   2 -14  -8   -4.56   17.92   0
   2 -10  -5   57.99   17.35   0
   3 -13  -9    1.15   14.11   0
  -7  -5   1   12.45   28.82   0
  -6  -9   0   -5.92   31.14   0
  -6  -7   1   42.23   33.25   0
  -6  -2   2   36.95   23.37   0
  -6  -1   2   23.41   21.20   0
  -6   0   2    0.27   17.54   0
  -5  -4   2  198.16   35.95   0
  -5   2   2   73.64   18.32   0
  -4 -13  -2   16.68   41.49   0
  -4 -10   0  102.35   38.32   0
  -4  -4   2   66.41   27.84   0
  -4   2   2   64.32   15.54   0
  -3 -14  -3   -2.02   38.30   0
  -3 -11  -1  240.06   42.44   0
  -3  -7   1   34.67   23.46   0
  -3  -2   2  556.39   38.02   0
  -3  -1   2  669.88   37.34   0
  -3   0   2  461.71   28.97   0
  -2 -12  -2   23.76   25.21   0
  -1 -15  -5   21.36   31.10   0
  -1 -11  -2   82.50   29.79   0
  -1  -9  -1  296.24   35.26   0
   0 -15  -6   -1.65   24.69   0
   0 -14  -5    9.22   24.51   0
   0  -7  -1  206.77   25.97   0
   2 -13  -7   -6.78   17.47   0
   3 -12  -8   -3.44   13.38   0
   3  -9  -6   99.85   13.21   0
  -7  -6   1    4.99   26.10   0
  -7   4   1   -0.41   16.78   0
  -6 -10   0   -7.59   37.30   0
  -6  -4   2   14.89   26.72   0
  -6  -3   2   13.86   19.44   0
  -6   1   2    9.86   16.38   0
  -5 -12  -1  -12.40   38.50   0
  -5 -10   0    5.27   28.89   0
  -5  -8   1   67.11   31.22   0
  -5  -5   2  281.94   42.20   0
  -5   6   1   -0.35    8.46   0
  -4 -12  -1   18.07   29.68   0
  -4  -8   1   41.65   29.27   0
  -4  -5   2    1.42   24.62   0
  -3 -13  -2   -0.30   26.95   0
  -3 -10   0  197.84   43.27   0
  -3  -3   2    2.63   16.68   0
  -3   1   2  719.75   31.20   0
  -2 -11  -1    8.10   28.55   0
  -2  -9   0  131.90   32.59   0
  -2  -6   1  111.31   25.59   0
  -1 -14  -4   99.55   33.17   0
  -1 -13  -3    7.02   25.24   0
  -1  -7   0  557.94   40.70   0
   0 -13  -4   27.95   22.64   0
   1 -14  -6    1.20   23.54   0
   2 -12  -6   23.82   16.93   0
  -7  -7   1   12.24   30.62   0
  -7  -3   2    6.60   23.98   0
  -7  -2   2    0.55   22.31   0
  -7  -1   2   34.13   23.48   0
  -7   0   2   11.26   20.47   0
  -6  -8   1   42.45   30.85   0
  -6  -5   2   92.97   29.62   0
  -6   2   2   28.86   17.71   0
  -5 -11   0   19.93   36.84   0
  -5  -9   1   69.74   36.36   0
  -5  -6   2   76.18   29.18   0
  -5   3   2   34.43   15.15   0
  -4 -11   0   69.62   37.53   0
  -4  -9   1  -14.01   28.36   0
  -4  -6   2   32.67   27.56   0
  -3 -12  -1    0.89   25.40   0
  -3  -8   1    6.16   21.10   0
  -3  -4   2  154.00   27.20   0
  -2 -14  -3   29.37   28.89   0
  -2 -13  -2    7.98   28.59   0
  -1 -10  -1  126.94   30.20   0
  -1  -2   1 2041.08   47.02   0
  -1  -1   1 5589.24   65.43   0
   0 -10  -2  183.49   29.78   0
   0  -3   0    2.88    9.40   0
   1 -13  -5    4.95   20.15   0
   3 -11  -7    9.47   13.23   0
   4 -12 -10    4.13    8.56   0
  -7  -5   2   58.55   31.58   0
  -7  -4   2    2.08   21.43   0
  -7   1   2   38.80   20.41   0
  -6  -9   1  -25.15   28.81   0
  -6  -6   2   35.10   29.15   0
  -6   3   2   31.00   17.81   0
  -5  -7   2    9.16   28.12   0
  -4 -13  -1    8.74   33.72   0
  -4   3   2   70.49   12.76   0
  -3 -14  -2   40.76   38.35   0
  -3 -11   0   74.24   34.60   0
  -3  -5   2   83.68   25.13   0
  -2 -10   0  195.95   37.70   0
  -2  -7   1  301.14   36.19   0
  -1 -15  -4   43.09   32.69   0
  -1 -12  -2   24.71   21.94   0
  -1  -8   0  184.28   29.06   0
   0 -12  -3   30.19   18.90   0
   0  -8  -1   22.35   16.28   0
   0  -4   0  850.68   32.77   0
   2  -9  -4   47.31   15.19   0
   2  -6  -3  106.56   10.12   0
  -7  -6   2   42.84   32.31   0
  -7   2   2    8.60   19.06   0
  -7   5   1   37.23   16.80   0
  -7   7   0   13.97    9.91   0
  -6 -10   1    7.79   37.82   0
  -6  -7   2   60.00   30.52   0
  -5 -12   0  -12.27   32.57   0
  -5 -10   1   10.20   28.62   0
  -5  -8   2   30.14   31.20   0
  -4 -12   0   -8.79   32.70   0
  -4 -10   1   18.99   27.21   0
  -4  -7   2  112.19   30.54   0
  -3 -13  -1   32.63   30.31   0
  -3  -9   1   86.83   29.19   0
  -3  -6   2   19.79   22.58   0
  -3   2   2  516.33   22.74   0
  -2 -12  -1    1.69   23.36   0
  -2  -8   1   84.08   29.33   0
  -1 -14  -3   21.59   27.76   0
  -1  -4   1  254.70   23.99   0
   0 -15  -5  109.68   33.58   0
   0 -14  -4    5.04   23.13   0
   1 -12  -4   11.02   18.62   0
   2 -14  -7   -6.48   18.01   0
   2 -11  -5   19.11   16.07   0
  -7  -7   2   14.78   30.71   0
  -6  -8   2    6.27   29.25   0
  -6  -4   3   17.64   25.36   0
  -6  -3   3   67.43   27.06   0
  -6  -2   3    2.59   20.47   0
  -6  -1   3   11.65   19.98   0
  -6   6   1   58.28   13.90   0
  -5 -11   1   27.03   37.09   0
  -5  -4   3   18.69   24.91   0
  -5  -3   3   20.15   19.14   0
  -5  -2   3   -1.43   16.61   0
  -5  -1   3    9.37   19.30   0
  -4  -8   2   74.22   29.69   0
  -3 -12   0   20.00   31.88   0
  -3 -10   1   24.30   30.38   0
  -3  -7   2   19.55   22.03   0
  -2 -14  -2   15.55   28.74   0
  -2 -11   0   50.40   32.48   0
  -2  -3   2  153.50   24.17   0
  -2  -2   2  641.82   34.74   0
  -1 -13  -2    3.77   23.16   0
  -1 -11  -1  135.38   29.67   0
  -1  -9   0  261.83   35.82   0
  -1  -5   1   56.37   17.66   0
   0 -11  -2   53.75   23.60   0
   0  -9  -1  240.54   31.34   0
   0  -5   0   -9.50   12.83   0
   1 -15  -6    0.67   20.19   0
   4 -11  -9    9.99    7.78   0
  -7  -3   3   24.37   25.11   0
  -7  -2   3   14.17   23.80   0
  -7   3   2   -8.60   17.82   0
  -6  -9   2   30.55   30.71   0
  -6  -6   3    9.97   27.98   0
  -6  -5   3  144.22   33.18   0
  -6   0   3    0.04   17.16   0
  -6   4   2   -0.11   15.13   0
  -5  -9   2  -10.15   25.25   0
  -5  -6   3   95.31   35.25   0
  -5  -5   3  113.95   29.45   0
  -5   0   3   -0.21   17.18   0
  -5   4   2  194.39   18.88   0
  -4 -13   0  -15.76   30.70   0
  -4 -11   1  -21.73   24.45   0
  -4  -9   2   95.80   35.94   0
  -4  -5   3  117.98   31.43   0
  -4  -4   3   24.71   21.37   0
  -4  -3   3   45.12   21.75   0
  -4  -2   3  236.19   29.24   0
  -4  -1   3    0.40   17.89   0
  -3 -14  -1    1.70   35.00   0
  -3  -8   2   45.39   28.27   0
  -2 -13  -1    8.37   24.00   0
  -2  -9   1   89.17   26.51   0
  -2  -4   2   94.07   21.16   0
  -2  -1   2  486.65   27.83   0
  -1  -6   1  149.31   26.21   0
   0 -13  -3   -1.79   16.92   0
   1 -14  -5   49.16   22.67   0
   2 -13  -6   16.28   18.03   0
   3 -13  -8    0.76   13.68   0
  -7  -6   3   39.40   31.58   0
  -7  -5   3   13.53   28.47   0
  -7  -4   3   28.21   24.00   0
  -7  -1   3   20.81   22.08   0
  -6 -10   2  -23.05   30.09   0
  -6  -7   3   24.37   30.90   0
  -6   1   3    2.03   18.06   0
  -5 -12   1    7.30   33.62   0
  -5 -10   2   -0.94   27.08   0
  -5  -7   3    9.75   29.54   0
  -5   1   3   23.16   17.27   0
  -4 -12   1   41.11   36.11   0
  -4  -6   3   48.92   27.80   0
  -4   0   3   68.19   18.96   0
  -3 -13   0  -25.64   29.07   0
  -3 -11   1   79.24   30.74   0
  -2 -15  -2   -3.36   32.76   0
  -2 -12   0   26.95   27.62   0
  -2  -6   2  472.31   41.87   0
  -2  -5   2   45.74   20.27   0
  -1 -15  -3   55.29   29.95   0
  -1 -12  -1   93.06   26.67   0
  -1 -10   0   59.41   26.20   0
   0 -15  -4   83.54   31.30   0
   0 -12  -2   59.07   24.32   0
   0  -6   0  773.88   37.08   0
   1 -13  -4   -5.67   19.35   0
   3 -10  -6   16.45   12.03   0
  -7  -7   3   -7.78   32.11   0
  -7   0   3   10.04   19.66   0
  -6  -8   3   20.97   27.61   0
  -5 -11   2    2.10   33.37   0
  -5  -8   3   43.29   28.15   0
  -4 -10   2   28.66   27.80   0
  -4  -7   3  106.12   29.30   0
  -3  -9   2   -1.60   21.56   0
  -2 -14  -1  -10.73   28.16   0
  -2 -10   1  202.40   34.56   0
  -2   0   2 1003.77   32.68   0
  -1 -14  -2   15.97   23.60   0
  -1  -7   1   34.70   19.31   0
   0 -14  -3   94.37   29.59   0
   0 -10  -1   35.57   21.67   0
   1  -3  -1  784.69   16.14   0
   2 -12  -5   13.52   16.33   0
   2 -10  -4   33.94   15.12   0
   2  -7  -3   22.45    9.01   0
   3 -12  -7    1.64   12.20   0
  -7   1   3    1.52   17.39   0
  -7   4   2   -1.49   16.21   0
  -7   6   1   21.48   12.99   0
  -6  -9   3   10.70   28.45   0
  -6   2   3    1.10   16.67   0
  -5  -9   3   16.57   27.37   0
  -5   2   3   -1.26   15.22   0
  -4 -13   1  -11.96   30.65   0
  -4 -11   2  144.13   37.86   0
  -4  -8   3   55.53   29.64   0
  -4   1   3   15.28   13.73   0
  -4   4   2   27.65    9.04   0
  -3 -14   0  -14.90   30.97   0
  -3 -12   1    9.73   26.07   0
  -3 -10   2   -0.12   28.60   0
  -3  -6   3   20.53   27.07   0
  -3  -5   3   -0.34   19.45   0
  -3  -3   3  207.93   27.22   0
  -3  -2   3  274.22   27.44   0
  -2 -13   0    7.13   28.19   0
  -2  -7   2  154.25   29.00   0
  -1 -13  -1   54.12   28.91   0
  -1 -11   0  746.50   56.93   0
  -1  -8   1  551.55   44.34   0
   0  -7   0    2.89   13.17   0
   1 -15  -5   -2.21   23.45   0
  -7  -4   4   15.92   26.35   0
  -7   2   3   -2.44   16.72   0
  -6 -10   3  -22.21   29.85   0
  -6  -6   4   54.09   31.64   0
  -6  -5   4   53.42   24.46   0
  -6  -4   4   21.61   21.22   0
  -6  -3   4   45.44   22.09   0
  -6  -2   4   49.85   24.14   0
  -5 -12   2   13.28   33.97   0
  -5 -10   3    2.00   32.17   0
  -5  -5   4  141.54   34.40   0
  -5  -4   4   33.40   25.92   0
  -5  -3   4   14.84   22.59   0
  -4 -12   2    3.04   31.99   0
  -4  -9   3    7.96   24.96   0
  -3 -13   1   -1.04   31.06   0
  -3  -7   3   -9.25   24.24   0
  -3  -1   3   63.31   18.67   0
  -2 -15  -1    2.85   30.67   0
  -2 -11   1   11.91   23.05   0
  -2  -8   2   38.54   22.26   0
  -1 -15  -2   54.42   32.51   0
   0 -13  -2    6.57   21.11   0
   0 -11  -1   16.79   21.17   0
   0  -8   0  434.39   35.39   0
   1 -14  -4   71.73   25.57   0
   1 -12  -3   -2.38   17.34   0
   2 -14  -6   18.91   19.47   0
  -7  -7   4   22.08   34.28   0
  -7  -6   4    7.74   24.44   0
[truncated: 149,351 more chars]
