# Supplementary material for: (23R,231 S,25S)-231,26-Ep­oxy-23-ethyl­furost-20(22)-en-3β-ol
Source: IUCrdata. 2023 Apr 21;8(Pt 4):x230344. doi: 10.1107/S2414314623003449 (PMC10162030; doi:10.1107/S2414314623003449)
Supplement: Supplementary file 2 [file x-08-x230344-Isup2.hkl]

data_I                                                                          
_shelx_title ' pseudoepoxi_a.res in P2(1)'                                      
_shelx_refln_list_code          4                                               
_shelx_F_calc_maximum      122.00                                               
_exptl_crystal_F_000       488.00                                               
_reflns_d_resolution_high  0.8008                                               
                                                                                
loop_                                                                           
 _space_group_symop_operation_xyz                                               
 'x, y, z'                                                                      
 '-x, y+1/2, -z'                                                                
                                                                                
_cell_length_a     6.3829                                                       
_cell_length_b    12.6897                                                       
_cell_length_c    15.9539                                                       
_cell_angle_alpha  90.000                                                       
_cell_angle_beta  101.308                                                       
_cell_angle_gamma  90.000                                                       
                                                                                
_shelx_F_squared_multiplier     1.000                                           
                                                                                
loop_                                                                           
 _refln_index_h                                                                 
 _refln_index_k                                                                 
 _refln_index_l                                                                 
 _refln_F_squared_calc                                                          
 _refln_F_squared_meas                                                          
 _refln_F_squared_sigma                                                         
 _refln_observed_status                                                         
   1 -15   0         17.81         22.94        11.34 o                         
   2 -15   0          6.38          4.87         8.59 o                         
   0 -14   0         25.90         26.38        15.75 o                         
   1 -14   0          6.74          7.01         7.97 o                         
   2 -14   0         14.30         13.59         9.35 o                         
   3 -14   0          5.65         -4.33        12.06 o                         
   1 -13   0         13.94          3.68         7.81 o                         
   2 -13   0         24.39         24.90        10.64 o                         
   3 -13   0          8.93          8.42        11.57 o                         
   4 -13   0          3.59         18.60        17.58 o                         
   0 -12   0        373.76        344.15        21.71 o                         
   1 -12   0         42.42         33.54         7.16 o                         
   2 -12   0         37.91         28.62        11.62 o                         
   3 -12   0         31.74         26.38        11.76 o                         
   4 -12   0         10.85          9.35         8.84 o                         
   5 -12   0          5.97          1.57        19.87 o                         
   1 -11   0       1214.07       1192.42        23.18 o                         
   2 -11   0         95.15        104.00        14.74 o                         
   3 -11   0         91.14         98.69        13.63 o                         
   4 -11   0         89.06         96.91        13.07 o                         
   5 -11   0         39.04         30.55        19.73 o                         
   0 -10   0       3871.20       3881.16        49.78 o                         
   1 -10   0        134.68        124.58         9.45 o                         
   2 -10   0        260.89        234.81        16.09 o                         
   3 -10   0        288.34        281.40        13.33 o                         
   4 -10   0        164.48        164.40        19.39 o                         
   5 -10   0         23.22         26.18        19.42 o                         
   6 -10   0         12.46          9.23        21.25 o                         
   1  -9   0        405.66        397.75        13.85 o                         
   2  -9   0        200.11        188.89         9.46 o                         
   3  -9   0         31.33         44.22        10.88 o                         
   4  -9   0         16.82         -8.46        14.86 o                         
   5  -9   0        175.69        189.13        22.66 o                         
   6  -9   0          6.05         19.11        19.80 o                         
   0  -8   0        652.72        635.17        15.38 o                         
   1  -8   0        289.93        291.82        10.29 o                         
   2  -8   0         77.79         81.19         8.13 o                         
   3  -8   0        161.00        162.51        12.06 o                         
   4  -8   0         92.40         83.40        16.95 o                         
   5  -8   0         41.95         49.53        18.40 o                         
   6  -8   0         33.03         31.99        18.11 o                         
   1  -7   0        853.68        835.34        16.03 o                         
   2  -7   0         62.04         50.14        10.32 o                         
   3  -7   0         59.50         63.07         9.00 o                         
   4  -7   0         14.56         23.31        12.63 o                         
   5  -7   0         22.07         34.57        17.11 o                         
   6  -7   0          4.12         -6.00        16.13 o                         
   7  -7   0         24.05         23.41        19.35 o                         
   0  -6   0       1096.95       1105.46        11.99 o                         
   1  -6   0          0.76          0.31         5.80 o                         
   2  -6   0         75.57         74.79         9.94 o                         
   3  -6   0         21.84         17.27         5.84 o                         
   4  -6   0         31.20         20.96        14.39 o                         
   5  -6   0         37.35         24.41        16.55 o                         
   6  -6   0          3.19         17.99        14.58 o                         
   7  -6   0         21.32         31.01        18.82 o                         
   1  -5   0         28.40         29.68         4.44 o                         
   2  -5   0          6.33          2.74         6.84 o                         
   3  -5   0         72.31         71.29         6.01 o                         
   4  -5   0          5.27         12.55        14.45 o                         
   5  -5   0          7.11         14.65        15.43 o                         
   6  -5   0          5.12         15.80        15.13 o                         
   7  -5   0        125.37        113.44        20.71 o                         
   0  -4   0       1259.18       1207.82        11.86 o                         
   1  -4   0        106.88         97.81         8.78 o                         
   2  -4   0        480.22        473.79        11.81 o                         
   3  -4   0         40.04         44.48        12.27 o                         
   4  -4   0         26.21         15.87        14.93 o                         
   5  -4   0         10.10         12.24        13.25 o                         
   6  -4   0         24.83         19.34        14.74 o                         
   7  -4   0          1.18          9.79        14.89 o                         
   1  -3   0       1612.90       1562.31        20.54 o                         
   2  -3   0        354.66        362.62        14.87 o                         
   3  -3   0        197.36        198.83        16.89 o                         
   4  -3   0         11.19         25.07        13.73 o                         
   5  -3   0         13.71         19.10        13.93 o                         
   6  -3   0         35.89         40.71        14.87 o                         
   7  -3   0         81.94         83.72        18.94 o                         
   0  -2   0      14144.70      13649.63        87.14 o                         
   1  -2   0       1651.34       1600.53        20.29 o                         
   2  -2   0        726.71        760.10        22.92 o                         
   3  -2   0        270.89        274.06        18.86 o                         
   4  -2   0         58.38         69.77        15.59 o                         
   5  -2   0         58.64         62.91        15.72 o                         
   6  -2   0         47.69         27.34        15.09 o                         
   7  -2   0          1.77          7.35        15.67 o                         
   1  -1   0      14884.49      15803.14        83.40 o                         
   2  -1   0       1050.49       1071.49        29.80 o                         
   3  -1   0        230.08        243.44        16.95 o                         
   4  -1   0        276.00        282.01        19.08 o                         
   5  -1   0         51.17         41.26        13.19 o                         
   6  -1   0         55.95         31.13        14.32 o                         
   7  -1   0         10.53          6.60        14.91 o                         
   1   0   0        855.70        806.56        32.49 o                         
   2   0   0       7943.46       8206.70       113.10 o                         
   3   0   0       1352.11       1408.64        35.93 o                         
   4   0   0        257.05        250.70        27.40 o                         
   5   0   0         26.81         29.39        12.94 o                         
   6   0   0         32.86         26.49        13.57 o                         
   7   0   0         18.05         35.99        17.50 o                         
   1   1   0      14884.72      15483.26       126.81 o                         
   2   1   0       1050.54       1014.72        50.63 o                         
   3   1   0        230.32        240.23        21.61 o                         
   4   1   0        275.77        284.00        20.95 o                         
   5   1   0         51.26         53.18        15.14 o                         
   6   1   0         55.91         56.73        16.59 o                         
   7   1   0         10.51         -3.33        13.51 o                         
   1   2   0       1651.05       1672.09        38.49 o                         
   2   2   0        726.86        722.30        39.97 o                         
   3   2   0        270.84        241.69        37.99 o                         
   4   2   0         58.30         52.30        16.73 o                         
   5   2   0         58.66         49.02        20.56 o                         
   6   2   0         47.63         41.06        14.29 o                         
   7   2   0          1.76         -4.25        12.02 o                         
   1   3   0       1612.15       1611.75        35.95 o                         
   2   3   0        354.62        352.42        30.09 o                         
   3   3   0        197.49        203.61        34.47 o                         
   4   3   0         11.17          7.79        14.98 o                         
   5   3   0         13.65         20.09        19.15 o                         
   6   3   0         35.83         40.22        13.38 o                         
   7   3   0         81.94         60.17        12.30 o                         
   2   4   0        480.50        505.88        32.42 o                         
   3   4   0         39.98         32.27        24.43 o                         
   4   4   0         26.29         45.46        33.00 o                         
   5   4   0         10.05         16.92        16.07 o                         
   6   4   0         24.80         22.81        10.32 o                         
   7   4   0          1.18          0.18        20.88 o                         
   2   5   0          6.30         -4.15        15.18 o                         
   3   5   0         72.27         95.53        25.99 o                         
   4   5   0          5.26         -8.17        27.65 o                         
   5   5   0          7.11          1.18        21.14 o                         
   6   5   0          5.14         15.78        18.66 o                         
   7   5   0        125.31        114.81        28.13 o                         
   2   6   0         75.60         60.30        17.92 o                         
   3   6   0         21.87         12.40        20.05 o                         
   4   6   0         31.17         17.56        31.28 o                         
   5   6   0         37.44         39.43        15.96 o                         
   6   6   0          3.21          9.01        14.83 o                         
   7   6   0         21.34         13.40        17.46 o                         
   2   7   0         62.12         44.99        15.87 o                         
   3   7   0         59.35         28.96        22.21 o                         
   4   7   0         14.55         19.46        25.59 o                         
   5   7   0         22.08          3.68        11.88 o                         
   6   7   0          4.14          4.74        13.40 o                         
   7   7   0         24.07         21.86        13.22 o                         
   2   8   0         77.74         96.87        17.52 o                         
   3   8   0        161.22        172.10        27.08 o                         
   4   8   0         92.39         83.68        30.43 o                         
   5   8   0         41.99         48.37        34.29 o                         
   6   8   0         33.00         53.84        35.45 o                         
   2   9   0        200.33        198.28        20.63 o                         
   3   9   0         31.37         18.48        20.29 o                         
   4   9   0         16.83         12.37        25.35 o                         
   5   9   0        175.73        153.30        34.89 o                         
   6   9   0          6.06         12.06        30.43 o                         
   2  10   0        260.82        258.44        20.98 o                         
   3  10   0        288.57        266.44        29.61 o                         
   4  10   0        164.36        226.77        36.32 o                         
   5  10   0         23.26         24.54        29.99 o                         
   6  10   0         12.45         15.16        33.21 o                         
   2  11   0         95.14        106.30        15.61 o                         
   3  11   0         91.16        121.47        24.12 o                         
   4  11   0         89.08         85.16        28.21 o                         
   5  11   0         39.06         37.15        30.14 o                         
   3  12   0         31.75         40.84        15.33 o                         
   4  12   0         10.83         12.75        20.92 o                         
   5  12   0          5.99         -2.58        23.39 o                         
   4  13   0          3.59         11.70        15.28 o                         
  -2 -15   1          5.98          6.89         8.00 o                         
  -1 -15   1          2.28          1.83        12.22 o                         
   0 -15   1          8.00          8.75        11.67 o                         
   1 -15   1          2.90         -1.70         9.88 o                         
   2 -15   1          0.45         -4.45         7.31 o                         
  -3 -14   1          1.45         -3.12        11.21 o                         
  -2 -14   1          2.56          1.00         8.33 o                         
  -1 -14   1         39.05         47.37         8.77 o                         
   0 -14   1          1.89         10.04        10.82 o                         
   1 -14   1         24.80         23.12         9.61 o                         
   2 -14   1         22.64         23.46        10.13 o                         
   3 -14   1          0.55         -3.70         9.73 o                         
  -4 -13   1         10.74         16.38         7.74 o                         
  -3 -13   1          8.68         10.68         9.92 o                         
  -2 -13   1         16.36         21.46         9.62 o                         
  -1 -13   1          3.44          1.73         6.56 o                         
   0 -13   1        107.10         97.51        11.88 o                         
   1 -13   1         54.57         63.14         9.50 o                         
   2 -13   1          3.39          7.46        10.19 o                         
   3 -13   1         33.59         40.82        10.88 o                         
   4 -13   1          2.03         -1.20        13.82 o                         
  -5 -12   1          3.77         -0.89        14.25 o                         
  -4 -12   1         34.29         31.94         8.83 o                         
  -3 -12   1         15.42         11.09         8.26 o                         
  -2 -12   1        154.10        160.44        10.93 o                         
  -1 -12   1          3.45          2.06         6.40 o                         
   0 -12   1         82.51         77.80         9.98 o                         
   1 -12   1        159.76        164.22         9.56 o                         
   2 -12   1          8.66          9.68         9.62 o                         
   3 -12   1          1.67         -2.06         8.59 o                         
   4 -12   1         18.70          7.07        16.87 o                         
   5 -12   1          5.39         -7.61        19.47 o                         
  -5 -11   1          4.63          4.20        17.11 o                         
  -4 -11   1          9.23          7.35         8.41 o                         
  -3 -11   1         94.86         94.87        10.80 o                         
  -2 -11   1         12.60         16.95         7.54 o                         
  -1 -11   1        252.53        252.50         9.68 o                         
   0 -11   1         50.41         46.81         9.33 o                         
   1 -11   1        202.83        190.91        10.33 o                         
   2 -11   1         21.84         12.60         9.77 o                         
   3 -11   1        338.69        329.04        17.74 o                         
   4 -11   1         27.95         25.45        17.21 o                         
   5 -11   1         15.40         11.23        18.90 o                         
  -6 -10   1          0.32          3.81        22.11 o                         
  -5 -10   1          9.36         11.17        17.33 o                         
  -4 -10   1         16.70         14.83         9.94 o                         
  -3 -10   1         29.79         26.95         8.86 o                         
  -2 -10   1        248.24        246.39        12.97 o                         
  -1 -10   1        311.41        320.70        11.29 o                         
   0 -10   1         66.07         59.98         7.39 o                         
   1 -10   1        208.01        209.47        10.83 o                         
   2 -10   1        275.26        264.31        14.89 o                         
   3 -10   1         15.74          9.54        10.54 o                         
   4 -10   1        480.37        497.03        30.35 o                         
   5 -10   1         12.62         -0.01        18.16 o                         
  -6  -9   1         10.42          2.70        19.57 o                         
  -5  -9   1         37.35         64.97        19.87 o                         
  -4  -9   1         11.70          7.13        10.58 o                         
  -3  -9   1        105.04         97.21        11.22 o                         
  -2  -9   1        126.14        134.81        10.81 o                         
  -1  -9   1        567.85        552.97        13.26 o                         
   0  -9   1        387.51        365.93        10.95 o                         
   1  -9   1        436.03        425.82        15.63 o                         
   2  -9   1         80.14         82.22         8.41 o                         
   3  -9   1        848.38        798.47        20.87 o                         
   4  -9   1        178.84        163.44        20.92 o                         
   5  -9   1         59.31         71.74        19.18 o                         
   6  -9   1          0.94        -11.60        17.94 o                         
  -6  -8   1         29.31         37.43        18.42 o                         
  -5  -8   1         95.79         78.14        16.23 o                         
  -4  -8   1         90.96         92.49        10.78 o                         
  -3  -8   1         26.10         20.41         9.61 o                         
  -2  -8   1        114.16        104.02         9.52 o                         
  -1  -8   1        747.85        752.20        14.28 o                         
   0  -8   1         34.39         32.76         6.20 o                         
   1  -8   1         70.43         73.76         9.19 o                         
   2  -8   1         16.74         22.77         9.37 o                         
   3  -8   1          4.40         -2.17        12.30 o                         
   4  -8   1        123.39        124.95        18.74 o                         
   5  -8   1         47.29         38.78        17.59 o                         
   6  -8   1         15.99         11.28        13.60 o                         
  -7  -7   1         10.64         15.88        19.36 o                         
  -6  -7   1         34.97         47.87        19.00 o                         
  -5  -7   1         58.40         67.44        18.28 o                         
  -4  -7   1        192.17        190.81        11.46 o                         
  -3  -7   1         31.56         38.25         9.33 o                         
  -2  -7   1        423.97        435.56        15.07 o                         
  -1  -7   1         64.50         58.77         6.89 o                         
   0  -7   1        276.23        282.05         6.50 o                         
   1  -7   1         60.27         61.89         9.78 o                         
   2  -7   1         89.16         91.76        10.25 o                         
   3  -7   1        166.42        169.09        17.45 o                         
   4  -7   1         25.37         21.54        15.76 o                         
   5  -7   1         11.12         16.26        14.97 o                         
   6  -7   1          1.35         -5.28        16.39 o                         
  -7  -6   1         19.23         10.62        18.15 o                         
  -6  -6   1         84.88         81.01        18.65 o                         
  -5  -6   1          8.63         14.56        15.20 o                         
  -4  -6   1        221.79        211.58        17.84 o                         
  -3  -6   1         24.49         25.41        12.70 o                         
  -2  -6   1        134.97        136.02        11.24 o                         
  -1  -6   1        197.33        209.33         9.23 o                         
   0  -6   1        281.50        268.28         6.03 o                         
   1  -6   1        863.00        912.57        20.19 o                         
   2  -6   1        164.97        155.53        10.32 o                         
   3  -6   1         32.97         26.20        13.72 o                         
   4  -6   1         52.06         54.47        14.54 o                         
   5  -6   1         32.48         18.23        16.70 o                         
   6  -6   1          5.83          0.09        14.86 o                         
   7  -6   1          4.96         -3.28        17.51 o                         
  -7  -5   1         47.77         33.37        17.90 o                         
  -6  -5   1          0.56          9.39        15.63 o                         
  -5  -5   1        242.50        258.60        22.20 o                         
  -4  -5   1         67.58         67.04        13.88 o                         
  -3  -5   1        129.75        127.52        14.57 o                         
  -2  -5   1         45.76         40.10        10.96 o                         
  -1  -5   1         72.98         70.83         6.51 o                         
   0  -5   1        111.91        110.12         4.05 o                         
   1  -5   1         96.19        108.32         8.12 o                         
   2  -5   1        188.42        193.64         8.58 o                         
   3  -5   1         25.53         15.91        14.55 o                         
   4  -5   1        196.84        191.78        18.63 o                         
   5  -5   1         53.44         61.41        16.21 o                         
   6  -5   1         25.52         33.07        16.18 o                         
   7  -5   1         27.87         34.58        17.68 o                         
  -7  -4   1          6.45          8.55        15.96 o                         
  -6  -4   1         72.71         56.96        16.62 o                         
  -5  -4   1         23.24         26.14        14.41 o                         
  -4  -4   1        274.57        280.90        20.75 o                         
  -3  -4   1         21.15         18.73        11.82 o                         
  -2  -4   1         82.33         82.08        10.69 o                         
  -1  -4   1        350.24        334.24        10.58 o                         
   0  -4   1        131.12        118.78         6.04 o                         
   1  -4   1        495.94        500.95        10.45 o                         
   2  -4   1         59.51         61.83        10.66 o                         
   3  -4   1         30.68         30.06        12.25 o                         
   4  -4   1          9.74         10.54        14.11 o                         
   5  -4   1         66.12         57.75        15.54 o                         
   6  -4   1         42.26         37.93        16.64 o                         
   7  -4   1          8.81         10.84        16.48 o                         
  -7  -3   1          2.96          6.89        14.60 o                         
  -6  -3   1          8.67         19.09        13.59 o                         
  -5  -3   1         29.17         20.41        13.60 o                         
  -4  -3   1        200.55        204.25        18.82 o                         
  -3  -3   1        304.76        310.88        16.66 o                         
  -2  -3   1         44.75         42.05         9.22 o                         
  -1  -3   1       1193.75       1155.39        13.99 o                         
   0  -3   1       1356.07       1301.60        14.57 o                         
   1  -3   1        521.93        484.69         8.95 o                         
   2  -3   1         24.40         13.13        10.00 o                         
   3  -3   1        309.69        333.72        20.60 o                         
   4  -3   1         76.61         94.59        17.87 o                         
   5  -3   1         21.69         23.63        14.98 o                         
   6  -3   1         65.13         50.88        17.19 o                         
   7  -3   1         10.67          6.86        14.03 o                         
  -7  -2   1          9.76         -5.26        13.63 o                         
  -6  -2   1         61.74         48.99        14.63 o                         
  -5  -2   1         35.72         30.04        15.31 o                         
  -4  -2   1         79.98         90.00        19.66 o                         
  -3  -2   1         49.65         47.85        13.34 o                         
  -2  -2   1        325.90        310.96        14.72 o                         
  -1  -2   1       3113.06       2966.61        29.25 o                         
   0  -2   1       1871.30       1695.53        15.93 o                         
   1  -2   1       1637.54       1556.80        22.55 o                         
   2  -2   1        162.05        177.71        15.54 o                         
   3  -2   1         26.24         35.74        12.26 o                         
   4  -2   1        130.84        146.26        17.21 o                         
   5  -2   1         10.97          4.00        13.32 o                         
   6  -2   1         49.35         42.50        15.42 o                         
   7  -2   1         17.15          9.00        16.10 o                         
  -7  -1   1         22.18          9.36        17.94 o                         
  -6  -1   1         13.76         10.37        13.80 o                         
  -5  -1   1         42.65         48.66        15.30 o                         
  -4  -1   1        154.16        164.09        19.76 o                         
  -3  -1   1       1006.98       1067.06        34.61 o                         
  -2  -1   1       1686.78       1689.45        30.00 o                         
  -1  -1   1       8571.18       8388.80        71.16 o                         
   1  -1   1       3553.55       3468.61        39.33 o                         
   2  -1   1        365.68        349.08        17.34 o                         
   3  -1   1       5592.07       6017.52        70.25 o                         
   4  -1   1         19.70         -1.05        12.40 o                         
   5  -1   1         15.92         15.78        13.36 o                         
   6  -1   1         87.94         62.76        15.68 o                         
   7  -1   1          2.72          1.00        13.19 o                         
  -7   0   1         13.59          8.80        16.46 o                         
  -6   0   1          2.33         -9.52        14.81 o                         
  -5   0   1         62.63         95.18        19.35 o                         
  -4   0   1        111.67        136.12        18.82 o                         
  -3   0   1        483.19        493.34        26.45 o                         
  -2   0   1        786.69        776.64        29.09 o                         
  -1   0   1        287.53        249.45        19.67 o                         
   1   0   1        105.54         84.75        10.59 o                         
   2   0   1       1591.75       1704.88        27.67 o                         
   3   0   1        187.74        170.63        14.33 o                         
   4   0   1       1073.37       1127.14        38.98 o                         
   5   0   1         48.39         65.92        13.15 o                         
   6   0   1          0.79          4.90        12.06 o                         
   7   0   1          1.84         13.63        13.42 o                         
  -7   1   1         22.17         15.10        15.46 o                         
  -6   1   1         13.76         -1.58        21.24 o                         
  -5   1   1         42.71         43.97        20.53 o                         
  -4   1   1        153.97        149.30        22.30 o                         
  -3   1   1       1007.68        988.12        35.73 o                         
  -2   1   1       1686.15       1685.49        60.11 o                         
   1   1   1       3552.94       3286.09        30.04 o                         
   2   1   1        365.37        338.23        10.36 o                         
   3   1   1       5592.27       5952.81       107.07 o                         
   4   1   1         19.67         10.31        10.73 o                         
   5   1   1         15.92         20.25        10.36 o                         
   6   1   1         87.94         54.47        13.10 o                         
   7   1   1          2.72          2.04        12.36 o                         
  -7   2   1          9.80          3.57        13.99 o                         
  -6   2   1         61.69         54.34        21.13 o                         
  -5   2   1         35.61         46.79        21.53 o                         
  -4   2   1         80.03         83.56        17.65 o                         
  -3   2   1         49.60         46.09        18.42 o                         
  -2   2   1        325.98        302.41        14.67 o                         
  -1   2   1       3113.00       2973.93        44.34 o                         
   2   2   1        162.11        168.83        11.61 o                         
   3   2   1         26.23         25.86        17.65 o                         
   4   2   1        130.95        139.53        11.25 o                         
   5   2   1         10.97         13.99         9.76 o                         
   6   2   1         49.31         44.70        15.24 o                         
   7   2   1         17.14         12.33        22.12 o                         
  -7   3   1          2.96          1.76        13.07 o                         
  -6   3   1          8.67         16.98        20.57 o                         
  -5   3   1         29.17         35.57        19.02 o                         
  -4   3   1        200.45        176.85        27.38 o                         
  -3   3   1        304.77        305.45        20.47 o                         
  -2   3   1         44.63         42.76         5.90 o                         
  -1   3   1       1193.76       1165.91        24.66 o                         
   2   3   1         24.40          7.66        19.93 o                         
   3   3   1        309.46        323.85        38.41 o                         
   4   3   1         76.64         89.69        34.01 o                         
   5   3   1         21.66         14.55        13.83 o                         
   6   3   1         65.12         49.90        22.58 o                         
   7   3   1         10.68          9.92        21.46 o                         
  -7   4   1          6.46          0.72        11.42 o                         
  -6   4   1         72.74         56.24        20.46 o                         
  -5   4   1         23.16         21.84        16.86 o                         
  -4   4   1        274.73        299.44        33.83 o                         
  -3   4   1         21.11         25.94        10.79 o                         
  -2   4   1         82.35         98.95        18.77 o                         
  -1   4   1        350.19        362.03        12.44 o                         
   2   4   1         59.35         58.97        20.57 o                         
   3   4   1         30.66         46.92        27.57 o                         
   4   4   1          9.76         16.46        32.83 o                         
   5   4   1         66.03         50.75        37.89 o                         
   6   4   1         42.20         19.43        19.65 o                         
   7   4   1          8.80         20.15        23.41 o                         
  -7   5   1         47.77         46.59        21.06 o                         
  -6   5   1          0.56         22.03        18.56 o                         
  -5   5   1        242.60        237.02        21.38 o                         
  -4   5   1         67.64         66.30        11.43 o                         
  -3   5   1        129.82        117.75        25.04 o                         
  -2   5   1         45.82         51.72        16.12 o                         
  -1   5   1         72.89         82.17         6.99 o                         
   2   5   1        188.39        179.49        25.95 o                         
   3   5   1         25.55         25.55        24.36 o                         
   4   5   1        196.75        235.34        38.76 o                         
   5   5   1         53.41         41.41        30.32 o                         
   6   5   1         25.48         21.15        18.46 o                         
   7   5   1         27.87         22.95        21.97 o                         
  -7   6   1         19.28         28.72        16.82 o                         
  -6   6   1         84.83         87.66        17.74 o                         
  -5   6   1          8.64         -0.58        11.04 o                         
  -4   6   1        221.72        222.75        37.35 o                         
  -3   6   1         24.48         30.41        21.23 o                         
  -2   6   1        135.09        141.27        17.64 o                         
   2   6   1        164.84        175.29        24.51 o                         
   3   6   1         33.00         53.34        24.61 o                         
   4   6   1         52.09         45.67        30.56 o                         
   5   6   1         32.53         43.26        33.60 o                         
   6   6   1          5.80          0.26        16.55 o                         
   7   6   1          4.96          1.84        17.82 o                         
  -7   7   1         10.63         12.74        38.21 o                         
  -6   7   1         34.94         11.04        32.32 o                         
  -5   7   1         58.35         84.08        33.81 o                         
  -4   7   1        192.34        165.14        35.58 o                         
  -3   7   1         31.50         24.63        19.13 o                         
  -2   7   1        423.88        458.29        23.64 o                         
   3   7   1        166.69        197.70        32.96 o                         
   4   7   1         25.40         55.19        28.93 o                         
   5   7   1         11.17          6.00        27.61 o                         
   6   7   1          1.36          1.80        16.08 o                         
  -6   8   1         29.34         31.83        32.42 o                         
  -5   8   1         95.77         97.80        33.05 o                         
  -4   8   1         91.04         86.31        30.60 o                         
  -3   8   1         26.07         19.15        19.83 o                         
  -2   8   1        114.26        104.34        12.87 o                         
   3   8   1          4.39          6.88        22.98 o                         
   4   8   1        123.46        105.03        33.41 o                         
   5   8   1         47.27         36.15        32.24 o                         
   6   8   1         16.00         17.10        13.84 o                         
  -6   9   1         10.38        -18.13        32.82 o                         
  -5   9   1         37.38         58.24        30.78 o                         
  -4   9   1         11.74         -2.18        25.81 o                         
  -3   9   1        105.01         95.08        21.53 o                         
   3   9   1        848.18        862.01        51.37 o                         
   4   9   1        178.89        180.91        36.39 o                         
   5   9   1         59.29         39.68        28.62 o                         
   6   9   1          0.94          6.03        31.63 o                         
  -6  10   1          0.32          9.61        30.40 o                         
  -5  10   1          9.37         -8.92        27.36 o                         
  -4  10   1         16.67         20.21        24.48 o                         
  -3  10   1         29.81         30.26        15.86 o                         
  -2  10   1        248.49        246.06        15.16 o                         
   3  10   1         15.74          9.27        24.21 o                         
   4  10   1        480.38        533.42        48.08 o                         
   5  10   1         12.57         13.77        29.46 o                         
  -5  11   1          4.63         21.23        25.46 o                         
  -4  11   1          9.23         18.48        19.54 o                         
   3  11   1        338.49        378.78        36.57 o                         
   4  11   1         27.96         31.22        26.44 o                         
   5  11   1         15.35         12.47        30.48 o                         
  -5  12   1          3.78          1.03        18.91 o                         
  -4  12   1         34.35         46.66        15.23 o                         
  -3  12   1         15.40         13.50        14.36 o                         
   2  12   1          8.67          8.62        18.06 o                         
   3  12   1          1.66          3.81        19.66 o                         
   4  12   1         18.74         26.49        24.19 o                         
   5  12   1          5.37          1.64        24.67 o                         
   2  13   1          3.39         17.65        15.82 o                         
   3  13   1         33.60         30.33        17.68 o                         
   4  13   1          2.02         -8.75        19.95 o                         
  -2 -15   2          3.02         -0.96         7.64 o                         
  -1 -15   2         12.22         18.16        13.37 o                         
   0 -15   2          4.58          7.00        13.32 o                         
   1 -15   2         40.69         38.53        10.43 o                         
   2 -15   2         14.85         11.29         7.71 o                         
  -3 -14   2          0.44         -3.08        10.40 o                         
  -2 -14   2         25.86         32.64        10.16 o                         
  -1 -14   2          1.84          4.07        11.81 o                         
   0 -14   2         57.81         67.48        13.78 o                         
   1 -14   2         11.68          7.81         8.28 o                         
   2 -14   2         13.61         17.62         8.42 o                         
   3 -14   2         26.15         25.51        12.95 o                         
  -4 -13   2         13.00          8.87         8.21 o                         
  -3 -13   2          5.56          7.18         8.08 o                         
  -2 -13   2         35.87         28.61         8.41 o                         
  -1 -13   2          1.95         -4.11         6.43 o                         
   0 -13   2         42.46         42.42        12.07 o                         
   1 -13   2          9.32         10.66         9.14 o                         
   2 -13   2         11.50         15.75         7.75 o                         
   3 -13   2         17.22         19.78        12.47 o                         
   4 -13   2          7.06          8.62        13.23 o                         
  -5 -12   2         14.81          5.25        12.99 o                         
  -4 -12   2          6.29          6.94         9.07 o                         
  -3 -12   2        103.64        102.17        10.52 o                         
  -2 -12   2         66.03         62.50         9.71 o                         
  -1 -12   2          5.54         11.60         6.43 o                         
   0 -12   2        139.17        129.51        12.20 o                         
   1 -12   2         56.44         56.63         7.85 o                         
   2 -12   2         12.36         17.26         9.40 o                         
   3 -12   2         55.40         51.37        13.01 o                         
   4 -12   2          4.34          5.50        11.83 o                         
  -5 -11   2          2.05          7.17        17.45 o                         
  -4 -11   2        183.04        183.50        12.84 o                         
  -3 -11   2          5.70          9.06         9.34 o                         
  -2 -11   2          9.05          9.73         8.09 o                         
  -1 -11   2        119.60        107.17         9.38 o                         
   0 -11   2         56.55         53.82        10.37 o                         
   1 -11   2        115.03        111.22         8.92 o                         
   2 -11   2        137.27        121.46        10.15 o                         
   3 -11   2         47.46         38.56        12.31 o                         
   4 -11   2          9.16         16.78        12.57 o                         
   5 -11   2          4.48         17.68        19.25 o                         
  -6 -10   2         16.70         10.51        20.85 o                         
  -5 -10   2          4.99         -6.44        15.97 o                         
  -4 -10   2         35.08         37.06        12.74 o                         
  -3 -10   2         33.00         20.45         9.16 o                         
  -2 -10   2        111.14        105.07        10.32 o                         
  -1 -10   2         87.37         87.73         8.58 o                         
   0 -10   2        221.92        237.33        11.93 o                         
   1 -10   2         71.66         59.99         8.72 o                         
   2 -10   2         98.12         90.39         9.88 o                         
   3 -10   2        119.22        123.33        14.21 o                         
   4 -10   2         10.64          8.47        16.48 o                         
   5 -10   2         17.43         24.20        18.19 o                         
  -6  -9   2         22.02         20.77        16.56 o                         
  -5  -9   2         14.21         16.74        15.79 o                         
  -4  -9   2        190.06        183.50        15.50 o                         
  -3  -9   2          9.03          5.01         9.08 o                         
  -2  -9   2        178.17        187.92        11.52 o                         
  -1  -9   2        197.30        215.43        10.08 o                         
   0  -9   2        108.02        109.88         9.55 o                         
   1  -9   2         30.23         31.09         7.80 o                         
   2  -9   2        199.78        195.84        10.81 o                         
   3  -9   2          7.03         -7.72        11.16 o                         
   4  -9   2         14.92          8.76        15.97 o                         
   5  -9   2         30.68         18.41        18.25 o                         
   6  -9   2         19.50         -0.31        20.14 o                         
  -6  -8   2          9.25          4.11        17.16 o                         
  -5  -8   2         53.70         56.91        10.54 o                         
  -4  -8   2        116.68        118.27        12.91 o                         
  -3  -8   2         42.92         40.68        10.85 o                         
  -2  -8   2         59.10         56.29        10.28 o                         
  -1  -8   2        124.04        129.01         8.38 o                         
   0  -8   2         16.45         10.77         6.31 o                         
   1  -8   2        240.11        252.10        11.69 o                         
   2  -8   2         15.72         13.05         6.81 o                         
   3  -8   2          7.76         14.90        12.97 o                         
   4  -8   2          4.99         15.42        15.46 o                         
   5  -8   2         34.90         35.43        16.47 o                         
   6  -8   2          1.27          8.15        17.49 o                         
  -7  -7   2         28.93         18.86        18.78 o                         
  -6  -7   2        102.22        102.47        21.30 o                         
  -5  -7   2         16.58         22.17        14.79 o                         
  -4  -7   2        143.53        161.52        17.40 o                         
  -3  -7   2         47.04         41.88        13.14 o                         
  -2  -7   2        271.20        259.06        11.92 o                         
  -1  -7   2          0.28         -4.64         7.21 o                         
   0  -7   2        308.82        312.50         9.32 o                         
   1  -7   2         36.56         33.94         7.21 o                         
   2  -7   2          7.70         12.30         7.04 o                         
   3  -7   2         28.44         29.11        14.06 o                         
   4  -7   2        256.89        271.76        22.48 o                         
   5  -7   2         75.56         89.68        18.01 o                         
   6  -7   2          1.27          7.73        15.21 o                         
  -7  -6   2         37.71         36.70        19.12 o                         
  -6  -6   2         64.98         56.72        20.87 o                         
  -5  -6   2        112.82        122.27        19.99 o                         
  -4  -6   2         37.55         49.78        14.58 o                         
  -3  -6   2         10.78         14.26        12.12 o                         
  -2  -6   2        606.46        619.48        20.40 o                         
  -1  -6   2        510.07        516.69        13.41 o                         
   0  -6   2        272.71        291.94         8.69 o                         
   1  -6   2         43.02         33.36         6.18 o                         
   2  -6   2        101.81         91.93        10.37 o                         
   3  -6   2          1.56          8.18        13.45 o                         
   4  -6   2         96.33         89.31        15.96 o                         
   5  -6   2        122.77        125.66        18.46 o                         
   6  -6   2          0.95         -6.95        15.30 o                         
   7  -6   2         34.42         34.82        19.03 o                         
  -7  -5   2         75.94         77.35        19.16 o                         
  -6  -5   2        107.98         99.73        18.17 o                         
  -5  -5   2        397.16        379.41        25.19 o                         
  -4  -5   2         27.99         23.54        13.47 o                         
  -3  -5   2        123.96        132.12        15.33 o                         
  -2  -5   2         50.50         43.32        10.08 o                         
  -1  -5   2          6.85          7.08         6.63 o                         
   0  -5   2        244.34        247.35         8.40 o                         
   1  -5   2         10.91         10.85         5.31 o                         
   2  -5   2        213.98        203.54        11.24 o                         
   3  -5   2          1.40          6.46        12.41 o                         
   4  -5   2        130.96        157.00        17.97 o                         
   5  -5   2         35.74         20.14        13.67 o                         
   6  -5   2          3.86          3.23        15.21 o                         
   7  -5   2         17.35         22.39        16.61 o                         
  -7  -4   2         18.92         17.47        15.76 o                         
  -6  -4   2         12.64          4.52        15.68 o                         
  -5  -4   2        284.74        275.33        24.97 o                         
  -4  -4   2         41.87         45.09        13.89 o                         
  -3  -4   2        245.72        253.66        18.10 o                         
  -2  -4   2        135.42        142.93        12.75 o                         
  -1  -4   2        193.02        189.73         9.87 o                         
   0  -4   2        126.84        111.67         6.88 o                         
   1  -4   2        128.50        127.44         8.55 o                         
   2  -4   2        160.38        167.64        13.20 o                         
   3  -4   2        140.16        151.65        18.23 o                         
   4  -4   2         90.14         75.85        16.57 o                         
   5  -4   2        252.11        223.50        22.14 o                         
   6  -4   2         17.18         14.19        16.39 o                         
   7  -4   2         55.46         40.33        17.19 o                         
  -7  -3   2          6.32          6.05        14.28 o                         
  -6  -3   2         46.22         32.11        13.57 o                         
  -5  -3   2         46.69         42.44        15.40 o                         
  -4  -3   2        105.97         96.20        16.09 o                         
  -3  -3   2          8.19         -9.53        10.65 o                         
  -2  -3   2        166.71        181.82        12.28 o                         
  -1  -3   2       1352.21       1314.57        28.26 o                         
   0  -3   2       1013.54        963.26        17.71 o                         
   1  -3   2        803.04        749.75        15.40 o                         
   2  -3   2         39.61         28.81        12.69 o                         
   3  -3   2         46.97         58.61        16.35 o                         
   4  -3   2        247.10        265.58        21.45 o                         
   5  -3   2        132.60        122.94        20.35 o                         
   6  -3   2         30.40         29.90        15.71 o                         
   7  -3   2          7.09         -2.49        17.36 o                         
  -7  -2   2          9.72         11.64        16.57 o                         
  -6  -2   2         35.58         38.46        14.02 o                         
  -5  -2   2        119.53        124.88        19.16 o                         
  -4  -2   2        127.53        131.15        17.34 o                         
  -3  -2   2        751.37        803.12        24.43 o                         
  -2  -2   2        927.99        902.12        19.98 o                         
  -1  -2   2       1840.61       1809.67        26.63 o                         
   0  -2   2       1832.66       1714.24        23.62 o                         
   1  -2   2         44.86         57.11         8.71 o                         
   2  -2   2        517.29        536.43        25.50 o                         
   3  -2   2         98.29         97.16        15.44 o                         
   4  -2   2        175.13        178.10        19.94 o                         
   5  -2   2         75.58         66.40        15.67 o                         
   6  -2   2         28.60         28.30        15.12 o                         
   7  -2   2         24.02         24.49        16.49 o                         
  -7  -1   2         44.08         53.77        16.75 o                         
  -6  -1   2         36.28         42.71        19.85 o                         
  -5  -1   2         62.28         47.09        20.48 o                         
  -4  -1   2        345.39        353.55        25.97 o                         
  -3  -1   2        949.18        956.02        24.61 o                         
  -2  -1   2        698.26        664.51        16.44 o                         
  -1  -1   2       6646.25       6442.41        60.83 o                         
   0  -1   2        389.81        365.49        20.49 o                         
   1  -1   2        922.05        869.36        19.06 o                         
   2  -1   2       2793.10       2885.48        42.16 o                         
   3  -1   2        157.03        182.14        16.12 o                         
   4  -1   2        175.00        194.15        18.97 o                         
   5  -1   2         68.12         60.83        14.00 o                         
   6  -1   2          5.06         -3.98        12.84 o                         
   7  -1   2          0.02          2.77        14.16 o                         
  -7   0   2          0.10          0.55        16.35 o                         
  -6   0   2          4.51          5.62        20.85 o                         
  -5   0   2          0.00         10.12        19.71 o                         
  -4   0   2         50.63         67.97        20.75 o                         
  -3   0   2        639.34        663.34        31.97 o                         
  -2   0   2       1489.97       1445.58        27.59 o                         
  -1   0   2        406.32        403.80        15.83 o                         
   1   0   2       1132.02       1102.23        26.98 o                         
   2   0   2       1657.32       1721.23        27.72 o                         
   3   0   2       1159.95       1192.85        28.59 o                         
   4   0   2        148.84        139.75        15.58 o                         
   5   0   2         25.34          9.17        11.15 o                         
   6   0   2         91.20        125.68        16.03 o                         
   7   0   2          3.16         17.43        20.30 o                         
  -7   1   2         44.06         65.78        25.14 o                         
  -6   1   2         36.25         25.28        20.45 o                         
  -5   1   2         62.25         44.09        19.74 o                         
  -4   1   2        345.22        316.18        27.30 o                         
  -3   1   2        949.46       1013.56        35.52 o                         
  -2   1   2        698.44        669.91        18.83 o                         
  -1   1   2       6644.96       6496.42        82.22 o                         
   1   1   2        922.99        886.23        33.16 o                         
   2   1   2       2792.81       2841.67        68.75 o                         
   3   1   2        157.16        179.24        10.86 o                         
   4   1   2        175.02        191.89        13.38 o                         
   5   1   2         67.98         69.94        12.57 o                         
   6   1   2          5.05         -0.10        10.74 o                         
   7   1   2          0.02         13.98        17.65 o                         
  -7   2   2          9.74         15.77        22.05 o                         
  -6   2   2         35.60         46.64        20.45 o                         
  -5   2   2        119.64        100.82        21.58 o                         
  -4   2   2        127.45        105.00        21.56 o                         
  -3   2   2        750.64        746.56        27.38 o                         
  -2   2   2        928.23        908.80        25.77 o                         
  -1   2   2       1840.07       1772.40        41.51 o                         
   1   2   2         44.85         47.93        12.22 o                         
   2   2   2        517.72        530.65        18.99 o                         
   3   2   2         98.23         83.04        14.97 o                         
   4   2   2        175.06        171.70        20.59 o                         
   5   2   2         75.50         77.48        20.16 o                         
   6   2   2         28.57         24.58        24.02 o                         
   7   2   2         24.03         28.76        26.80 o                         
  -7   3   2          6.31         -4.25        21.67 o                         
  -6   3   2         46.20         44.50        21.15 o                         
  -5   3   2         46.74         40.58        17.16 o                         
  -4   3   2        105.96        108.33        17.62 o                         
  -3   3   2          8.21         18.28         9.58 o                         
  -2   3   2        166.56        162.36        20.15 o                         
  -1   3   2       1352.31       1311.22        34.30 o                         
   2   3   2         39.59         44.78        20.25 o                         
   3   3   2         47.00         61.50        10.77 o                         
   4   3   2        247.11        309.16        46.34 o                         
   5   3   2        132.51        119.99        39.89 o                         
   6   3   2         30.40         29.37        21.35 o                         
   7   3   2          7.08         -8.48        21.58 o                         
  -7   4   2         18.91          3.38        19.97 o                         
  -6   4   2         12.66          2.32        18.26 o                         
  -5   4   2        284.64        262.60        24.57 o                         
  -4   4   2         41.84         43.88        11.81 o                         
  -3   4   2        245.57        223.81        29.91 o                         
  -2   4   2        135.52        123.39        17.37 o                         
  -1   4   2        193.16        205.87        15.37 o                         
   3   4   2        139.95        144.65        34.64 o                         
   4   4   2         90.34         69.24        36.45 o                         
   5   4   2        251.90        185.64        43.04 o                         
   6   4   2         17.17         11.92        23.84 o                         
   7   4   2         55.41         77.40        26.75 o                         
  -7   5   2         76.00         57.15        24.27 o                         
  -6   5   2        108.02        122.93        20.86 o                         
  -5   5   2        397.30        422.76        41.93 o                         
  -4   5   2         27.99         34.31        27.26 o                         
  -3   5   2        123.97        111.56        24.89 o                         
  -2   5   2         50.64         51.34        13.56 o                         
  -1   5   2          6.82          0.85         7.63 o                         
   3   5   2          1.40         13.61        26.41 o                         
   4   5   2        130.95        126.89        38.15 o                         
   5   5   2         35.71          6.93        35.58 o                         
   6   5   2          3.86         11.62        33.00 o                         
   7   5   2         17.36          3.28        20.16 o                         
  -7   6   2         37.66         55.45        43.62 o                         
  -6   6   2         65.02         64.11        38.78 o                         
  -5   6   2        112.75        105.59        34.52 o                         
  -4   6   2         37.51         43.65        29.44 o                         
  -3   6   2         10.76         -6.14        16.69 o                         
  -2   6   2        606.67        623.46        22.55 o                         
  -1   6   2        509.78        533.46        15.70 o                         
   3   6   2          1.57         12.24        24.69 o                         
   4   6   2         96.37         44.88        27.08 o                         
   5   6   2        122.75        135.86        41.06 o                         
   6   6   2          0.95          7.77        27.36 o                         
   7   6   2         34.39         46.73        21.62 o                         
  -7   7   2         28.92         39.82        40.76 o                         
  -6   7   2        102.30        114.01        39.32 o                         
  -5   7   2         16.60         24.07        31.38 o                         
  -4   7   2        143.77        133.66        31.31 o                         
  -3   7   2         47.07         47.70        18.26 o                         
   3   7   2         28.42         15.47        27.39 o                         
   4   7   2        257.08        261.72        42.33 o                         
   5   7   2         75.59         54.76        34.12 o                         
   6   7   2          1.25         -7.05        36.44 o                         
  -6   8   2          9.26        -14.68        27.48 o                         
  -5   8   2         53.73         61.30        28.53 o                         
  -4   8   2        116.65        135.56        30.29 o                         
  -3   8   2         43.00         33.73        15.31 o                         
  -2   8   2         59.06         48.90        13.54 o                         
   3   8   2          7.77         19.13        26.22 o                         
   4   8   2          5.00         -7.47        24.07 o                         
   5   8   2         34.92         42.46        34.12 o                         
   6   8   2          1.26          6.31        35.41 o                         
  -6   9   2         22.01        -22.95        29.79 o                         
  -5   9   2         14.23         27.36        25.50 o                         
  -4   9   2        190.34        216.63        32.22 o                         
  -3   9   2          9.01          9.76        12.16 o                         
  -2   9   2        178.10        174.75        15.35 o                         
   3   9   2          7.03          3.91        23.69 o                         
   4   9   2         14.91          9.91        27.87 o                         
   5   9   2         30.73         25.86        29.51 o                         
   6   9   2         19.46          7.05        32.58 o                         
  -6  10   2         16.67         16.23        30.78 o                         
  -5  10   2          4.99          1.00        24.31 o                         
  -4  10   2         35.09         34.77        21.60 o                         
   3  10   2        119.30        116.73        29.61 o                         
   4  10   2         10.61          8.18        26.89 o                         
   5  10   2         17.41          6.48        29.44 o                         
  -5  11   2          2.07         -3.37        20.66 o                         
  -3  11   2          5.69          7.85        17.80 o                         
   3  11   2         47.45         36.95        23.37 o                         
   4  11   2          9.19         27.02        27.81 o                         
   5  11   2          4.49         16.15        31.42 o                         
  -5  12   2         14.79          6.17        15.48 o                         
  -3  12   2        103.58        110.15        17.23 o                         
   3  12   2         55.36         60.96        23.79 o                         
   4  12   2          4.32         -3.20        23.51 o                         
  -4  13   2         12.96          7.27        18.06 o                         
   3  13   2         17.24         29.56        21.98 o                         
   4  13   2          7.09         -0.28        20.32 o                         
   3  14   2         26.16         28.86        18.03 o                         
   2  15   2         14.87         15.18        14.02 o                         
  -2 -15   3         37.33         43.46         8.57 o                         
  -1 -15   3          4.88          4.28        12.46 o                         
   0 -15   3          2.42         -6.27        12.36 o                         
   1 -15   3         84.28         91.28        11.17 o                         
  -3 -14   3          8.19          8.00         8.83 o                         
  -2 -14   3         10.14         10.08         8.72 o                         
  -1 -14   3         18.97         14.60         7.85 o                         
   0 -14   3        139.37        137.48        16.11 o                         
   1 -14   3         30.30         28.08         9.54 o                         
   2 -14   3         51.36         57.06         9.63 o                         
   3 -14   3          2.05          6.25        11.70 o                         
  -4 -13   3          0.19          1.81         8.11 o                         
  -3 -13   3         70.30         70.88        10.97 o                         
  -2 -13   3         57.58         57.81         9.72 o                         
  -1 -13   3         22.50         23.05         8.16 o                         
   0 -13   3         17.02          8.52        10.03 o                         
   1 -13   3         18.38         15.91         8.02 o                         
   2 -13   3          2.65          3.49         8.76 o                         
   3 -13   3          2.93         -2.98        11.27 o                         
   4 -13   3          1.33          0.51        11.58 o                         
  -5 -12   3         15.51         11.21         7.92 o                         
  -4 -12   3          9.88          3.80         8.07 o                         
  -3 -12   3          3.40         -2.86         9.04 o                         
  -2 -12   3          3.17         -7.65         7.65 o                         
  -1 -12   3          9.30          1.95         6.17 o                         
   0 -12   3         75.37         66.26        11.78 o                         
   1 -12   3         17.67         18.60         6.78 o                         
   2 -12   3         22.31         15.41         8.18 o                         
   3 -12   3          0.66          1.04        10.31 o                         
   4 -12   3         13.04         15.15        12.31 o                         
  -5 -11   3          1.65          2.03        11.44 o                         
  -4 -11   3          9.62         12.53         8.43 o                         
  -3 -11   3         31.10         40.38         9.99 o                         
  -2 -11   3         87.37         95.55        10.57 o                         
  -1 -11   3         47.91         44.21         8.73 o                         
   0 -11   3         68.68         81.46        10.90 o                         
   1 -11   3         15.36         17.56         7.99 o                         
   2 -11   3        137.85        132.70        11.92 o                         
   3 -11   3         22.96          9.58        10.09 o                         
   4 -11   3          6.42          2.85        11.48 o                         
   5 -11   3          0.41         -4.38        17.49 o                         
  -6 -10   3         16.39         16.78        18.56 o                         
  -5 -10   3         16.19         27.82        12.22 o                         
  -4 -10   3         16.07         20.89        11.93 o                         
  -3 -10   3          3.37          1.58         8.37 o                         
  -2 -10   3         34.98         43.55         8.00 o                         
  -1 -10   3         68.40         69.75         9.25 o                         
   0 -10   3         58.95         50.88         9.76 o                         
   1 -10   3        252.06        237.84        11.95 o                         
   2 -10   3         11.48          8.30         8.50 o                         
   3 -10   3         40.72         29.49        11.15 o                         
   4 -10   3         12.20         12.37        14.57 o                         
   5 -10   3         12.69         12.40        16.92 o                         
  -6  -9   3          2.22          7.72         9.13 o                         
  -5  -9   3         37.40         38.96        11.13 o                         
  -4  -9   3          7.58         12.96        11.48 o                         
  -3  -9   3         45.44         49.35         8.22 o                         
  -2  -9   3          0.69          3.25         7.18 o                         
  -1  -9   3        486.71        482.24        15.38 o                         
   0  -9   3         39.11         42.71         7.11 o                         
   1  -9   3         23.87         25.55         7.58 o                         
   2  -9   3         68.85         65.22         9.08 o                         
   3  -9   3         70.37         61.90        11.51 o                         
   4  -9   3          2.72         -1.21        14.71 o                         
   5  -9   3         13.08          6.47        17.95 o                         
   6  -9   3          9.58          3.09        19.16 o                         
  -6  -8   3         16.74         20.33        17.65 o                         
  -5  -8   3         21.17         32.86        17.03 o                         
  -4  -8   3         88.00         83.69        14.59 o                         
  -3  -8   3         47.48         48.73        12.70 o                         
  -2  -8   3         18.91         25.06         7.40 o                         
  -1  -8   3        115.96        119.67        13.41 o                         
   0  -8   3         61.13         70.62         7.08 o                         
   1  -8   3        136.69        132.43        10.10 o                         
   2  -8   3         93.59         88.55         9.33 o                         
   3  -8   3          4.84         -7.02        10.97 o                         
   4  -8   3          9.81          6.41        15.51 o                         
   5  -8   3         11.83         20.50        16.95 o                         
   6  -8   3         33.74         28.43        18.05 o                         
  -7  -7   3         14.97          1.94        20.79 o                         
  -6  -7   3         49.15         50.33        19.36 o                         
  -5  -7   3         28.68         33.62        15.40 o                         
  -4  -7   3        176.12        184.97        18.35 o                         
  -3  -7   3         13.60         12.33        10.70 o                         
  -2  -7   3         35.71         35.33         6.69 o                         
  -1  -7   3        466.96        465.23        16.61 o                         
   0  -7   3         54.02         51.36         6.57 o                         
   1  -7   3        732.11        779.72        16.42 o                         
   2  -7   3         25.44         21.82         7.14 o                         
   3  -7   3          2.33         16.24        14.36 o                         
   4  -7   3         13.18         24.33        15.09 o                         
   5  -7   3          5.42         13.56        14.96 o                         
   6  -7   3         12.09         15.01        17.55 o                         
  -7  -6   3         47.41         57.24        21.03 o                         
  -6  -6   3          5.99         12.94        16.51 o                         
  -5  -6   3        115.24        139.82        18.40 o                         
  -4  -6   3         93.91         94.97        15.49 o                         
  -3  -6   3         17.75         19.14        12.65 o                         
  -2  -6   3        146.78        149.99         7.92 o                         
  -1  -6   3        483.82        493.01        16.52 o                         
   0  -6   3       2356.75       2584.38        25.19 o                         
   1  -6   3        134.13        133.16         8.36 o                         
   2  -6   3        258.52        289.61        13.10 o                         
   3  -6   3         52.53         50.07        13.99 o                         
   4  -6   3         20.64         16.14        13.57 o                         
   5  -6   3        141.51        136.52        19.48 o                         
   6  -6   3         14.32          3.12        15.69 o                         
  -7  -5   3          0.41          6.07        16.70 o                         
  -6  -5   3        205.84        226.42        22.72 o                         
  -5  -5   3        130.13        139.94        17.31 o                         
  -4  -5   3        215.70        223.58        20.13 o                         
  -3  -5   3          1.78          7.93        11.72 o                         
  -2  -5   3        430.50        423.98         9.53 o                         
  -1  -5   3        242.50        270.09        15.20 o                         
   0  -5   3         23.97         19.40         6.62 o                         
   1  -5   3       4775.95       5097.31        32.13 o                         
   2  -5   3        199.81        190.14        11.34 o                         
   3  -5   3         29.12         21.67        13.37 o                         
   4  -5   3         14.85         23.84        15.70 o                         
   5  -5   3        114.48        118.09        20.78 o                         
   6  -5   3         30.13         16.54        16.00 o                         
   7  -5   3         50.03         70.34        18.55 o                         
  -7  -4   3         55.95         47.04        19.55 o                         
  -6  -4   3         20.65         12.04        14.59 o                         
  -5  -4   3         25.53         25.27        15.58 o                         
  -4  -4   3         71.12         61.17        16.21 o                         
  -3  -4   3        507.79        515.77        23.97 o                         
  -2  -4   3        262.84        265.43        16.33 o                         
  -1  -4   3       1084.46       1121.76        21.40 o                         
   0  -4   3       3795.77       3913.51        46.27 o                         
   1  -4   3        102.26         98.83         9.05 o                         
   2  -4   3        306.50        314.66        13.32 o                         
   3  -4   3         17.10         24.08        18.07 o                         
   4  -4   3         54.21         70.59        16.62 o                         
   5  -4   3        160.14        159.33        20.88 o                         
   6  -4   3         10.18          9.51        14.39 o                         
   7  -4   3          1.83          4.72        17.36 o                         
  -7  -3   3         13.59          9.54        18.21 o                         
  -6  -3   3        140.25        121.88        23.83 o                         
  -5  -3   3         16.12         16.22        14.20 o                         
  -4  -3   3         49.72         60.50        15.04 o                         
  -3  -3   3        291.69        289.79        16.71 o                         
  -2  -3   3        759.67        762.30        21.60 o                         
  -1  -3   3         44.76         54.57        10.57 o                         
   0  -3   3        663.18        640.65        16.38 o                         
   1  -3   3       1691.52       1679.15        30.81 o                         
   2  -3   3        294.80        290.89        13.68 o                         
   3  -3   3         67.62         70.50        16.40 o                         
   4  -3   3          0.43        -10.53        15.68 o                         
   5  -3   3        157.58        161.14        22.29 o                         
   6  -3   3          5.41          6.70        13.41 o                         
   7  -3   3         15.47         14.26        16.94 o                         
  -7  -2   3         31.62         23.10        17.57 o                         
  -6  -2   3          4.99         -7.68        17.77 o                         
  -5  -2   3          4.03          0.71        16.22 o                         
  -4  -2   3        326.72        349.27        20.44 o                         
  -3  -2   3        392.04        392.94        18.77 o                         
  -2  -2   3        654.53        615.90        23.35 o                         
  -1  -2   3        201.38        176.56        15.61 o                         
   0  -2   3       1872.64       1807.49        24.25 o                         
   1  -2   3        386.07        378.60        15.89 o                         
   2  -2   3          6.11          1.27        11.09 o                         
   3  -2   3         54.83         54.24        15.82 o                         
   4  -2   3         93.82         91.64        18.15 o                         
   5  -2   3         25.86         20.61        13.90 o                         
   6  -2   3         41.33         45.34        15.69 o                         
   7  -2   3          0.13          9.34        21.04 o                         
  -7  -1   3          2.19         27.44        20.47 o                         
  -6  -1   3          6.51          2.60        17.38 o                         
  -5  -1   3         46.44         24.25        16.77 o                         
  -4  -1   3          2.64         -6.82        14.76 o                         
  -3  -1   3         67.29         74.40        11.40 o                         
  -2  -1   3        650.20        657.09        31.14 o                         
  -1  -1   3       1383.38       1353.52        30.69 o                         
   0  -1   3        964.59        889.17        16.52 o                         
   1  -1   3        419.77        392.59        22.08 o                         
   2  -1   3         15.21          6.22        11.30 o                         
   3  -1   3        244.22        258.99        27.54 o                         
   4  -1   3         14.34         17.52        13.43 o                         
   5  -1   3        155.84        165.65        19.36 o                         
   6  -1   3         27.92         31.18        19.39 o                         
   7  -1   3          8.92          1.38        19.44 o                         
  -7   0   3          3.82         -4.75        19.12 o                         
  -6   0   3          0.66          2.94        16.11 o                         
  -5   0   3          0.83         -9.88        18.05 o                         
  -4   0   3        113.93        106.36        21.37 o                         
  -3   0   3        200.07        192.22        14.15 o                         
  -2   0   3         92.98         86.51        11.68 o                         
  -1   0   3        389.93        364.91        16.40 o                         
   0   0   3        249.37        258.53        10.70 o                         
   1   0   3       4543.53       4529.41        56.02 o                         
   2   0   3        135.07        143.74        15.20 o                         
   3   0   3         53.34         40.47        18.05 o                         
   4   0   3        241.42        275.84        30.68 o                         
   5   0   3         46.57         53.72        24.44 o                         
   6   0   3          0.09         -0.01        17.74 o                         
   7   0   3          0.19         -0.22        18.23 o                         
  -7   1   3          2.19          6.14        20.69 o                         
  -6   1   3          6.50          3.11        21.33 o                         
  -5   1   3         46.47         41.28        20.45 o                         
  -4   1   3          2.68         14.65        15.64 o                         
  -3   1   3         67.20         71.16        12.43 o                         
  -2   1   3        650.57        623.31        17.93 o                         
  -1   1   3       1383.27       1323.65        23.96 o                         
   0   1   3        964.30        936.47        23.09 o                         
   1   1   3        420.01        409.14        17.52 o                         
   2   1   3         15.24         14.43         9.84 o                         
   3   1   3        244.56        273.66        24.75 o                         
   4   1   3         14.36         19.68        20.32 o                         
   5   1   3        155.86        164.09        28.00 o                         
   6   1   3         27.93         29.93        21.21 o                         
   7   1   3          8.93          5.38        18.25 o                         
  -7   2   3         31.56         17.72        31.55 o                         
  -6   2   3          4.99         -0.01        20.31 o                         
  -5   2   3          4.02         -4.99        16.41 o                         
  -4   2   3        326.82        363.33        25.20 o                         
  -3   2   3        391.79        379.55        24.70 o                         
  -2   2   3        654.55        615.57        33.56 o                         
  -1   2   3        201.20        195.04         9.20 o                         
   0   2   3       1873.39       1802.45        27.20 o                         
   1   2   3        385.75        354.87        23.47 o                         
   2   2   3          6.08          5.56        10.60 o                         
   3   2   3         54.99         61.05        15.93 o                         
   4   2   3         93.86        101.56        24.15 o                         
   5   2   3         25.85         29.33        19.10 o                         
   6   2   3         41.30         54.49        21.76 o                         
   7   2   3          0.13          1.22        24.05 o                         
  -7   3   3         13.60         22.03        22.82 o                         
  -6   3   3        140.20        165.83        35.54 o                         
  -5   3   3         16.11         -2.68        16.71 o                         
  -4   3   3         49.67         28.84        29.86 o                         
  -3   3   3        291.57        288.94        20.92 o                         
  -2   3   3        759.86        767.97        34.66 o                         
  -1   3   3         44.63         31.66        13.31 o                         
   1   3   3       1691.91       1696.81        39.83 o                         
   3   3   3         67.57         72.00        13.19 o                         
   4   3   3          0.43         -3.50        12.43 o                         
   5   3   3        157.51        177.08        21.71 o                         
   6   3   3          5.39          2.66        42.04 o                         
   7   3   3         15.48         -5.84        25.21 o                         
  -7   4   3         55.90         35.06        21.12 o                         
  -6   4   3         20.63         32.27        18.73 o                         
  -5   4   3         25.54         12.02        30.47 o                         
  -4   4   3         71.03        105.50        32.12 o                         
  -3   4   3        507.83        535.39        39.77 o                         
  -1   4   3       1084.01       1116.90        34.20 o                         
   1   4   3        102.35        127.20        12.70 o                         
   3   4   3         17.17         23.20        31.18 o                         
   4   4   3         54.36         49.48        30.71 o                         
   5   4   3        160.11        162.45        48.64 o                         
   6   4   3         10.15          4.81        34.54 o                         
   7   4   3          1.82         12.45        23.35 o                         
  -7   5   3          0.41        -27.82        37.87 o                         
  -6   5   3        205.70        227.62        47.64 o                         
  -5   5   3        130.17        113.44        35.06 o                         
  -4   5   3        215.49        233.57        35.79 o                         
  -3   5   3          1.80          6.44        18.27 o                         
  -2   5   3        430.59        449.31        29.26 o                         
  -1   5   3        242.41        294.90        18.23 o                         
   3   5   3         29.10          0.76        28.28 o                         
   4   5   3         14.85          5.69        26.35 o                         
   5   5   3        114.29        104.16        43.09 o                         
   6   5   3         30.12         23.63        41.10 o                         
   7   5   3         50.09         65.87        27.92 o                         
  -7   6   3         47.48         71.06        44.59 o                         
  -6   6   3          5.98          8.36        33.34 o                         
  -5   6   3        115.40        109.68        33.63 o                         
  -4   6   3         93.80         90.21        29.36 o                         
  -3   6   3         17.74         40.21        18.45 o                         
  -2   6   3        146.79        151.44        19.81 o                         
  -1   6   3        483.40        517.60        20.00 o                         
   1   6   3        133.97        120.77         8.82 o                         
   3   6   3         52.53         54.35        30.51 o                         
   4   6   3         20.57         34.90        31.09 o                         
   5   6   3        141.54        118.00        41.69 o                         
   6   6   3         14.35         18.95        39.30 o                         
  -7   7   3         14.97         35.20        41.75 o                         
  -6   7   3         49.17         61.08        34.25 o                         
  -5   7   3         28.70          6.68        28.80 o                         
  -4   7   3        175.93        183.78        30.78 o                         
  -3   7   3         13.55         12.75        13.64 o                         
  -2   7   3         35.67         22.30        14.17 o                         
   3   7   3          2.34        -23.79        23.79 o                         
   4   7   3         13.18         -7.81        26.79 o                         
   5   7   3          5.38          7.56        31.47 o                         
   6   7   3         12.12         11.72        39.33 o                         
  -6   8   3         16.73         46.48        30.55 o                         
  -5   8   3         21.23         12.89        27.21 o                         
  -4   8   3         88.02        124.24        27.23 o                         
  -2   8   3         18.89         23.15        12.81 o                         
   3   8   3          4.87          4.30        24.13 o                         
   4   8   3          9.80         28.87        28.25 o                         
   5   8   3         11.83         21.54        32.39 o                         
   6   8   3         33.76         35.39        39.36 o                         
  -6   9   3          2.23         17.89        31.63 o                         
  -5   9   3         37.38         25.01        22.74 o                         
  -4   9   3          7.56          3.35        19.56 o                         
  -3   9   3         45.41         49.07        20.63 o                         
  -2   9   3          0.70         -8.32         9.93 o                         
   3   9   3         70.39         60.58        29.20 o                         
   4   9   3          2.73         -2.93        29.25 o                         
   5   9   3         13.09         32.55        31.94 o                         
   6   9   3          9.60         20.52        33.78 o                         
  -6  10   3         16.39         32.03        28.12 o                         
  -5  10   3         16.25         19.18        22.70 o                         
  -3  10   3          3.38          0.75        18.65 o                         
   3  10   3         40.74         23.30        26.86 o                         
   4  10   3         12.17         14.05        27.24 o                         
   5  10   3         12.70         18.43        29.24 o                         
  -4  11   3          9.62         -8.05        19.50 o                         
  -3  11   3         31.10         38.47        18.38 o                         
   3  11   3         22.97         17.76        23.82 o                         
   4  11   3          6.42          5.87        28.52 o                         
   5  11   3          0.41         -0.89        31.88 o                         
  -5  12   3         15.55          0.65        23.46 o                         
  -4  12   3          9.90         31.59        20.96 o                         
  -3  12   3          3.42          7.74        11.83 o                         
   3  12   3          0.66          9.86        25.08 o                         
   4  12   3         13.06        -19.98        25.05 o                         
  -4  13   3          0.19          3.40        16.67 o                         
   3  13   3          2.94        -10.06        23.05 o                         
   4  13   3          1.34         -7.19        21.88 o                         
   3  14   3          2.07         -1.37        19.64 o                         
  -2 -15   4         26.76         30.25         7.23 o                         
  -1 -15   4         20.72         16.19        11.55 o                         
   0 -15   4        132.99        146.81        17.56 o                         
   1 -15   4         66.75         67.92        14.35 o                         
  -3 -14   4         54.17         54.82        11.75 o                         
  -2 -14   4         34.71         39.68         9.84 o                         
  -1 -14   4         61.78         74.76         9.69 o                         
   0 -14   4         20.46          9.26        12.63 o                         
   1 -14   4        127.00        139.29        13.79 o                         
   2 -14   4         18.76         17.45         9.35 o                         
  -4 -13   4         12.43         14.42         8.56 o                         
  -3 -13   4         10.61         -0.18         9.97 o                         
  -2 -13   4          0.08          0.84         7.63 o                         
  -1 -13   4          3.25         -3.75         7.62 o                         
   0 -13   4         39.19         39.15        12.19 o                         
   1 -13   4         38.99         32.24         6.92 o                         
   2 -13   4          2.77          2.05         8.19 o                         
   3 -13   4         76.73         74.57        12.89 o                         
  -5 -12   4         22.48         11.49        10.70 o                         
  -4 -12   4         19.29         17.41         8.34 o                         
  -3 -12   4         36.92         49.70        10.34 o                         
  -2 -12   4         37.33         41.94         8.28 o                         
  -1 -12   4         10.27          9.83         7.89 o                         
   0 -12   4         19.15          6.31        10.53 o                         
   1 -12   4         61.05         74.36         9.31 o                         
   2 -12   4         97.19        112.03        11.86 o                         
   3 -12   4          0.02         -2.94         9.56 o                         
   4 -12   4         10.12          2.00        11.71 o                         
  -5 -11   4         62.92         47.22        13.84 o                         
  -4 -11   4         40.84         39.26         8.40 o                         
  -3 -11   4         19.92         17.11         9.09 o                         
  -2 -11   4         22.97         23.03         8.76 o                         
  -1 -11   4        292.87        273.76        13.97 o                         
   0 -11   4         33.25         35.87        10.54 o                         
   1 -11   4         78.14         74.12         9.25 o                         
   2 -11   4         11.81          7.88         9.06 o                         
   3 -11   4         98.71         96.76        12.60 o                         
   4 -11   4          4.70          3.35        11.56 o                         
   5 -11   4          0.65         -5.34        21.47 o                         
  -6 -10   4         21.83         33.98        11.84 o                         
  -5 -10   4         14.44         18.42        12.10 o                         
  -4 -10   4         85.58         99.78         9.75 o                         
  -3 -10   4         59.01         57.59        10.02 o                         
  -2 -10   4         61.53         64.33         9.54 o                         
  -1 -10   4         40.56         39.18         9.13 o                         
   0 -10   4        112.21         96.80         9.37 o                         
   1 -10   4          3.08          5.02         8.27 o                         
   2 -10   4         93.49         95.75        10.62 o                         
   3 -10   4         11.71         12.42        10.31 o                         
   4 -10   4          1.61        -15.21        15.21 o                         
   5 -10   4         36.90         23.32        18.18 o                         
  -6  -9   4         11.19         15.47        18.59 o                         
  -5  -9   4         36.93         28.60        14.64 o                         
  -4  -9   4          8.87         17.31        13.53 o                         
  -3  -9   4         12.08         -1.24         7.94 o                         
  -2  -9   4         76.82         74.42         9.18 o                         
  -1  -9   4        186.19        193.19        14.72 o                         
   0  -9   4        125.85        142.18         9.10 o                         
   1  -9   4          2.56         -6.08         7.34 o                         
   2  -9   4         49.52         63.75         8.71 o                         
   3  -9   4         27.40         26.36        10.08 o                         
   4  -9   4         86.88         78.60        18.23 o                         
   5  -9   4         11.69         14.33        17.87 o                         
  -6  -8   4         39.82         46.74        18.49 o                         
  -5  -8   4         21.57         22.60        15.13 o                         
  -4  -8   4         13.68         18.53        14.08 o                         
  -3  -8   4         81.70         80.58         8.34 o                         
  -2  -8   4         24.07         17.74         7.42 o                         
  -1  -8   4        239.01        229.07        14.48 o                         
   0  -8   4         22.21         14.87         7.78 o                         
   1  -8   4         35.59         35.38         8.09 o                         
   2  -8   4        167.71        171.93        10.22 o                         
   3  -8   4         26.95         21.47        13.65 o                         
   4  -8   4         12.57         18.08        14.62 o                         
   5  -8   4         42.55         54.49        17.76 o                         
   6  -8   4         32.57         31.48        18.43 o                         
  -7  -7   4          9.16         14.29        20.66 o                         
  -6  -7   4         37.43         47.51        16.72 o                         
  -5  -7   4         35.63         31.67        17.27 o                         
  -4  -7   4        168.03        178.39        16.83 o                         
  -3  -7   4         48.72         55.33        11.82 o                         
  -2  -7   4        164.16        173.88        11.52 o                         
  -1  -7   4          7.72         11.52         9.28 o                         
   0  -7   4         98.37        116.05         9.56 o                         
   1  -7   4         40.25         43.79         7.34 o                         
   2  -7   4         77.66         77.93         7.80 o                         
   3  -7   4         34.66         48.34        13.20 o                         
   4  -7   4         12.14         20.88        15.42 o                         
   5  -7   4         84.27         84.48        18.28 o                         
   6  -7   4          1.06          2.85        16.91 o                         
  -7  -6   4          5.62         11.05        19.69 o                         
  -6  -6   4         62.40         71.53        17.28 o                         
  -5  -6   4         52.49         69.65        16.50 o                         
  -4  -6   4         23.64         22.30        13.93 o                         
  -3  -6   4        140.61        114.17        14.73 o                         
  -2  -6   4        213.67        217.64        12.50 o                         
  -1  -6   4        473.16        448.58        12.05 o                         
   0  -6   4        965.95       1037.72        19.15 o                         
   1  -6   4        496.51        507.24        19.99 o                         
   2  -6   4        116.54        130.57        12.48 o                         
   3  -6   4         39.24         40.56        12.74 o                         
   4  -6   4        419.41        409.97        24.77 o                         
   5  -6   4         37.43         35.17        15.08 o                         
   6  -6   4         36.03         45.16        20.96 o                         
  -7  -5   4          2.39          0.69        18.68 o                         
  -6  -5   4        100.84         90.42        18.57 o                         
  -5  -5   4        146.08        150.93        20.39 o                         
  -4  -5   4        268.33        286.22        20.84 o                         
  -3  -5   4        110.38        107.38        14.35 o                         
  -2  -5   4        424.20        408.96        22.03 o                         
  -1  -5   4       1209.90       1238.08        25.04 o                         
   0  -5   4       2763.35       2921.08        31.39 o                         
   1  -5   4        970.14       1019.81        26.90 o                         
   2  -5   4        143.27        152.84        13.03 o                         
   3  -5   4        450.04        427.45        30.96 o                         
   4  -5   4         60.22         78.88        16.42 o                         
   5  -5   4          7.92         -2.93        16.33 o                         
   6  -5   4         58.05         73.16        27.19 o                         
  -7  -4   4          8.19         17.53        17.66 o                         
  -6  -4   4         45.25         31.97        20.66 o                         
  -5  -4   4         34.51         32.01        14.48 o                         
  -4  -4   4        175.99        174.24        16.68 o                         
  -3  -4   4        385.31        369.12        19.07 o                         
  -2  -4   4        444.42        454.57        24.20 o                         
  -1  -4   4        215.76        208.34        11.82 o                         
   0  -4   4       2143.96       2198.49        25.98 o                         
   1  -4   4       1024.59       1044.40        27.75 o                         
   2  -4   4        132.90        142.85        11.82 o                         
   3  -4   4         25.08         24.27        22.25 o                         
   4  -4   4       1207.41       1178.63        45.09 o                         
   5  -4   4          7.92          4.17        21.48 o                         
   6  -4   4         32.31         41.04        21.73 o                         
   7  -4   4         24.12         40.97        27.07 o                         
  -7  -3   4         15.91         13.37        17.42 o                         
  -6  -3   4         56.72         71.84        25.29 o                         
  -5  -3   4         28.47         26.93        15.90 o                         
  -4  -3   4        203.30        226.76        19.18 o                         
  -3  -3   4        316.63        308.23        20.08 o                         
  -2  -3   4        498.41        470.99        27.17 o                         
  -1  -3   4         39.20         33.76        12.52 o                         
   0  -3   4       3725.67       3817.85        40.71 o                         
   1  -3   4          3.52          8.85        10.86 o                         
   2  -3   4         28.71         27.13        13.38 o                         
   3  -3   4         40.66         31.72        25.42 o                         
   4  -3   4        431.54        470.04        39.93 o                         
   5  -3   4         37.11         46.88        27.25 o                         
   6  -3   4         49.23         21.42        20.67 o                         
   7  -3   4         30.16         28.88        25.96 o                         
  -7  -2   4         58.38         76.39        24.96 o                         
  -6  -2   4         70.16         81.27        22.74 o                         
  -5  -2   4         22.88         24.76        17.77 o                         
  -4  -2   4         70.94         61.54        13.75 o                         
  -3  -2   4         17.15         13.94        12.26 o                         
  -2  -2   4         62.06         61.68        16.29 o                         
  -1  -2   4         85.50         74.13        14.32 o                         
   0  -2   4       1448.29       1412.46        24.25 o                         
   1  -2   4        568.11        543.37        26.78 o                         
   2  -2   4        550.91        570.25        27.21 o                         
   3  -2   4        191.51        163.20        27.17 o                         
   4  -2   4        142.37        155.23        29.33 o                         
   5  -2   4        159.65        150.22        30.74 o                         
   6  -2   4         14.04          3.97        20.09 o                         
   7  -2   4         26.97         23.86        24.28 o                         
  -7  -1   4        120.91        143.27        26.25 o                         
  -6  -1   4        112.70         97.67        22.82 o                         
  -5  -1   4         27.65         47.97        17.56 o                         
  -4  -1   4        210.58        202.00        16.82 o                         
  -3  -1   4         27.06         29.07        10.84 o                         
  -2  -1   4        661.13        650.77        29.34 o                         
  -1  -1   4       2762.33       2674.53        45.82 o                         
   0  -1   4         77.87         64.17         8.48 o                         
   1  -1   4        719.60        670.52        27.07 o                         
   2  -1   4        222.43        250.85        16.77 o                         
   3  -1   4        316.26        348.20        31.01 o                         
   4  -1   4         44.04         35.07        22.79 o                         
   5  -1   4          3.05          4.69        23.76 o                         
   6  -1   4         27.72         33.93        26.14 o                         
   7  -1   4         12.31         19.17        23.84 o                         
  -7   0   4        204.48        185.22        26.87 o                         
  -6   0   4         14.42         -7.00        17.44 o                         
  -5   0   4          0.07          7.15        15.94 o                         
  -4   0   4         45.27         40.05        15.30 o                         
  -3   0   4         90.01         83.28        14.60 o                         
  -2   0   4        890.59        872.89        23.48 o                         
  -1   0   4        158.95        147.84        13.46 o                         
   0   0   4        306.60        317.08        11.51 o                         
   1   0   4         71.52         70.52        13.75 o                         
   2   0   4       1043.83       1048.86        30.46 o                         
   3   0   4        271.20        279.26        26.97 o                         
   4   0   4        102.01        104.44        24.26 o                         
   5   0   4          0.18         -4.97        20.98 o                         
   6   0   4          6.93        -11.23        21.26 o                         
   7   0   4          0.06         12.85        21.29 o                         
  -7   1   4        120.88        136.06        23.91 o                         
  -6   1   4        112.78        100.06        20.82 o                         
  -5   1   4         27.62         30.04        16.36 o                         
  -4   1   4        210.46        194.29        20.91 o                         
  -3   1   4         27.08         23.95        11.57 o                         
  -2   1   4        661.47        634.90        18.49 o                         
  -1   1   4       2762.21       2579.10        35.72 o                         
   0   1   4         78.03         72.91         7.38 o                         
   1   1   4        719.28        680.01        22.48 o                         
   2   1   4        222.29        267.36        32.97 o                         
   3   1   4        316.26        316.74        26.04 o                         
   4   1   4         44.02         62.77        20.20 o                         
   5   1   4          3.07         -0.08        19.85 o                         
   6   1   4         27.78         11.68        20.15 o                         
   7   1   4         12.28         11.68        20.06 o                         
  -7   2   4         58.37         69.36        26.11 o                         
  -6   2   4         70.26         64.53        22.27 o                         
  -5   2   4         22.90         53.33        35.01 o                         
  -4   2   4         71.02         59.96        28.48 o                         
  -3   2   4         17.17         10.97        22.98 o                         
  -2   2   4         62.02         67.53         7.44 o                         
  -1   2   4         85.35         87.16         9.69 o                         
   0   2   4       1449.31       1412.79        24.33 o                         
   1   2   4        568.48        532.50        18.16 o                         
   2   2   4        550.35        528.15        38.53 o                         
   3   2   4        191.27        194.96        19.97 o                         
   4   2   4        142.40        145.26        31.21 o                         
   5   2   4        159.63        168.76        25.45 o                         
   6   2   4         14.05         21.30        19.59 o                         
   7   2   4         26.99         24.62        18.72 o                         
  -7   3   4         15.92         25.39        42.47 o                         
  -6   3   4         56.77         40.86        31.55 o                         
  -5   3   4         28.49         47.75        32.89 o                         
  -4   3   4        203.15        225.26        35.42 o                         
  -3   3   4        316.69        318.56        33.68 o                         
  -2   3   4        498.14        491.41        35.32 o                         
  -1   3   4         39.20         45.87        15.63 o                         
   1   3   4          3.50          6.14        11.63 o                         
   2   3   4         28.76         25.31        18.03 o                         
   3   3   4         40.66         42.99        13.46 o                         
   4   3   4        431.22        452.49        28.37 o                         
   5   3   4         37.09         46.32        18.93 o                         
   6   3   4         49.21         42.15        19.03 o                         
   7   3   4         30.12         34.33        25.71 o                         
  -7   4   4          8.18         16.64        40.45 o                         
  -6   4   4         45.23         49.25        35.91 o                         
  -5   4   4         34.55         39.80        26.20 o                         
  -4   4   4        176.02        158.57        33.68 o                         
  -3   4   4        385.67        350.82        32.21 o                         
  -2   4   4        444.00        507.09        34.37 o                         
  -1   4   4        215.74        236.02        21.77 o                         
   1   4   4       1024.61       1098.72        34.07 o                         
   3   4   4         25.00         15.32         9.35 o                         
   4   4   4       1207.25       1176.36        31.47 o                         
   5   4   4          7.95         27.28        34.22 o                         
   6   4   4         32.34         33.06        38.58 o                         
   7   4   4         24.10          4.74        52.31 o                         
  -7   5   4          2.40          6.57        40.59 o                         
  -6   5   4        100.81         65.96        31.31 o                         
  -5   5   4        146.05        150.84        36.04 o                         
  -4   5   4        268.06        246.00        35.16 o                         
  -3   5   4        110.39         93.40        16.45 o                         
  -2   5   4        424.11        425.31        30.69 o                         
  -1   5   4       1210.09       1245.13        38.92 o                         
   1   5   4        969.86       1035.30        21.09 o                         
   3   5   4        450.09        465.79        52.60 o                         
   4   5   4         60.19         97.16        34.32 o                         
   5   5   4          7.94         -3.64        28.73 o                         
   6   5   4         58.03         99.07        48.81 o                         
  -7   6   4          5.63         15.26        38.78 o                         
  -6   6   4         62.41         64.37        36.74 o                         
  -5   6   4         52.56         31.33        26.14 o                         
  -4   6   4         23.67         43.33        25.46 o                         
  -3   6   4        140.61        137.85        26.37 o                         
  -2   6   4        213.70        206.39        23.56 o                         
  -1   6   4        472.88        503.16        24.22 o                         
   1   6   4        496.77        530.65        13.17 o                         
   3   6   4         39.23         51.81        32.34 o                         
   4   6   4        419.27        400.02        53.99 o                         
   5   6   4         37.45         10.20        35.15 o                         
   6   6   4         36.09         33.22        43.09 o                         
  -7   7   4          9.17          5.21        34.23 o                         
  -6   7   4         37.42         22.66        29.61 o                         
  -5   7   4         35.72         36.06        28.98 o                         
  -4   7   4        167.88        183.04        31.37 o                         
  -3   7   4         48.74         67.58        23.78 o                         
  -2   7   4        164.13        175.71        21.55 o                         
  -1   7   4          7.73         11.34         8.89 o                         
   4   7   4         12.18         14.90        31.63 o                         
   5   7   4         84.20         89.76        39.63 o                         
   6   7   4          1.07         13.56        41.15 o                         
  -6   8   4         39.86         14.05        26.28 o                         
  -5   8   4         21.61         22.62        25.81 o                         
  -3   8   4         81.68         82.43        23.01 o                         
  -2   8   4         24.06         26.41        14.41 o                         
   4   8   4         12.58         15.99        28.13 o                         
   5   8   4         42.59         24.30        35.14 o                         
   6   8   4         32.61         48.60        42.71 o                         
  -6   9   4         11.21         16.13        29.69 o                         
  -5   9   4         37.01         50.71        24.02 o                         
  -4   9   4          8.86         18.98        21.98 o                         
  -3   9   4         12.09          3.27        18.96 o                         
  -2   9   4         76.82         65.39        13.67 o                         
   4   9   4         86.84         81.20        35.00 o                         
   5   9   4         11.65         34.05        34.39 o                         
  -6  10   4         21.86         25.90        24.72 o                         
  -4  10   4         85.62         93.85        25.12 o                         
  -3  10   4         58.85         58.83        20.45 o                         
   4  10   4          1.61         11.04        26.24 o                         
   5  10   4         36.85         32.44        32.99 o                         
  -5  11   4         62.94         72.51        31.08 o                         
  -4  11   4         40.81         58.14        24.27 o                         
  -3  11   4         19.93         20.93        17.18 o                         
   4  11   4          4.69         -0.23        27.34 o                         
   5  11   4          0.64          7.67        30.43 o                         
  -5  12   4         22.44         18.71        24.67 o                         
  -4  12   4         19.27         16.33        19.59 o                         
  -3  12   4         36.86         42.66        12.11 o                         
   3  12   4          0.02         -2.55        26.48 o                         
   4  12   4         10.12          9.61        30.70 o                         
  -4  13   4         12.43         -4.03        16.01 o                         
   3  13   4         76.79         83.87        30.43 o                         
  -1 -15   5         14.47         18.71        12.97 o                         
   0 -15   5        161.99        180.20        18.10 o                         
   1 -15   5          7.30          5.74        12.51 o                         
  -3 -14   5         32.71         36.25        13.90 o                         
  -2 -14   5          5.28          9.71         9.75 o                         
  -1 -14   5         70.68         63.97        11.41 o                         
   0 -14   5          7.76         11.88        13.06 o                         
   1 -14   5          3.22          5.66        12.80 o                         
   2 -14   5         21.21         20.66        13.57 o                         
  -4 -13   5          3.83         11.92        11.24 o                         
  -3 -13   5         48.41         58.94        13.96 o                         
  -2 -13   5         11.54         17.06         9.15 o                         
  -1 -13   5          9.46         14.75         9.36 o                         
   0 -13   5         29.13         28.77         9.82 o                         
   1 -13   5          1.68         -7.01         9.46 o                         
   2 -13   5          1.80         -0.43        12.17 o                         
   3 -13   5         73.39         83.74        10.79 o                         
  -5 -12   5         16.16         18.84        11.27 o                         
  -4 -12   5          5.95         -0.40        10.67 o                         
  -3 -12   5         27.06         26.08        10.19 o                         
  -2 -12   5         15.39         21.58        11.07 o                         
  -1 -12   5         38.07         46.11        10.84 o                         
   0 -12   5         39.63         43.37         9.91 o                         
   1 -12   5         59.93         70.70        12.20 o                         
   2 -12   5         20.52         17.49        11.82 o                         
   3 -12   5         60.91         59.84        10.33 o                         
   4 -12   5         19.93         25.24        10.66 o                         
  -5 -11   5         92.93         95.77        16.48 o                         
  -4 -11   5        112.87        123.30        14.78 o                         
  -3 -11   5         22.39         11.95        11.71 o                         
  -2 -11   5         21.47         25.16        10.28 o                         
  -1 -11   5         22.77         19.93        11.10 o                         
   0 -11   5         12.46          6.67         7.85 o                         
   1 -11   5         39.93         24.87        10.78 o                         
   2 -11   5          5.70          3.33         7.33 o                         
   3 -11   5         18.66         22.55         9.51 o                         
   4 -11   5         32.73         31.66        11.30 o                         
  -6 -10   5         57.87         58.97        18.92 o                         
  -5 -10   5        160.75        184.49        21.23 o                         
  -4 -10   5        307.93        336.04        20.34 o                         
  -3 -10   5        156.63        143.53        14.94 o                         
  -2 -10   5         96.58         95.31        11.76 o                         
  -1 -10   5         58.28         50.20        13.23 o                         
   0 -10   5         62.86         55.40         9.06 o                         
   1 -10   5         46.56         47.48        12.08 o                         
   2 -10   5        134.43        116.38         9.24 o                         
   3 -10   5         82.08         88.82        11.45 o                         
   4 -10   5         20.66          7.39        19.99 o                         
   5 -10   5         61.03         52.14        23.67 o                         
  -6  -9   5         64.09         59.00        18.90 o                         
  -5  -9   5        210.26        215.44        22.52 o                         
  -4  -9   5        242.96        251.35        19.63 o                         
  -3  -9   5        126.47        133.10        14.73 o                         
  -2  -9   5         98.34         85.38        10.83 o                         
  -1  -9   5        135.95        150.08        14.18 o                         
   0  -9   5         50.94         55.55         8.89 o                         
   1  -9   5         12.57          8.08        10.41 o                         
   2  -9   5         85.63         81.53         7.15 o                         
   3  -9   5         91.90         91.00        10.43 o                         
   4  -9   5         41.45         32.40        17.95 o                         
   5  -9   5         94.79        114.17        25.34 o                         
  -6  -8   5         31.10         36.65        17.60 o                         
  -5  -8   5         38.32         39.60        16.32 o                         
  -4  -8   5         90.77         87.32        16.39 o                         
  -3  -8   5         50.23         60.69        13.89 o                         
  -2  -8   5         48.51         64.63        10.47 o                         
  -1  -8   5         58.42         69.93         7.74 o                         
   0  -8   5          1.07         -3.53         6.97 o                         
   1  -8   5         61.25         65.24        12.13 o                         
   2  -8   5          5.64          6.09         4.84 o                         
   3  -8   5          0.84         -6.69        10.39 o                         
   4  -8   5          7.56         -3.30        16.30 o                         
   5  -8   5         90.93         92.11        24.25 o                         
   6  -8   5         14.75         12.04        23.44 o                         
  -7  -7   5         33.67         34.34        23.68 o                         
  -6  -7   5         19.56         28.76        17.09 o                         
  -5  -7   5         33.24         32.76        15.43 o                         
  -4  -7   5        137.09        144.12        16.36 o                         
  -3  -7   5         48.03         49.38        14.06 o                         
  -2  -7   5        105.12        121.53        11.78 o                         
  -1  -7   5        156.30        161.27        10.45 o                         
   0  -7   5         72.70         74.31         8.55 o                         
   1  -7   5         21.00         26.57        12.03 o                         
   2  -7   5        141.74        143.78         7.32 o                         
   3  -7   5        118.09        108.16        11.57 o                         
   4  -7   5        212.46        221.52        29.67 o                         
   5  -7   5        186.82        171.18        25.03 o                         
   6  -7   5         15.69         13.96        23.10 o                         
  -7  -6   5         35.76         28.95        23.15 o                         
  -6  -6   5        108.66        114.43        20.40 o                         
  -5  -6   5         62.08         54.94        16.81 o                         
  -4  -6   5        105.27        112.21        15.25 o                         
  -3  -6   5         57.64         56.25         7.11 o                         
  -2  -6   5        389.60        375.55        17.02 o                         
  -1  -6   5        828.71        875.86        26.13 o                         
   0  -6   5        512.32        556.64        17.78 o                         
   1  -6   5        739.68        762.96        21.62 o                         
   2  -6   5        190.79        198.25        14.21 o                         
   3  -6   5       1614.78       1545.72        31.81 o                         
   4  -6   5        330.71        303.79        32.81 o                         
   5  -6   5        243.03        204.01        30.42 o                         
   6  -6   5         65.77         61.39        23.41 o                         
  -7  -5   5          5.18          0.12        18.79 o                         
  -6  -5   5         14.60         16.22        18.60 o                         
  -5  -5   5         24.62         31.84        15.29 o                         
  -4  -5   5        315.00        309.57        21.11 o                         
  -3  -5   5        295.27        277.11        29.23 o                         
  -2  -5   5         60.32         43.49        18.44 o                         
  -1  -5   5       1695.02       1800.80        34.71 o                         
   0  -5   5       1330.05       1429.49        23.61 o                         
   1  -5   5         56.37         44.43        13.23 o                         
   2  -5   5        679.83        702.52        22.89 o                         
   3  -5   5        980.34        958.25        38.04 o                         
   4  -5   5       1272.27       1209.96        90.65 o                         
   5  -5   5        313.62        315.08        35.29 o                         
   6  -5   5          9.50         12.10        26.14 o                         
  -7  -4   5         49.61         49.76        25.27 o                         
  -6  -4   5         95.05         98.87        21.40 o                         
  -5  -4   5        245.71        222.32        20.84 o                         
  -4  -4   5        393.91        416.10        23.70 o                         
  -3  -4   5        266.76        295.18        23.84 o                         
  -2  -4   5        176.26        186.14        22.56 o                         
  -1  -4   5       1161.04       1241.68        25.27 o                         
   0  -4   5        162.01        183.17        13.49 o                         
   1  -4   5        216.18        230.84        20.10 o                         
   2  -4   5         90.00        106.84        17.10 o                         
   3  -4   5       1241.96       1203.45        39.50 o                         
   4  -4   5        127.86        117.60        28.18 o                         
   5  -4   5        105.88         94.37        30.44 o                         
   6  -4   5         72.98         97.80        27.73 o                         
  -7  -3   5         45.53         51.94        22.62 o                         
  -6  -3   5         17.20          8.64        18.65 o                         
  -5  -3   5        291.97        285.86        20.85 o                         
  -4  -3   5        335.71        376.95        22.74 o                         
  -3  -3   5        156.45        162.11        18.73 o                         
  -2  -3   5        154.80        143.19        19.34 o                         
  -1  -3   5         15.65         23.54         9.88 o                         
   0  -3   5        320.32        312.84        14.78 o                         
   1  -3   5        244.79        271.52        23.84 o                         
   2  -3   5        276.18        301.04        20.17 o                         
   3  -3   5        220.77        206.66        25.76 o                         
   4  -3   5         78.56         50.88        24.48 o                         
   5  -3   5        132.60        124.65        30.38 o                         
   6  -3   5          1.54          0.58        21.90 o                         
   7  -3   5         71.84         66.55        27.77 o                         
  -7  -2   5          8.42         -1.89        21.94 o                         
  -6  -2   5          5.87          4.44        18.18 o                         
  -5  -2   5        169.30        180.88        18.42 o                         
  -4  -2   5        497.23        498.28        24.08 o                         
  -3  -2   5        397.72        425.95        24.90 o                         
  -2  -2   5        695.32        722.64        32.64 o                         
  -1  -2   5         25.68         26.58        13.80 o                         
   0  -2   5         30.15         17.93         8.44 o                         
   1  -2   5         57.71         55.81        17.39 o                         
   2  -2   5        281.22        278.04        19.58 o                         
   3  -2   5        221.56        222.52        24.23 o                         
   4  -2   5        358.92        403.66        38.64 o                         
   5  -2   5         43.24         25.34        27.24 o                         
   6  -2   5        101.45        146.94        33.58 o                         
   7  -2   5          0.81         16.38        24.65 o                         
  -7  -1   5         37.76         38.07        21.09 o                         
  -6  -1   5        216.30        227.13        26.86 o                         
  -5  -1   5        338.80        349.71        21.39 o                         
  -4  -1   5        728.39        731.64        29.12 o                         
  -3  -1   5         84.21        100.95        15.95 o                         
  -2  -1   5        368.51        386.04        24.45 o                         
  -1  -1   5        150.68        125.98        15.22 o                         
   0  -1   5         12.04          3.19         7.77 o                         
   1  -1   5        149.08        139.84        17.42 o                         
   2  -1   5        489.67        522.07        22.16 o                         
   3  -1   5         12.32         21.00        16.74 o                         
   4  -1   5        285.30        297.86        34.83 o                         
   5  -1   5        112.51        126.23        30.13 o                         
   6  -1   5         14.12         -7.58        24.44 o                         
   7  -1   5         17.52         29.17        21.71 o                         
  -7   0   5         50.45         25.27        21.26 o                         
  -6   0   5        173.33        177.57        25.06 o                         
  -5   0   5        580.09        578.74        33.64 o                         
  -4   0   5        557.88        518.05        24.11 o                         
  -3   0   5        663.17        668.68        26.25 o                         
  -2   0   5         55.70         54.02        13.00 o                         
  -1   0   5          5.88          4.77        10.71 o                         
   0   0   5        417.57        403.57        14.32 o                         
   1   0   5         16.07          5.00        16.02 o                         
   2   0   5         82.32         88.36        18.91 o                         
   3   0   5        644.43        696.09        32.18 o                         
   4   0   5        357.55        352.89        34.86 o                         
   5   0   5         26.50         24.28        28.69 o                         
   6   0   5          0.65         15.47        25.52 o                         
   7   0   5         14.63         29.05        22.59 o                         
  -7   1   5         37.72         14.91        24.31 o                         
  -6   1   5        216.28        193.96        33.31 o                         
  -5   1   5        338.79        336.84        32.34 o                         
  -4   1   5        728.37        696.85        25.59 o                         
  -3   1   5         84.16         76.96        18.19 o                         
  -2   1   5        368.42        397.80        21.19 o                         
  -1   1   5        151.04        134.47        12.47 o                         
   0   1   5         12.05         14.28         6.83 o                         
   1   1   5        149.08        144.46        14.47 o                         
   2   1   5        489.63        527.77        41.15 o                         
   3   1   5         12.31         16.56        26.75 o                         
   4   1   5        285.63        335.97        32.99 o                         
   5   1   5        112.43        127.61        29.16 o                         
   6   1   5         14.11         -2.25        24.10 o                         
   7   1   5         17.51         37.23        25.82 o                         
  -7   2   5          8.44         -2.01        25.01 o                         
  -6   2   5          5.87          9.51        22.46 o                         
  -5   2   5        169.50        162.54        26.10 o                         
  -4   2   5        497.04        457.99        26.25 o                         
  -3   2   5        398.05        392.41        17.51 o                         
  -2   2   5        695.18        707.90        33.45 o                         
  -1   2   5         25.73         26.86        19.05 o                         
   0   2   5         30.14         24.20         8.77 o                         
   1   2   5         57.55         60.68        10.14 o                         
   2   2   5        281.45        250.06        32.25 o                         
   3   2   5        221.57        219.40        22.91 o                         
   4   2   5        358.74        348.10        29.60 o                         
   5   2   5         43.22         21.85        20.59 o                         
   6   2   5        101.56        111.26        25.45 o                         
   7   2   5          0.81          0.16        19.87 o                         
  -7   3   5         45.59         35.68        29.01 o                         
  -6   3   5         17.19          2.12        32.95 o                         
  -5   3   5        291.86        293.16        46.42 o                         
  -4   3   5        335.66        338.27        28.21 o                         
  -3   3   5        156.29        145.84        17.27 o                         
  -2   3   5        154.81        170.77        13.35 o                         
  -1   3   5         15.67         12.06        14.01 o                         
   0   3   5        320.96        280.64        24.84 o                         
   2   3   5        276.33        274.21        30.29 o                         
   3   3   5        220.91        221.52        20.06 o                         
   4   3   5         78.57         82.20        18.80 o                         
   5   3   5        132.64        143.74        24.05 o                         
   6   3   5          1.55          9.45        18.10 o                         
   7   3   5         71.88         79.34        60.05 o                         
  -7   4   5         49.56         36.27        32.25 o                         
  -6   4   5         95.04         92.75        37.95 o                         
  -5   4   5        245.55        257.82        42.60 o                         
  -4   4   5        393.71        388.51        27.00 o                         
  -3   4   5        266.93        258.90        35.38 o                         
  -2   4   5        176.17        184.81        12.59 o                         
  -1   4   5       1160.78       1209.24        45.60 o                         
   1   4   5        216.36        238.54        14.96 o                         
   2   4   5         90.02        117.76        23.64 o                         
   3   4   5       1242.24       1236.23        34.27 o                         
   4   4   5        128.05        132.40        29.66 o                         
   5   4   5        105.90        102.78        19.02 o                         
   6   4   5         73.13         48.15        47.91 o                         
  -7   5   5          5.18         -8.15        36.78 o                         
  -6   5   5         14.60          7.50        29.75 o                         
  -5   5   5         24.62         12.61        25.86 o                         
  -4   5   5        314.95        331.13        30.35 o                         
  -3   5   5        295.28        279.47        34.68 o                         
  -2   5   5         60.23         47.74        19.01 o                         
  -1   5   5       1695.44       1739.36        51.94 o                         
   1   5   5         56.36         66.30        10.07 o                         
   2   5   5        680.37        638.99        36.76 o                         
   3   5   5        980.33        944.52        26.52 o                         
   4   5   5       1272.69       1195.26        84.64 o                         
   5   5   5        313.58        339.03        57.91 o                         
   6   5   5          9.50         -9.43        34.79 o                         
  -7   6   5         35.73         20.96        38.17 o                         
  -6   6   5        108.68        119.46        37.44 o                         
  -5   6   5         61.95         67.81        29.21 o                         
  -4   6   5        105.29        105.15        27.05 o                         
  -3   6   5         57.69         51.15        25.75 o                         
  -2   6   5        389.47        414.56        32.24 o                         
  -1   6   5        828.59        923.68        36.47 o                         
   1   6   5        739.34        785.81        32.83 o                         
   4   6   5        330.82        285.72        47.66 o                         
   5   6   5        242.99        224.36        51.83 o                         
   6   6   5         65.81         55.25        46.25 o                         
  -7   7   5         33.68         40.79        34.83 o                         
  -6   7   5         19.61         34.04        28.50 o                         
  -5   7   5         33.29          4.34        22.06 o                         
  -4   7   5        137.18        123.73        30.38 o                         
  -3   7   5         47.99         49.00        21.92 o                         
  -2   7   5        104.98        122.17        20.43 o                         
  -1   7   5        156.45        148.14        16.89 o                         
   1   7   5         21.00         25.36         6.36 o                         
   4   7   5        212.56        240.65        46.76 o                         
   5   7   5        186.78        164.33        45.64 o                         
   6   7   5         15.70         23.11        44.21 o                         
  -6   8   5         31.07         32.85        30.61 o                         
  -4   8   5         90.87        102.08        30.45 o                         
  -3   8   5         50.24         61.88        23.20 o                         
  -2   8   5         48.55         66.01        17.20 o                         
   4   8   5          7.57          4.00        29.25 o                         
   5   8   5         90.91         44.67        39.26 o                         
   6   8   5         14.77          4.94        41.54 o                         
  -5   9   5        210.19        214.00        40.18 o                         
  -4   9   5        242.88        237.66        33.77 o                         
  -3   9   5        126.41        120.20        23.85 o                         
  -2   9   5         98.26        119.96        17.86 o                         
   2   9   5         85.68         87.60        13.59 o                         
   4   9   5         41.42         69.70        36.32 o                         
   5   9   5         94.83        115.55        43.18 o                         
  -6  10   5         57.89         35.03        28.98 o                         
  -5  10   5        160.69        134.27        36.08 o                         
  -4  10   5        307.92        305.78        36.73 o                         
  -3  10   5        156.71        176.56        27.42 o                         
  -2  10   5         96.44         81.71        12.87 o                         
   4  10   5         20.67         20.22        29.44 o                         
   5  10   5         60.98         38.11        35.88 o                         
  -5  11   5         92.92         83.79        31.85 o                         
  -4  11   5        112.72        121.13        27.71 o                         
  -3  11   5         22.35         16.33        18.14 o                         
   4  11   5         32.75         11.69        28.05 o                         
  -5  12   5         16.16          7.61        23.38 o                         
  -4  12   5          5.96          1.67        18.96 o                         
  -3  12   5         27.10         19.43        12.77 o                         
   4  12   5         19.91        -11.69        31.30 o                         
  -4  13   5          3.84          2.53        14.72 o                         
  -1 -15   6          9.39          9.04        14.71 o                         
   0 -15   6          3.83          0.52        13.05 o                         
  -3 -14   6         11.95         15.01        12.80 o                         
  -2 -14   6         32.00         37.70        10.66 o                         
  -1 -14   6          1.25          9.02        11.34 o                         
   0 -14   6          4.28         -0.72        13.08 o                         
   1 -14   6         56.09         68.07        13.05 o                         
   2 -14   6         25.97         24.13        13.59 o                         
  -4 -13   6          9.16          6.02        12.78 o                         
  -3 -13   6          5.16          1.02        11.04 o                         
  -2 -13   6         20.94         27.79        12.13 o                         
  -1 -13   6          5.25          3.66        11.22 o                         
   0 -13   6         21.27         22.24        11.97 o                         
   1 -13   6         20.38         31.26        11.37 o                         
   2 -13   6          8.34          0.15        12.58 o                         
   3 -13   6         33.07         32.95        15.81 o                         
  -5 -12   6        151.36        153.27        17.81 o                         
  -4 -12   6          5.17          0.86        14.77 o                         
  -3 -12   6        108.31         99.37        13.82 o                         
  -2 -12   6         31.33         11.93        10.78 o                         
  -1 -12   6        104.10         93.46        12.09 o                         
   0 -12   6         49.76         46.00         9.66 o                         
   1 -12   6          5.22         -6.35        10.16 o                         
   2 -12   6         12.91         -0.88        10.87 o                         
   3 -12   6         31.30         44.07        14.44 o                         
   4 -12   6         17.11         23.56        22.37 o                         
  -5 -11   6          8.36          9.80        15.08 o                         
  -4 -11   6        177.76        179.02        18.06 o                         
  -3 -11   6        104.58        103.03        11.40 o                         
  -2 -11   6        252.44        261.59        16.04 o                         
  -1 -11   6        251.51        230.11        17.21 o                         
   0 -11   6        199.20        199.32        13.17 o                         
   1 -11   6         49.71         35.39        12.00 o                         
   2 -11   6         31.65         27.58        10.72 o                         
   3 -11   6         19.56         20.27        11.48 o                         
   4 -11   6         20.06         28.77        11.13 o                         
  -6 -10   6         48.55         71.03        20.74 o                         
  -5 -10   6        393.03        393.31        31.91 o                         
  -4 -10   6         57.41         43.48        13.48 o                         
  -3 -10   6         33.61         36.27        10.22 o                         
  -2 -10   6        441.86        406.94        18.05 o                         
  -1 -10   6        145.47        129.55        14.57 o                         
   0 -10   6        184.39        170.30        11.49 o                         
   1 -10   6         86.72         78.02        13.39 o                         
   2 -10   6        109.38        109.63        12.40 o                         
   3 -10   6         41.06         29.88        12.45 o                         
   4 -10   6         13.45         12.41        10.42 o                         
   5 -10   6         19.85         21.97        23.49 o                         
  -6  -9   6        109.35        116.01        24.11 o                         
  -5  -9   6         46.64         43.90        17.12 o                         
  -4  -9   6         98.66        100.13        17.62 o                         
  -3  -9   6        150.36        152.12        11.07 o                         
  -2  -9   6         33.41         31.42        10.19 o                         
  -1  -9   6        443.85        418.89        14.35 o                         
   0  -9   6         87.90         84.82         9.25 o                         
   1  -9   6         14.32          9.89        10.92 o                         
   2  -9   6         20.81         15.13        10.48 o                         
   3  -9   6         10.80          9.03         6.64 o                         
   4  -9   6          9.41          1.78        17.52 o                         
   5  -9   6         28.51         19.92        23.35 o                         
  -6  -8   6         43.32         43.64        20.29 o                         
  -5  -8   6        147.06        159.55        20.34 o                         
  -4  -8   6         87.09         87.72        17.57 o                         
  -3  -8   6         71.23         74.67         9.89 o                         
  -2  -8   6        145.33        158.86        14.14 o                         
  -1  -8   6         99.24        106.19        10.55 o                         
   0  -8   6         29.59         32.29         7.80 o                         
   1  -8   6         54.81         43.82        12.53 o                         
   2  -8   6        215.31        218.31        15.98 o                         
   3  -8   6         88.36         96.31        12.54 o                         
   4  -8   6        100.73         88.04        20.07 o                         
   5  -8   6         24.74         36.58        22.23 o                         
  -7  -7   6         29.80         38.89        24.07 o                         
  -6  -7   6          7.73         11.31        17.53 o                         
  -5  -7   6          9.29          5.33        15.44 o                         
  -4  -7   6        127.66        124.69        20.65 o                         
  -3  -7   6        107.37        104.53        19.69 o                         
  -2  -7   6         81.76         98.15        15.21 o                         
  -1  -7   6         56.96         60.05        13.44 o                         
   0  -7   6         28.35         19.19         7.99 o                         
   1  -7   6        131.85        126.71        13.32 o                         
   2  -7   6        202.99        193.92        14.77 o                         
   3  -7   6        202.13        190.99        14.71 o                         
   4  -7   6         65.93         73.04        19.50 o                         
   5  -7   6        120.91        109.86        23.78 o                         
   6  -7   6         50.84         46.10        24.56 o                         
  -7  -6   6         17.87         24.80        21.79 o                         
  -6  -6   6          0.65         -2.19        20.74 o                         
  -5  -6   6         29.52         29.96        16.63 o                         
  -4  -6   6         34.79         16.50        15.31 o                         
  -3  -6   6         82.90         79.94        17.73 o                         
  -2  -6   6         78.25         77.03        13.14 o                         
  -1  -6   6         91.32        130.91        15.88 o                         
   0  -6   6         23.81         23.44         8.49 o                         
   1  -6   6        211.48        217.49        16.49 o                         
   2  -6   6        109.86         95.16        14.06 o                         
   3  -6   6        471.88        441.27        21.70 o                         
   4  -6   6        160.03        174.92        55.70 o                         
   5  -6   6         31.62         18.85        24.13 o                         
   6  -6   6         82.52         56.96        28.19 o                         
  -7  -5   6          9.65          7.82        25.46 o                         
  -6  -5   6          7.10          0.71        17.09 o                         
  -5  -5   6         57.40         55.26        17.63 o                         
  -4  -5   6        156.26        142.09        18.35 o                         
  -3  -5   6        118.84        105.92        20.68 o                         
  -2  -5   6        392.52        414.23        31.06 o                         
  -1  -5   6        312.86        301.49        20.99 o                         
   0  -5   6         25.59         21.91         8.03 o                         
   1  -5   6         82.83         88.36        14.42 o                         
   2  -5   6       1425.11       1464.43        41.91 o                         
   3  -5   6         46.24         32.82         9.68 o                         
   4  -5   6        345.84        355.06        41.80 o                         
   5  -5   6         93.67         84.95        32.28 o                         
   6  -5   6        307.23        300.12        37.07 o                         
  -7  -4   6         28.56         46.21        24.88 o                         
  -6  -4   6          5.38        -10.10        15.37 o                         
  -5  -4   6          4.10          6.70        16.81 o                         
  -4  -4   6         40.32         31.90        18.12 o                         
  -3  -4   6        144.46        160.83        19.92 o                         
  -2  -4   6        328.97        342.66        28.13 o                         
  -1  -4   6         11.81         12.62        10.96 o                         
   0  -4   6         19.41         14.31         9.82 o                         
   1  -4   6        437.86        460.41        21.05 o                         
   2  -4   6         51.34         60.27        15.41 o                         
   3  -4   6        622.81        613.50        17.62 o                         
   4  -4   6        117.32        120.08        30.82 o                         
   5  -4   6          5.92         -0.89        22.73 o                         
   6  -4   6        131.04        134.52        29.49 o                         
  -7  -3   6         71.70         62.13        25.05 o                         
  -6  -3   6         12.42         21.04        17.10 o                         
  -5  -3   6        204.46        201.70        21.80 o                         
  -4  -3   6         87.89        121.65        21.90 o                         
  -3  -3   6         23.25         15.52        14.87 o                         
  -2  -3   6        220.38        201.45        23.03 o                         
  -1  -3   6        452.22        501.89        20.15 o                         
   0  -3   6        149.07        171.09        13.86 o                         
   1  -3   6         61.31         31.69        12.46 o                         
   2  -3   6        890.63        935.93        31.48 o                         
   3  -3   6        338.07        332.23        25.17 o                         
   4  -3   6        211.14        190.58        34.17 o                         
   5  -3   6         14.28         -5.08        24.84 o                         
   6  -3   6        131.31        153.17        38.48 o                         
  -7  -2   6         43.66         36.55        31.27 o                         
  -6  -2   6         38.22         16.31        24.99 o                         
  -5  -2   6       1124.91       1174.11        40.50 o                         
  -4  -2   6        101.75        125.73        19.71 o                         
  -3  -2   6        726.44        707.94        30.05 o                         
  -2  -2   6        106.76         95.33        17.57 o                         
  -1  -2   6        146.97        137.92        14.78 o                         
   0  -2   6        116.37        114.47        10.26 o                         
   1  -2   6        101.05        109.88        21.90 o                         
   2  -2   6        132.15        127.13        19.25 o                         
   3  -2   6         37.83         32.41        19.91 o                         
   4  -2   6         74.79         56.08        25.36 o                         
   5  -2   6         44.52         41.69        26.24 o                         
   6  -2   6         15.86         19.30        27.44 o                         
  -7  -1   6         22.65         17.30        26.92 o                         
  -6  -1   6        306.63        290.85        37.20 o                         
  -5  -1   6        131.39        120.28        18.70 o                         
  -4  -1   6        893.84        942.75        36.82 o                         
  -3  -1   6        178.97        197.67        18.73 o                         
  -2  -1   6       1572.41       1645.47        60.06 o                         
  -1  -1   6       2685.88       2763.20        54.14 o                         
   0  -1   6        322.13        328.41        15.21 o                         
   1  -1   6       1348.56       1379.43        54.47 o                         
   2  -1   6        139.88        139.81        21.72 o                         
   3  -1   6        533.40        549.13        32.32 o                         
   4  -1   6        209.51        196.51        30.37 o                         
   5  -1   6         22.14         14.74        22.91 o                         
   6  -1   6         56.06         48.90        28.60 o                         
  -7   0   6         79.15         64.32        27.73 o                         
  -6   0   6          7.61         10.53        33.16 o                         
  -5   0   6       2586.25       2570.67        53.54 o                         
  -4   0   6         69.88         75.48        18.55 o                         
  -3   0   6       1050.05       1097.46        32.35 o                         
  -2   0   6       1701.05       1853.13        45.77 o                         
  -1   0   6       3115.57       3187.03        54.16 o                         
   0   0   6        188.84        204.90        12.54 o                         
   1   0   6        458.35        468.08        24.90 o                         
   2   0   6        393.64        448.62        29.68 o                         
   3   0   6         49.61         58.45        18.16 o                         
   4   0   6         51.27         56.14        27.10 o                         
   5   0   6          7.37         11.06        21.36 o                         
   6   0   6          8.53         47.04        28.39 o                         
  -7   1   6         22.68          8.77        25.23 o                         
  -6   1   6        306.74        255.51        33.91 o                         
  -5   1   6        131.48        113.63        18.68 o                         
  -4   1   6        893.88        875.75        31.94 o                         
  -3   1   6        179.16        199.20        16.50 o                         
  -2   1   6       1571.89       1596.02        48.88 o                         
  -1   1   6       2685.89       2676.20        78.80 o                         
   0   1   6        322.17        331.21        13.58 o                         
   1   1   6       1348.41       1411.43        39.65 o                         
   2   1   6        139.83        141.84        21.28 o                         
   3   1   6        533.10        548.13        28.90 o                         
   4   1   6        209.69        189.01        28.25 o                         
   5   1   6         22.08         26.91        22.23 o                         
   6   1   6         56.14         34.75        22.19 o                         
  -7   2   6         43.67         38.51        27.82 o                         
  -6   2   6         38.17         19.56        19.39 o                         
  -5   2   6       1124.78       1106.59        51.98 o                         
  -4   2   6        101.76         86.96        21.04 o                         
  -3   2   6        726.26        714.71        22.62 o                         
  -2   2   6        106.75         95.76        13.50 o                         
  -1   2   6        146.77        122.93        22.97 o                         
   0   2   6        116.23        113.82         8.83 o                         
   1   2   6        101.26        100.62        10.86 o                         
   2   2   6        132.17        115.63        28.06 o                         
   3   2   6         37.83         35.41        13.95 o                         
   4   2   6         74.86         76.68        22.07 o                         
   5   2   6         44.51         50.48        24.43 o                         
   6   2   6         15.83         -0.23        21.87 o                         
  -7   3   6         71.66         71.91        28.46 o                         
  -6   3   6         12.46          6.79        20.83 o                         
  -5   3   6        204.47        222.22        22.21 o                         
  -4   3   6         87.81         81.70        19.33 o                         
  -3   3   6         23.23         21.55         7.87 o                         
  -2   3   6        220.53        223.49        14.95 o                         
  -1   3   6        451.93        433.06        32.95 o                         
   0   3   6        148.93        148.57        15.73 o                         
   1   3   6         61.32         62.29         9.13 o                         
   2   3   6        890.66        945.71        51.58 o                         
   3   3   6        338.11        329.10        22.58 o                         
   4   3   6        211.19        207.34        25.50 o                         
   5   3   6         14.28         22.04        20.32 o                         
   6   3   6        131.37        176.79        26.66 o                         
  -7   4   6         28.57         37.60        26.06 o                         
  -6   4   6          5.37          9.18        20.05 o                         
  -5   4   6          4.10          3.22        15.42 o                         
  -4   4   6         40.29         32.52        15.90 o                         
  -3   4   6        144.56        132.62        16.58 o                         
  -2   4   6        329.04        355.36        14.19 o                         
  -1   4   6         11.90         27.67        18.41 o                         
   0   4   6         19.34         15.88        16.18 o                         
   1   4   6        438.06        474.47        44.22 o                         
   2   4   6         51.34         52.57        20.52 o                         
   4   4   6        117.37        120.75        19.63 o                         
   5   4   6          5.89         20.42        19.01 o                         
   6   4   6        130.96        130.21        20.51 o                         
  -7   5   6          9.64          5.24        31.35 o                         
  -6   5   6          7.13         22.26        32.90 o                         
  -4   5   6        156.27        145.50        34.97 o                         
  -3   5   6        118.65        108.10        15.37 o                         
  -2   5   6        392.53        420.84        11.38 o                         
  -1   5   6        313.12        348.25        28.99 o                         
   0   5   6         25.65         22.49        17.01 o                         
   1   5   6         82.94         96.47        12.68 o                         
   2   5   6       1424.89       1405.47        54.80 o                         
   4   5   6        345.53        344.49        21.04 o                         
   5   5   6         93.75         93.32        48.05 o                         
   6   5   6        307.08        329.17        68.03 o                         
  -7   6   6         17.87          8.42        35.63 o                         
  -5   6   6         29.56         33.80        29.71 o                         
  -4   6   6         34.82         39.08        15.76 o                         
  -3   6   6         82.95         52.95        24.90 o                         
  -2   6   6         78.20         58.34        19.93 o                         
  -1   6   6         91.36        119.61        20.57 o                         
   1   6   6        211.64        220.04        14.38 o                         
   2   6   6        109.86         98.51        20.37 o                         
   4   6   6        159.99        205.50        48.96 o                         
   5   6   6         31.56         55.02        34.49 o                         
   6   6   6         82.49        108.92        52.71 o                         
  -5   7   6          9.27         18.14        27.26 o                         
  -4   7   6        127.75        126.65        16.72 o                         
  -3   7   6        107.31        114.68        26.81 o                         
  -2   7   6         81.66         66.96        18.46 o                         
  -1   7   6         57.03         64.30        16.12 o                         
   1   7   6        131.82        126.10        12.52 o                         
   4   7   6         65.83         43.79        36.10 o                         
   5   7   6        120.98        152.17        46.98 o                         
   6   7   6         50.86         68.67        48.95 o                         
  -6   8   6         43.42         38.21        35.15 o                         
  -5   8   6        147.05        167.75        38.42 o                         
  -4   8   6         87.06         70.26        27.61 o                         
  -3   8   6         71.23         73.33        24.87 o                         
  -2   8   6        145.25        148.45        21.79 o                         
   1   8   6         54.73         54.53        10.78 o                         
   2   8   6        215.25        252.44        22.62 o                         
   4   8   6        100.57        135.93        41.87 o                         
   5   8   6         24.71         24.16        40.74 o                         
  -6   9   6        109.37        110.89        39.05 o                         
  -5   9   6         46.66         34.70        26.96 o                         
  -4   9   6         98.76         89.67        28.79 o                         
  -3   9   6        150.33        145.52        28.44 o                         
  -2   9   6         33.55         18.07        14.80 o                         
   2   9   6         20.85         18.44        13.40 o                         
   4   9   6          9.40          3.23        32.01 o                         
   5   9   6         28.53          2.24        37.12 o                         
  -6  10   6         48.57         72.01        32.48 o                         
  -5  10   6        393.02        410.55        46.56 o                         
  -4  10   6         57.29         57.63        23.32 o                         
  -3  10   6         33.59         27.31        20.42 o                         
  -2  10   6        441.79        468.07        26.07 o                         
   4  10   6         13.46         16.97        31.98 o                         
   5  10   6         19.83         32.37        36.72 o                         
  -5  11   6          8.37          8.28        25.57 o                         
  -4  11   6        177.90        194.64        30.62 o                         
  -3  11   6        104.52        133.78        22.39 o                         
   0  11   6        199.46        205.57        17.07 o                         
   3  11   6         19.56         20.87        13.23 o                         
   4  11   6         20.06          5.66        30.13 o                         
  -5  12   6        151.37        159.11        32.07 o                         
  -4  12   6          5.20         -1.77        19.25 o                         
  -3  12   6        108.26        124.06        17.65 o                         
   4  12   6         17.07          3.24        30.40 o                         
  -4  13   6          9.16          5.28        15.04 o                         
  -2 -14   7          1.68         -7.19        12.99 o                         
  -1 -14   7         10.15         12.72        11.39 o                         
   0 -14   7         11.26         10.72        17.13 o                         
   1 -14   7         21.50         27.14        10.91 o                         
  -4 -13   7          6.84          5.18        15.41 o                         
  -3 -13   7          3.36         -3.32        10.13 o                         
  -2 -13   7          1.64          3.72        11.23 o                         
  -1 -13   7          7.99         13.63        11.33 o                         
   0 -13   7          1.80          2.29         9.22 o                         
   1 -13   7          4.36         12.72        10.43 o                         
   2 -13   7         14.96         13.18        12.99 o                         
  -4 -12   7         33.59         28.85        15.68 o                         
  -3 -12   7         12.78          1.27         9.89 o                         
  -2 -12   7         10.20          3.56        10.55 o                         
  -1 -12   7         18.62         10.16        13.23 o                         
   0 -12   7         58.72         58.45         9.93 o                         
   1 -12   7          6.84          3.94        10.54 o                         
   2 -12   7          4.15          9.20        10.70 o                         
   3 -12   7          6.41          1.98        12.47 o                         
  -5 -11   7         20.96          3.48        17.14 o                         
  -4 -11   7         20.48         13.84        12.45 o                         
  -3 -11   7          3.82          9.60         9.33 o                         
  -2 -11   7        196.20        174.22        14.57 o                         
  -1 -11   7         42.26         27.63        13.76 o                         
   0 -11   7         93.17         91.20        10.56 o                         
   1 -11   7          2.20          5.47        12.50 o                         
   2 -11   7         29.08         29.10        11.22 o                         
   3 -11   7         22.16         19.21        13.60 o                         
   4 -11   7         25.19         31.69        18.78 o                         
  -5 -10   7          4.11         14.83        17.94 o                         
  -4 -10   7         16.17          8.26        11.62 o                         
  -3 -10   7        118.96        119.70        12.64 o                         
  -2 -10   7          2.06          5.93        10.87 o                         
  -1 -10   7        191.83        182.60        11.62 o                         
   0 -10   7        113.38         93.82        10.51 o                         
   1 -10   7         65.94         61.30        13.44 o                         
   2 -10   7         58.45         62.40        11.30 o                         
   3 -10   7         35.82         42.20        11.98 o                         
   4 -10   7         21.55         12.97         7.89 o                         
  -6  -9   7         11.19         21.44        21.09 o                         
  -5  -9   7         47.40         60.30        19.48 o                         
  -4  -9   7         57.59         74.58        15.84 o                         
  -3  -9   7         16.60         11.14        10.15 o                         
  -2  -9   7        293.72        276.02        18.24 o                         
  -1  -9   7         43.28         39.61         9.30 o                         
   0  -9   7        100.08         97.77         9.47 o                         
   1  -9   7          6.75          1.50        11.50 o                         
   2  -9   7         41.24         24.54        10.75 o                         
   3  -9   7         49.64         51.18        12.21 o                         
   4  -9   7        137.12        118.86        21.21 o                         
   5  -9   7          1.07         -1.98        21.46 o                         
  -6  -8   7        100.72        104.65        23.83 o                         
  -5  -8   7         40.11         59.38        19.88 o                         
  -4  -8   7         59.57         51.59        19.07 o                         
  -3  -8   7          4.11          3.95        10.34 o                         
  -2  -8   7         69.83         65.12        14.88 o                         
  -1  -8   7        150.04        150.10        12.85 o                         
   0  -8   7        103.47        114.79        11.33 o                         
   1  -8   7         12.36         14.04        10.46 o                         
   2  -8   7        126.51        102.58        13.86 o                         
   3  -8   7         77.64         76.81        13.67 o                         
   4  -8   7         88.02         80.90        20.29 o                         
   5  -8   7          7.72          9.32        21.85 o                         
  -7  -7   7          3.37         10.12        22.32 o                         
  -6  -7   7          5.77         36.89        23.96 o                         
  -5  -7   7         14.65          2.37        15.15 o                         
  -4  -7   7        124.01        135.82        20.38 o                         
  -3  -7   7        111.44         98.64        20.05 o                         
  -2  -7   7         97.11         90.16        16.11 o                         
  -1  -7   7        106.20        125.43        15.33 o                         
   0  -7   7         39.48         37.15         9.42 o                         
   1  -7   7         20.21         28.91        12.62 o                         
   2  -7   7        137.02        136.59        13.93 o                         
   3  -7   7         49.24         34.64        13.17 o                         
   4  -7   7         58.27         63.88        27.48 o                         
   5  -7   7         15.46          7.79        25.47 o                         
  -7  -6   7          8.31          4.81        25.00 o                         
  -6  -6   7          8.47         15.57        17.92 o                         
  -5  -6   7         12.99         29.05        16.70 o                         
  -4  -6   7        130.78        106.70        21.70 o                         
  -3  -6   7         21.50         37.64        19.30 o                         
  -2  -6   7        103.34        121.05        16.82 o                         
  -1  -6   7         62.55         58.25        13.27 o                         
   0  -6   7        396.31        414.59        17.58 o                         
   1  -6   7         38.69         39.67        12.26 o                         
   2  -6   7          6.15          3.38        14.03 o                         
   3  -6   7        142.75        149.99        14.62 o                         
   4  -6   7         35.50         23.75        24.67 o                         
   5  -6   7        141.86        159.28        53.15 o                         
   6  -6   7          7.21         35.69        27.35 o                         
  -7  -5   7          2.59         -2.74        23.45 o                         
  -6  -5   7         17.35         23.06        18.71 o                         
  -5  -5   7          2.72         -1.22        16.65 o                         
  -4  -5   7         17.04         17.01        15.85 o                         
  -3  -5   7         63.57         62.15        22.00 o                         
  -2  -5   7         48.02         47.36        15.49 o                         
  -1  -5   7        604.12        681.98        25.43 o                         
   0  -5   7         31.08         33.56        11.88 o                         
   1  -5   7          5.05          6.82        12.43 o                         
   2  -5   7         85.01         70.67        16.54 o                         
   3  -5   7         26.62         24.20        10.53 o                         
   4  -5   7          3.61         25.83        28.94 o                         
   5  -5   7          9.31         -1.98        23.32 o                         
   6  -5   7        126.73        141.58        32.88 o                         
  -7  -4   7         22.53         19.13        37.05 o                         
  -6  -4   7          0.62          3.48        16.24 o                         
  -5  -4   7         70.02         55.33        18.26 o                         
  -4  -4   7        184.81        167.42        22.66 o                         
  -3  -4   7         84.48         78.90        21.50 o                         
  -2  -4   7        208.47        227.60        41.94 o                         
  -1  -4   7        145.86        134.75        15.02 o                         
   0  -4   7        444.28        490.27        21.26 o                         
   1  -4   7        174.18        164.05        19.08 o                         
   2  -4   7          3.75         -5.34        13.61 o                         
   3  -4   7         77.16         91.07        17.39 o                         
   4  -4   7         41.37         44.27        30.02 o                         
   5  -4   7        306.14        364.04        45.73 o                         
   6  -4   7         17.46         18.28        30.74 o                         
  -7  -3   7         17.89         25.86        28.79 o                         
  -6  -3   7         34.77         27.00        17.51 o                         
  -5  -3   7        115.91        123.26        18.61 o                         
  -4  -3   7          6.19          6.54        15.10 o                         
  -3  -3   7         13.26          4.95        17.29 o                         
  -2  -3   7         64.27         71.44        20.01 o                         
  -1  -3   7         47.08         40.44        11.93 o                         
   0  -3   7         89.37         91.37        13.11 o                         
   1  -3   7        127.23        119.43        16.24 o                         
   2  -3   7         22.20         16.47        13.68 o                         
   3  -3   7        178.13        196.11        20.33 o                         
   4  -3   7          8.73         17.50        26.01 o                         
   5  -3   7          6.71          7.80        28.07 o                         
   6  -3   7         11.63          8.35        31.79 o                         
  -7  -2   7          0.96         19.27        29.70 o                         
  -6  -2   7          6.04         24.87        19.00 o                         
  -5  -2   7        201.11        211.36        21.00 o                         
  -4  -2   7         24.51         22.00        15.66 o                         
  -3  -2   7         35.46         35.23        21.12 o                         
  -2  -2   7        234.33        224.25        23.93 o                         
  -1  -2   7         60.81         81.01        15.33 o                         
   0  -2   7        297.32        314.64        16.68 o                         
   1  -2   7        650.53        685.17        27.93 o                         
   2  -2   7        225.42        215.92        26.73 o                         
   3  -2   7         98.02        103.68        18.13 o                         
   4  -2   7        119.22        126.20        46.94 o                         
   5  -2   7         38.39         31.35        27.76 o                         
   6  -2   7          1.73        -11.13        26.42 o                         
  -7  -1   7          0.85         16.04        27.26 o                         
  -6  -1   7         79.70         90.09        26.32 o                         
  -5  -1   7        133.81        122.72        18.12 o                         
  -4  -1   7         99.54         89.56        17.11 o                         
  -3  -1   7        176.71        182.44        22.65 o                         
  -2  -1   7       4115.06       4488.34        77.23 o                         
  -1  -1   7        110.99         92.05        15.91 o                         
   0  -1   7        246.24        251.60        15.48 o                         
   1  -1   7        575.05        576.82        25.35 o                         
   2  -1   7         58.20         57.48        19.82 o                         
   3  -1   7        221.41        203.37        24.05 o                         
   4  -1   7        235.03        259.74        33.34 o                         
   5  -1   7          3.21        -13.47        21.75 o                         
   6  -1   7         25.37          9.07        28.78 o                         
  -7   0   7         48.62         69.24        29.42 o                         
  -6   0   7        131.91        140.73        29.87 o                         
  -5   0   7          9.62          9.17        12.84 o                         
  -4   0   7        148.18        150.16        18.33 o                         
  -3   0   7       1392.81       1526.21        49.47 o                         
  -2   0   7          1.06          4.04        12.37 o                         
  -1   0   7        817.69        935.76        53.58 o                         
   0   0   7        194.03        233.22        15.58 o                         
   1   0   7       2991.42       3144.47        50.24 o                         
   2   0   7         77.34         86.30        20.65 o                         
   3   0   7        191.69        178.84        21.59 o                         
   4   0   7         47.27         21.88        21.74 o                         
   5   0   7          0.17         -0.93        22.71 o                         
   6   0   7         29.01         37.01        26.27 o                         
  -7   1   7          0.84          1.96        41.56 o                         
  -6   1   7         79.64         83.75        23.62 o                         
  -5   1   7        133.80        130.03        17.17 o                         
  -4   1   7         99.41         97.79        17.24 o                         
  -3   1   7        176.66        180.12        30.50 o                         
  -2   1   7       4114.65       4429.80        83.24 o                         
   0   1   7        246.27        237.19        15.05 o                         
   1   1   7        575.26        591.34        22.38 o                         
   2   1   7         58.23         44.64        17.33 o                         
   3   1   7        221.33        199.19        21.97 o                         
   4   1   7        235.17        250.23        44.42 o                         
   5   1   7          3.22         -1.67        23.42 o                         
   6   1   7         25.40         23.24        22.91 o                         
  -7   2   7          0.96         -1.23        22.49 o                         
  -6   2   7          6.02         10.90        28.90 o                         
  -5   2   7        201.14        242.62        23.53 o                         
  -4   2   7         24.52         27.73        12.40 o                         
  -3   2   7         35.45         47.44        10.86 o                         
  -2   2   7        234.42        242.26        17.60 o                         
  -1   2   7         60.98         42.14        20.98 o                         
   0   2   7        297.29        279.22        13.53 o                         
   1   2   7        650.73        650.77        22.00 o                         
   2   2   7        225.32        223.19        35.03 o                         
   3   2   7         97.97        117.23        30.73 o                         
   4   2   7        119.22        141.78        26.41 o                         
   5   2   7         38.43         42.99        22.85 o                         
   6   2   7          1.73        -21.40        21.40 o                         
  -7   3   7         17.88         31.99        24.87 o                         
  -6   3   7         34.79         23.68        27.88 o                         
  -5   3   7        115.89        134.48        19.84 o                         
  -4   3   7          6.23         10.76        18.17 o                         
  -3   3   7         13.27          6.24         8.33 o                         
  -2   3   7         64.24         80.40        11.41 o                         
  -1   3   7         47.22         57.00        23.71 o                         
   0   3   7         89.44         97.53         9.87 o                         
   1   3   7        127.37        134.15        11.87 o                         
   2   3   7         22.18         19.80        23.20 o                         
   3   3   7        178.10        160.27        31.60 o                         
   4   3   7          8.77          4.46        18.82 o                         
   5   3   7          6.68         16.38        20.12 o                         
   6   3   7         11.61          7.45        20.68 o                         
  -7   4   7         22.50         24.47        33.51 o                         
  -6   4   7          0.62        -10.80        17.92 o                         
  -5   4   7         70.04         66.29        16.55 o                         
  -4   4   7        184.85        196.44        22.53 o                         
  -3   4   7         84.34         75.47         6.61 o                         
  -2   4   7        208.58        221.50        11.65 o                         
  -1   4   7        145.59        142.26        23.88 o                         
   0   4   7        444.66        474.18        35.84 o                         
   1   4   7        174.12        179.50        11.06 o                         
   2   4   7          3.75          3.16        19.88 o                         
   3   4   7         77.31        107.30        30.56 o                         
   4   4   7         41.36         34.01        18.19 o                         
   5   4   7        306.10        320.24        29.02 o                         
   6   4   7         17.48         16.27        18.92 o                         
  -7   5   7          2.59        -20.18        27.65 o                         
  -6   5   7         17.32         18.05        18.84 o                         
  -5   5   7          2.73          7.86        14.17 o                         
  -4   5   7         17.06          5.83        15.43 o                         
  -3   5   7         63.61         52.95        12.93 o                         
  -2   5   7         48.12         44.13        22.86 o                         
  -1   5   7        604.46        685.71        41.64 o                         
   0   5   7         31.03         11.99        16.77 o                         
   1   5   7          5.06          5.51        10.69 o                         
   2   5   7         84.91         58.67        23.23 o                         
   4   5   7          3.60          7.30        15.56 o                         
   5   5   7          9.30         18.80        16.00 o                         
  -7   6   7          8.32          5.34        22.90 o                         
  -6   6   7          8.45         19.48        19.23 o                         
  -5   6   7         13.01         -1.64        13.53 o                         
  -4   6   7        130.76        113.17        18.31 o                         
  -3   6   7         21.54         16.58        10.72 o                         
  -2   6   7        103.33        139.40        28.14 o                         
  -1   6   7         62.64         78.96        19.89 o                         
   0   6   7        396.08        457.46        33.36 o                         
   1   6   7         38.83         39.80        11.48 o                         
   2   6   7          6.17         14.27        18.60 o                         
   4   6   7         35.54         44.29        12.42 o                         
   5   6   7        141.82        124.45        50.49 o                         
  -7   7   7          3.36         -7.35        22.83 o                         
  -6   7   7          5.77         33.79        36.24 o                         
  -5   7   7         14.66         19.91        27.44 o                         
  -4   7   7        123.95        136.83        32.50 o                         
  -3   7   7        111.46        127.56        12.66 o                         
  -2   7   7         97.25        101.76        22.56 o                         
  -1   7   7        106.05        131.50        21.88 o                         
   0   7   7         39.42         49.11        17.76 o                         
   1   7   7         20.23         19.12        10.18 o                         
   2   7   7        137.07        142.42        15.85 o                         
   4   7   7         58.13         43.32        38.47 o                         
   5   7   7         15.42         29.96        41.92 o                         
  -6   8   7        100.68        104.10        40.14 o                         
  -5   8   7         40.11         49.34        31.56 o                         
  -4   8   7         59.55         95.42        29.89 o                         
  -3   8   7          4.09          6.84        19.42 o                         
  -2   8   7         69.83         59.05        22.43 o                         
   0   8   7        103.69        104.24        19.90 o                         
   1   8   7         12.39          2.11        12.26 o                         
   2   8   7        126.52        113.83        20.60 o                         
   4   8   7         88.12         65.86        37.14 o                         
   5   8   7          7.71         17.34        42.10 o                         
  -6   9   7         11.20         11.46        30.96 o                         
  -5   9   7         47.45         50.72        28.57 o                         
  -4   9   7         57.54         44.68        27.07 o                         
  -3   9   7         16.60         12.52        23.69 o                         
  -2   9   7        293.76        315.05        28.73 o                         
   0   9   7        100.21         92.16        18.81 o                         
   1   9   7          6.75          3.00        10.30 o                         
   2   9   7         41.17         31.60        16.06 o                         
   4   9   7        136.91        142.08        44.70 o                         
   5   9   7          1.07          0.47        39.79 o                         
  -5  10   7          4.13         17.97        28.94 o                         
  -4  10   7         16.14         -3.28        19.64 o                         
  -3  10   7        119.13        125.49        24.74 o                         
  -2  10   7          2.05          8.38        16.43 o                         
   0  10   7        113.46         82.15        17.47 o                         
   3  10   7         35.83         48.88        18.24 o                         
   4  10   7         21.56         36.87        36.12 o                         
  -5  11   7         20.95         11.02        28.97 o                         
  -4  11   7         20.49          8.52        22.03 o                         
  -3  11   7          3.83          5.59        17.11 o                         
   0  11   7         93.17         91.50        15.95 o                         
   3  11   7         22.13         21.27        14.22 o                         
   4  11   7         25.13         39.23        35.71 o                         
  -4  12   7         33.58         36.16        22.19 o                         
  -3  12   7         12.81          3.04        13.57 o                         
  -4  13   7          6.85          5.72        14.73 o                         
  -2 -14   8          2.04         -0.72        13.16 o                         
  -1 -14   8          1.15         -5.52        12.21 o                         
   0 -14   8         11.03         17.10        11.22 o                         
   1 -14   8          1.02          7.10        10.48 o                         
  -3 -13   8         14.23         14.90        11.14 o                         
  -2 -13   8          6.49         15.41        14.51 o                         
  -1 -13   8          5.55         10.53        14.52 o                         
   0 -13   8          3.19         -0.42         9.23 o                         
   1 -13   8         17.40         24.21        11.29 o                         
   2 -13   8         17.76         26.07        14.71 o                         
  -4 -12   8         12.80          6.74        12.07 o                         
  -3 -12   8          0.35         -5.86         9.53 o                         
  -2 -12   8          9.76         11.88        12.48 o                         
  -1 -12   8         14.97         16.60        14.08 o                         
   0 -12   8          9.43          5.76         8.47 o                         
   1 -12   8          6.34          5.49        10.10 o                         
   2 -12   8         12.46          8.27        13.14 o                         
   3 -12   8          9.59          2.35        12.11 o                         
  -5 -11   8         45.96         64.75        16.02 o                         
  -4 -11   8         12.68         23.07        13.60 o                         
  -3 -11   8         84.50         84.55        13.02 o                         
  -2 -11   8          6.86         12.03        12.03 o                         
  -1 -11   8          4.95          1.15         9.22 o                         
   0 -11   8          5.49          4.44         8.62 o                         
   1 -11   8         52.25         56.26        12.14 o                         
   2 -11   8        110.15        108.21        15.23 o                         
   3 -11   8         35.28         43.27        12.89 o                         
   4 -11   8        104.17        114.08        23.33 o                         
  -5 -10   8         16.91         23.75        16.36 o                         
  -4 -10   8        143.61        151.19        16.96 o                         
  -3 -10   8         28.68         42.87        11.58 o                         
  -2 -10   8        200.71        171.78        17.86 o                         
  -1 -10   8         44.32         51.54        11.58 o                         
   0 -10   8          9.16         13.07         8.56 o                         
   1 -10   8         18.52         13.70        10.65 o                         
   2 -10   8         19.15         16.94        11.81 o                         
   3 -10   8         34.28         35.10        13.46 o                         
   4 -10   8         39.34         60.00        21.08 o                         
  -6  -9   8         31.57         47.26        22.02 o                         
  -5  -9   8         27.74         22.92        17.59 o                         
  -4  -9   8        116.16        111.22        18.34 o                         
  -3  -9   8        202.18        198.95        18.28 o                         
  -2  -9   8         12.85         13.03        13.27 o                         
  -1  -9   8          5.63         -4.99        11.04 o                         
   0  -9   8        119.88        136.93        10.95 o                         
   1  -9   8         23.01         22.98        13.47 o                         
   2  -9   8        121.09        125.55        14.77 o                         
   3  -9   8         30.68         21.16        12.35 o                         
   4  -9   8        174.61        159.45        23.28 o                         
  -6  -8   8         19.59         22.07        22.09 o                         
  -5  -8   8         31.47         27.87        19.26 o                         
  -4  -8   8        194.86        199.00        14.35 o                         
  -3  -8   8         40.49         41.69        13.04 o                         
  -2  -8   8        112.44        112.04        15.36 o                         
  -1  -8   8        164.54        179.50        17.63 o                         
   0  -8   8         35.39         29.47         9.47 o                         
   1  -8   8         10.26          1.59        12.19 o                         
   2  -8   8         32.98         26.73        10.96 o                         
   3  -8   8         47.45         44.26        13.15 o                         
   4  -8   8         68.45         69.23        20.11 o                         
   5  -8   8          5.13        -12.94        19.18 o                         
  -6  -7   8         12.36         12.18        20.13 o                         
  -5  -7   8         73.06         78.65        19.99 o                         
  -4  -7   8         34.54         26.60        18.82 o                         
  -3  -7   8        154.21        137.16        26.43 o                         
  -2  -7   8         43.06         41.48        16.59 o                         
  -1  -7   8         35.45         29.09        13.35 o                         
   0  -7   8         48.54         42.74         9.89 o                         
   1  -7   8         35.73         33.32        13.16 o                         
   2  -7   8         58.24         68.09        14.67 o                         
   3  -7   8          4.31          4.21        12.79 o                         
   4  -7   8         11.47         20.16        20.26 o                         
   5  -7   8         12.98         -1.51        48.54 o                         
  -7  -6   8          8.00        -14.62        24.93 o                         
  -6  -6   8          4.58         18.57        18.26 o                         
  -5  -6   8         22.35         29.56        17.75 o                         
  -4  -6   8         15.72         21.65        17.87 o                         
  -3  -6   8         94.46         91.42        23.74 o                         
  -2  -6   8         48.37         55.81        14.51 o                         
  -1  -6   8         28.44         32.61        14.55 o                         
   0  -6   8        150.41        148.87        12.67 o                         
   1  -6   8         69.65         71.75        15.40 o                         
   2  -6   8         69.31         76.56        17.13 o                         
   3  -6   8         81.85         84.69        15.25 o                         
   4  -6   8         81.60        100.26        29.88 o                         
   5  -6   8          3.83          6.40        42.21 o                         
  -7  -5   8         22.55         22.05        22.97 o                         
  -6  -5   8          5.77         -4.46        17.69 o                         
  -5  -5   8          6.62          8.88        17.85 o                         
  -4  -5   8         69.40         76.62        19.73 o                         
  -3  -5   8         12.28         13.52        27.45 o                         
  -2  -5   8        268.06        293.62        23.62 o                         
  -1  -5   8        133.36        130.48        16.94 o                         
   0  -5   8         24.92         27.56        13.17 o                         
   1  -5   8          9.77         -0.06        14.43 o                         
   2  -5   8         21.09         33.69        16.66 o                         
   3  -5   8        204.26        191.08        22.97 o                         
   4  -5   8          7.00          9.86        20.90 o                         
   5  -5   8         21.69         44.19        31.42 o                         
   6  -5   8          7.97          3.44        32.57 o                         
  -7  -4   8          3.17         -1.91        21.32 o                         
  -6  -4   8         16.69         26.56        18.36 o                         
  -5  -4   8         50.41         32.83        18.41 o                         
  -4  -4   8        201.57        221.79        24.17 o                         
  -3  -4   8        121.71        121.44        25.03 o                         
  -2  -4   8          9.63          7.74        18.49 o                         
  -1  -4   8         39.15         23.65        12.41 o                         
   0  -4   8        103.18        108.39        15.09 o                         
   1  -4   8        145.61        156.41        20.62 o                         
   2  -4   8        271.19        252.13        24.55 o                         
   3  -4   8        101.13         99.87        18.88 o                         
   4  -4   8         56.16         39.26        23.08 o                         
   5  -4   8          3.07          1.74        29.29 o                         
   6  -4   8          0.28          2.12        34.27 o                         
  -7  -3   8         72.40         77.71        23.09 o                         
  -6  -3   8          8.31         15.25        16.37 o                         
  -5  -3   8         57.66         60.65        18.43 o                         
  -4  -3   8         15.42          6.60        16.59 o                         
  -3  -3   8        245.26        240.12        28.08 o                         
  -2  -3   8         69.08         68.58        19.13 o                         
  -1  -3   8         55.91         63.56        15.44 o                         
   0  -3   8         67.87         67.00        13.09 o                         
   1  -3   8         37.83         21.41        14.49 o                         
   2  -3   8         36.89         47.45        18.88 o                         
   3  -3   8         94.49         95.80        19.08 o                         
   4  -3   8         12.87         24.12        22.95 o                         
   5  -3   8         21.43         27.74        29.39 o                         
   6  -3   8          1.16        -22.99        30.60 o                         
  -7  -2   8         40.59         58.05        30.66 o                         
  -6  -2   8         26.43         36.05        16.20 o                         
  -5  -2   8         66.89         67.77        20.70 o                         
  -4  -2   8         13.48          4.83        15.67 o                         
  -3  -2   8         94.30         73.26        20.27 o                         
  -2  -2   8         60.58         52.75        18.08 o                         
  -1  -2   8          5.84         13.07        12.41 o                         
   0  -2   8        200.15        206.95        18.03 o                         
   1  -2   8        315.61        333.46        22.77 o                         
   2  -2   8          6.33          5.08        19.93 o                         
   3  -2   8         92.55         83.47        16.84 o                         
   4  -2   8         68.33         62.86        23.56 o                         
   5  -2   8         38.68         42.90        28.37 o                         
   6  -2   8         11.31          9.86        29.78 o                         
  -7  -1   8         29.12         47.57        26.72 o                         
  -6  -1   8        151.43        135.01        19.61 o                         
  -5  -1   8         70.99         59.16        18.37 o                         
  -4  -1   8        165.97        171.67        21.18 o                         
  -3  -1   8        443.77        481.73        33.91 o                         
  -2  -1   8          0.19         -3.45        14.53 o                         
  -1  -1   8         40.57         53.04        30.60 o                         
   0  -1   8        161.06        142.37        13.99 o                         
   1  -1   8        154.28        142.54        16.82 o                         
   2  -1   8         71.01         60.86        22.61 o                         
   3  -1   8         40.67         21.45        14.79 o                         
   4  -1   8        878.11        885.52        44.57 o                         
   5  -1   8         33.19         36.42        27.21 o                         
   6  -1   8         76.47        109.88        36.54 o                         
  -7   0   8        122.88        117.51        30.56 o                         
  -6   0   8        343.38        343.38        38.32 o                         
  -5   0   8        162.26        151.02        20.04 o                         
  -4   0   8         10.79         12.33        14.38 o                         
  -3   0   8        219.95        211.02        22.73 o                         
  -2   0   8        413.61        435.67        27.01 o                         
  -1   0   8        428.82        552.71        45.84 o                         
   0   0   8        493.33        527.49        20.45 o                         
   1   0   8        949.31       1031.66        32.12 o                         
   2   0   8         49.84         46.59        20.86 o                         
   3   0   8         25.67         22.40        17.36 o                         
   4   0   8        213.69        255.30        38.48 o                         
   5   0   8        176.51        167.81        51.04 o                         
   6   0   8          5.05         -7.37        26.63 o                         
  -7   1   8         29.12         18.47        25.44 o                         
  -6   1   8        151.46        153.01        23.85 o                         
  -5   1   8         70.96         61.65        16.26 o                         
  -4   1   8        166.04        178.06        19.43 o                         
  -3   1   8        443.88        477.88        29.54 o                         
  -2   1   8          0.18         -1.82        11.92 o                         
  -1   1   8         40.56         50.33        28.63 o                         
   0   1   8        160.75        143.38        12.48 o                         
   1   1   8        154.17        149.65        15.52 o                         
   2   1   8         70.94         73.36        19.59 o                         
   3   1   8         40.57         13.15        25.53 o                         
   4   1   8        878.18        894.08        49.80 o                         
   5   1   8         33.19         23.50        25.27 o                         
   6   1   8         76.50         77.79        28.56 o                         
  -7   2   8         40.65         52.53        24.33 o                         
  -6   2   8         26.37         12.46        15.35 o                         
  -5   2   8         66.84         69.96        16.33 o                         
  -4   2   8         13.52          5.96        11.96 o                         
  -3   2   8         94.26        107.92        17.21 o                         
  -2   2   8         60.61         66.39        12.71 o                         
  -1   2   8          5.83         -6.11        24.20 o                         
   0   2   8        199.88        218.27        13.63 o                         
   1   2   8        315.98        342.26        21.80 o                         
   2   2   8          6.31         10.95        15.14 o                         
   3   2   8         92.69        114.34        34.81 o                         
   4   2   8         68.24         97.90        27.70 o                         
   5   2   8         38.78         17.76        20.69 o                         
   6   2   8         11.33          7.39        24.56 o                         
  -7   3   8         72.34         92.32        29.75 o                         
  -6   3   8          8.32         -5.50        15.42 o                         
  -5   3   8         57.65         72.81        20.66 o                         
  -4   3   8         15.37         13.05        10.55 o                         
  -3   3   8        245.25        237.97        31.12 o                         
  -2   3   8         69.00         65.68        11.57 o                         
  -1   3   8         55.88         57.34        26.35 o                         
   0   3   8         67.71         54.44        10.28 o                         
   1   3   8         37.75         41.20        10.53 o                         
   2   3   8         36.92         42.54        26.58 o                         
   3   3   8         94.46        129.71        34.10 o                         
   4   3   8         12.89          8.20        18.00 o                         
   5   3   8         21.42         25.22        19.35 o                         
   6   3   8          1.17         -1.94        22.19 o                         
  -7   4   8          3.17         -7.48        23.36 o                         
  -6   4   8         16.69         27.48        17.46 o                         
  -5   4   8         50.40         25.24        17.28 o                         
  -4   4   8        201.47        201.22        22.39 o                         
  -3   4   8        121.79        109.82        15.49 o                         
  -2   4   8          9.63         11.28        20.36 o                         
  -1   4   8         39.06         38.13        23.62 o                         
   0   4   8        103.15        103.11        11.87 o                         
   1   4   8        145.63        153.18        11.95 o                         
   2   4   8        271.00        267.54        37.28 o                         
   3   4   8        101.08        114.98        31.89 o                         
   4   4   8         56.19         82.03        21.46 o                         
   5   4   8          3.09          2.61        18.70 o                         
   6   4   8          0.28          1.90        17.25 o                         
  -7   5   8         22.56         18.03        22.68 o                         
  -6   5   8          5.76          7.71        21.90 o                         
  -5   5   8          6.59         18.91        16.80 o                         
  -4   5   8         69.41         55.80        16.57 o                         
  -3   5   8         12.28          9.94        10.66 o                         
  -2   5   8        268.23        251.48        32.34 o                         
  -1   5   8        133.29        120.65        26.50 o                         
   0   5   8         24.94         20.65         7.88 o                         
   1   5   8          9.78         21.52        13.40 o                         
   2   5   8         21.17         30.19        15.51 o                         
   3   5   8        204.01        178.15        33.01 o                         
   4   5   8          7.00          4.80        15.47 o                         
   5   5   8         21.67         12.71        16.53 o                         
   6   5   8          7.98          8.68        12.02 o                         
  -7   6   8          8.00         19.16        21.04 o                         
  -6   6   8          4.61         13.36        19.56 o                         
  -5   6   8         22.32         27.90        14.25 o                         
  -4   6   8         15.72          5.45        14.64 o                         
  -3   6   8         94.39         90.71        10.86 o                         
  -2   6   8         48.41         55.85        23.98 o                         
  -1   6   8         28.58         30.22        19.88 o                         
   0   6   8        150.41        165.82        27.24 o                         
   1   6   8         69.55         83.93        17.51 o                         
   2   6   8         69.38         65.44        15.66 o                         
   4   6   8         81.57         95.78        18.11 o                         
   5   6   8          3.84          4.20        37.06 o                         
  -6   7   8         12.34         10.30        17.01 o                         
  -5   7   8         73.04         63.69        14.42 o                         
  -4   7   8         34.51         41.57        15.44 o                         
  -3   7   8        154.27        139.04        30.52 o                         
  -2   7   8         43.00         32.91        24.14 o                         
  -1   7   8         35.46         37.33        18.57 o                         
   0   7   8         48.46         34.68        19.77 o                         
   1   7   8         35.68         27.92        12.32 o                         
   2   7   8         58.27         55.56        14.70 o                         
   4   7   8         11.52        -11.25        36.65 o                         
   5   7   8         12.97         32.24        44.79 o                         
  -6   8   8         19.61         12.49        20.17 o                         
  -5   8   8         31.50         36.45        17.06 o                         
  -4   8   8        194.81        190.45        19.49 o                         
  -3   8   8         40.57         35.74        25.22 o                         
  -2   8   8        112.43        112.22        25.62 o                         
   0   8   8         35.45         38.66        20.00 o                         
   1   8   8         10.17          4.51        14.32 o                         
   2   8   8         32.91         29.59        12.77 o                         
   4   8   8         68.41         52.81        40.52 o                         
   5   8   8          5.14        -30.40        40.88 o                         
  -6   9   8         31.54         52.13        19.49 o                         
  -5   9   8         27.67         30.73        16.34 o                         
  -4   9   8        116.20        120.46        16.18 o                         
  -3   9   8        202.00        220.20        32.76 o                         
  -2   9   8         12.83         15.79        18.52 o                         
   0   9   8        119.85        111.67        21.78 o                         
   1   9   8         22.97         31.52        15.06 o                         
   2   9   8        121.03        120.40        20.61 o                         
   3   9   8         30.66         23.92        18.72 o                         
   4   9   8        174.53        201.26        52.12 o                         
  -5  10   8         16.92          6.95        29.15 o                         
  -4  10   8        143.56        160.76        16.28 o                         
  -3  10   8         28.62         23.34        23.51 o                         
  -2  10   8        200.72        177.92        24.42 o                         
   0  10   8          9.17          2.46        16.08 o                         
   1  10   8         18.47         10.68        10.91 o                         
   3  10   8         34.33         40.89        18.88 o                         
   4  10   8         39.38         39.44        39.75 o                         
  -5  11   8         45.89         58.90        31.39 o                         
  -4  11   8         12.70          6.64        22.74 o                         
  -3  11   8         84.46        106.35        23.58 o                         
   0  11   8          5.50          0.54        14.10 o                         
   3  11   8         35.20         34.76        16.40 o                         
   4  11   8        104.08        110.75        20.01 o                         
  -4  12   8         12.81          7.51        20.76 o                         
  -3  12   8          0.36         -7.92        13.50 o                         
   0  12   8          9.43         13.98        11.52 o                         
  -1 -14   9         12.12         13.55        16.70 o                         
   0 -14   9         10.39          3.72        11.77 o                         
  -3 -13   9          2.22          0.46        10.21 o                         
  -2 -13   9          2.05         11.10        13.11 o                         
  -1 -13   9         13.08          6.39        14.74 o                         
   0 -13   9          4.38          7.99         9.45 o                         
   1 -13   9          5.07          4.74        11.10 o                         
   2 -13   9          4.09          8.65        14.91 o                         
  -4 -12   9          4.03          8.76        14.31 o                         
  -3 -12   9         16.25         14.81        11.34 o                         
  -2 -12   9         41.31         32.65        13.47 o                         
  -1 -12   9         39.25         34.79        10.41 o                         
   0 -12   9         23.33         23.35         9.39 o                         
   1 -12   9         51.09         47.20        12.35 o                         
   2 -12   9          5.60          4.34        13.29 o                         
  -5 -11   9         14.20          9.08        15.92 o                         
  -4 -11   9          9.07         18.80         8.59 o                         
  -3 -11   9          7.14          6.11        11.62 o                         
  -2 -11   9          2.72         12.64        13.24 o                         
  -1 -11   9         20.61         28.10        10.63 o                         
   0 -11   9          9.44         17.62         9.44 o                         
   1 -11   9          5.32          9.51        11.18 o                         
   2 -11   9         53.74         61.37        13.83 o                         
   3 -11   9          0.09        -10.01        12.16 o                         
  -5 -10   9         59.36         92.57        20.57 o                         
  -4 -10   9          6.39          3.99        10.20 o                         
  -3 -10   9         27.68         29.99        13.13 o                         
  -2 -10   9         15.28         15.92        10.15 o                         
  -1 -10   9         11.58          0.64        11.13 o                         
   0 -10   9          3.65         10.09         9.14 o                         
   1 -10   9         64.41         75.03        13.51 o                         
   2 -10   9          0.41          3.02        12.73 o                         
   3 -10   9        289.70        310.92        19.64 o                         
   4 -10   9          1.12         -3.50        19.24 o                         
  -6  -9   9         55.09         77.03        26.59 o                         
  -5  -9   9          9.66         15.80        19.21 o                         
  -4  -9   9         10.84         -3.04         9.87 o                         
  -3  -9   9         57.22         58.26        15.83 o                         
  -2  -9   9         85.60         82.05        16.93 o                         
  -1  -9   9         88.98         87.96        14.88 o                         
   0  -9   9         92.40         85.29        11.48 o                         
   1  -9   9          1.52          2.14        10.09 o                         
   2  -9   9         74.42         66.55        12.56 o                         
   3  -9   9         27.52         26.68        13.37 o                         
   4  -9   9         79.20         86.23        19.63 o                         
  -6  -8   9         10.61         -5.23        19.88 o                         
  -5  -8   9         17.56          1.51        18.72 o                         
  -4  -8   9        100.16        101.75        24.06 o                         
  -3  -8   9         14.46         14.36        14.52 o                         
  -2  -8   9         38.73         30.04        14.33 o                         
  -1  -8   9          3.41         -5.43        15.83 o                         
   0  -8   9        106.72        112.87        12.02 o                         
   1  -8   9         86.70         66.19        15.70 o                         
   2  -8   9         77.81         83.40        13.45 o                         
   3  -8   9        192.26        186.10        16.56 o                         
   4  -8   9         17.22         23.51        17.58 o                         
   5  -8   9          7.12         29.37        26.94 o                         
  -6  -7   9         25.92         19.97        19.77 o                         
  -5  -7   9         55.28         44.26        19.26 o                         
  -4  -7   9        108.46        164.79        25.80 o                         
  -3  -7   9        145.21        169.17        19.16 o                         
  -2  -7   9         27.37         21.16        13.63 o                         
  -1  -7   9        139.73        129.07        18.96 o                         
   0  -7   9         30.44         25.18        10.26 o                         
   1  -7   9         59.22         45.80        14.26 o                         
   2  -7   9        188.82        176.62        19.97 o                         
   3  -7   9         50.26         40.66        14.47 o                         
   4  -7   9          5.58         -3.41        18.72 o                         
   5  -7   9          3.28         12.69        36.53 o                         
  -7  -6   9          5.09          6.24        21.99 o                         
  -6  -6   9         18.56          9.95        18.73 o                         
  -5  -6   9        329.41        306.31        31.16 o                         
  -4  -6   9         69.08         62.82        21.76 o                         
  -3  -6   9        146.53        147.46        28.60 o                         
  -2  -6   9         40.02         49.51        14.07 o                         
  -1  -6   9        132.67        128.42        18.57 o                         
   0  -6   9        436.88        438.07        24.01 o                         
   1  -6   9         12.56          5.65        12.90 o                         
   2  -6   9         43.68         56.92        15.13 o                         
   3  -6   9         60.19         73.17        21.05 o                         
   4  -6   9         14.14         24.07        20.59 o                         
   5  -6   9         16.15          4.04        31.69 o                         
  -7  -5   9         11.22         10.97        21.11 o                         
  -6  -5   9         33.97         19.19        18.18 o                         
  -5  -5   9          4.53          7.43        19.09 o                         
  -4  -5   9        812.41        792.11        40.82 o                         
  -3  -5   9          9.46          0.35        18.41 o                         
  -2  -5   9        210.84        221.91        19.50 o                         
  -1  -5   9        401.98        434.27        28.24 o                         
   0  -5   9        413.20        430.25        23.23 o                         
   1  -5   9        107.15        129.62        19.21 o                         
   2  -5   9         53.31         55.63        14.36 o                         
   3  -5   9          5.41         -4.32        17.52 o                         
   4  -5   9          8.99         15.00        18.02 o                         
   5  -5   9          6.39         13.73        31.09 o                         
  -7  -4   9          8.27          5.50        19.52 o                         
  -6  -4   9         52.09         64.68        19.52 o                         
  -5  -4   9        239.65        214.99        26.60 o                         
  -4  -4   9         49.03         51.74        17.87 o                         
  -3  -4   9         77.07         58.62        21.74 o                         
  -2  -4   9         15.87         12.08        16.91 o                         
  -1  -4   9         23.99         15.51        15.81 o                         
   0  -4   9        225.52        216.94        18.94 o                         
   1  -4   9         13.00         12.62        14.12 o                         
   2  -4   9         13.88         10.37        29.10 o                         
   3  -4   9         38.51         34.95        16.84 o                         
   4  -4   9          7.69          9.44        22.44 o                         
   5  -4   9          0.05        -17.96        29.57 o                         
  -7  -3   9         31.20         35.82        21.25 o                         
  -6  -3   9         24.31         35.63        17.74 o                         
  -5  -3   9         81.36         62.33        19.92 o                         
  -4  -3   9         19.30         25.28        16.13 o                         
  -3  -3   9         41.24         33.98        20.79 o                         
  -2  -3   9        119.32        113.49        23.56 o                         
  -1  -3   9         63.84         54.98        15.52 o                         
   0  -3   9        184.74        194.56        17.77 o                         
   1  -3   9        166.37        165.78        21.43 o                         
   2  -3   9         10.15          2.68        18.86 o                         
   3  -3   9         22.25         26.58        15.71 o                         
   4  -3   9        164.14        169.11        27.90 o                         
   5  -3   9          5.34         -0.14        29.27 o                         
   6  -3   9          0.68         -8.23        31.55 o                         
  -7  -2   9         15.97          5.43        18.07 o                         
  -6  -2   9         79.05         53.49        17.86 o                         
  -5  -2   9          0.40         -4.88        16.11 o                         
  -4  -2   9        136.97        145.79        20.82 o                         
  -3  -2   9        135.39        125.27        25.76 o                         
  -2  -2   9        228.76        208.27        24.26 o                         
  -1  -2   9        416.47        472.69        25.74 o                         
   0  -2   9        115.37        120.08        15.10 o                         
   1  -2   9        150.16        165.32        23.28 o                         
   2  -2   9         13.88          7.68        19.05 o                         
   3  -2   9        508.63        475.24        28.86 o                         
   4  -2   9         49.47         70.37        23.55 o                         
   5  -2   9         62.06         53.79        28.26 o                         
   6  -2   9          2.30          5.59        30.51 o                         
  -7  -1   9          4.72         11.76        21.67 o                         
  -6  -1   9         54.39         55.44        16.23 o                         
  -5  -1   9         78.29         84.99        19.28 o                         
  -4  -1   9        298.45        314.41        24.24 o                         
  -3  -1   9        230.39        285.69        28.43 o                         
  -2  -1   9        194.61        208.20        24.01 o                         
  -1  -1   9         43.77         47.73        15.61 o                         
   0  -1   9        908.06        955.05        32.97 o                         
   1  -1   9         20.73         18.53        16.69 o                         
   2  -1   9         27.48         22.27        19.45 o                         
   3  -1   9         15.06         14.74        15.19 o                         
   4  -1   9        219.36        221.47        28.94 o                         
   5  -1   9         13.57         21.90        25.90 o                         
   6  -1   9         40.64         27.10        29.78 o                         
  -7   0   9         27.71         35.25        23.10 o                         
  -6   0   9          8.11          7.94        13.81 o                         
  -5   0   9         28.94         28.76        14.96 o                         
  -4   0   9          5.18          1.67        13.90 o                         
  -3   0   9        112.16        132.49        22.82 o                         
  -2   0   9        233.47        252.63        24.41 o                         
  -1   0   9        298.49        341.39        30.59 o                         
   0   0   9         64.56         68.74        13.07 o                         
   1   0   9        183.20        211.15        19.43 o                         
   2   0   9        292.89        351.92        31.04 o                         
   3   0   9        938.83        950.90        49.09 o                         
   4   0   9         56.93         66.44        20.56 o                         
   5   0   9        192.65        157.15        44.14 o                         
   6   0   9         14.34         17.56        30.91 o                         
  -7   1   9          4.69          4.14        19.63 o                         
  -6   1   9         54.43         37.88        17.98 o                         
  -5   1   9         78.20         59.40        17.55 o                         
  -4   1   9        298.50        315.61        22.02 o                         
  -3   1   9        230.33        243.94        23.89 o                         
  -2   1   9        194.58        194.90        29.96 o                         
  -1   1   9         43.75         43.08        30.33 o                         
   0   1   9        907.79        891.27        25.68 o                         
   1   1   9         20.73         12.06        12.25 o                         
   2   1   9         27.49         36.22        18.59 o                         
   3   1   9         15.02          8.09        25.16 o                         
   4   1   9        219.68        183.86        25.36 o                         
   5   1   9         13.59          7.74        21.45 o                         
   6   1   9         40.67         63.43        30.35 o                         
  -7   2   9         15.99         14.57        24.63 o                         
  -6   2   9         79.14         65.18        19.77 o                         
  -5   2   9          0.40          0.60        13.40 o                         
  -4   2   9        136.84        139.27        16.82 o                         
  -3   2   9        135.53        139.74        18.75 o                         
  -2   2   9        228.74        212.92        19.84 o                         
  -1   2   9        416.62        482.68        44.64 o                         
   0   2   9        115.16        123.36        12.37 o                         
   1   2   9        150.25        145.20        15.67 o                         
   2   2   9         13.90         12.75        15.87 o                         
   3   2   9        508.80        473.31        52.91 o                         
   4   2   9         49.44         51.44        17.82 o                         
   5   2   9         62.03         60.88        29.96 o                         
   6   2   9          2.31         -3.88        22.74 o                         
  -7   3   9         31.26         45.60        25.72 o                         
  -6   3   9         24.30         30.39        18.76 o                         
  -5   3   9         81.52         78.29        21.72 o                         
  -4   3   9         19.31          8.18        10.76 o                         
  -3   3   9         41.18         47.65        14.15 o                         
  -2   3   9        119.37        134.37        30.96 o                         
  -1   3   9         63.93         20.64        26.50 o                         
   0   3   9        184.79        184.17        14.91 o                         
   1   3   9        166.32        157.89        14.81 o                         
   2   3   9         10.20          1.15        16.80 o                         
   3   3   9         22.25         32.20        24.21 o                         
   4   3   9        164.31        146.37        27.09 o                         
   5   3   9          5.35        -18.77        21.64 o                         
   6   3   9          0.68         -6.93        21.74 o                         
  -7   4   9          8.28         -2.22        24.01 o                         
  -6   4   9         52.09         44.16        17.36 o                         
  -5   4   9        239.77        199.74        26.24 o                         
  -4   4   9         49.02         44.27        10.54 o                         
  -3   4   9         77.12         68.06        13.90 o                         
  -2   4   9         15.92         15.68        27.55 o                         
  -1   4   9         24.01          4.20        20.34 o                         
   0   4   9        225.77        234.30        16.49 o                         
   1   4   9         12.99         14.18         9.61 o                         
   2   4   9         13.86          8.15        16.12 o                         
   3   4   9         38.54         14.76        25.32 o                         
   4   4   9          7.68          9.37        18.74 o                         
   5   4   9          0.06          4.62        20.18 o                         
  -7   5   9         11.20         33.94        24.78 o                         
  -6   5   9         33.99         31.24        17.03 o                         
  -5   5   9          4.56          3.47        24.09 o                         
  -4   5   9        812.67        783.92        34.28 o                         
  -3   5   9          9.45          1.70         9.04 o                         
  -2   5   9        210.85        194.44        31.81 o                         
  -1   5   9        401.96        381.47        37.59 o                         
   0   5   9        412.94        415.14        18.59 o                         
   1   5   9        107.12        100.71        18.04 o                         
   2   5   9         53.43         55.90        18.01 o                         
   3   5   9          5.41          6.54        22.90 o                         
   4   5   9          8.99         11.16        18.50 o                         
   5   5   9          6.41         16.06        17.22 o                         
  -7   6   9          5.09         12.59        22.69 o                         
  -6   6   9         18.55         12.46        14.33 o                         
  -5   6   9        329.44        310.77        27.99 o                         
  -4   6   9         69.14         62.34        16.03 o                         
  -3   6   9        146.59        131.51        32.67 o                         
  -2   6   9         40.04         52.80        26.31 o                         
  -1   6   9        132.76        132.17        28.27 o                         
   0   6   9        436.87        468.72        17.24 o                         
   1   6   9         12.60         -0.10        13.21 o                         
   2   6   9         43.69         38.69        15.61 o                         
   3   6   9         60.07         68.71        27.63 o                         
   4   6   9         14.18          9.34        15.49 o                         
   5   6   9         16.10         24.33        25.18 o                         
  -6   7   9         25.93         20.43        21.01 o                         
  -5   7   9         55.29         46.50        17.55 o                         
  -4   7   9        108.42        115.59        16.41 o                         
  -3   7   9        145.45        163.47        32.70 o                         
  -2   7   9         27.35         48.51        23.75 o                         
  -1   7   9        139.76        135.58        28.27 o                         
   0   7   9         30.36         29.94         6.70 o                         
   1   7   9         59.17         51.62        14.77 o                         
   2   7   9        188.71        172.68        19.25 o                         
   4   7   9          5.60          0.54        14.73 o                         
   5   7   9          3.29          5.84        37.23 o                         
  -6   8   9         10.56          7.51        18.13 o                         
  -5   8   9         17.55         12.64        11.98 o                         
  -4   8   9        100.11        100.23        13.92 o                         
  -3   8   9         14.46         -1.71        20.86 o                         
  -2   8   9         38.80         24.74        22.88 o                         
   0   8   9        106.71        111.04        24.12 o                         
   1   8   9         86.55         85.08        21.68 o                         
   2   8   9         77.82        103.31        17.12 o                         
   3   8   9        192.12        170.49        27.90 o                         
   5   8   9          7.13          0.78        45.67 o                         
  -6   9   9         55.05         43.34        18.10 o                         
  -5   9   9          9.64         -2.91        13.28 o                         
  -4   9   9         10.87         21.24        24.03 o                         
  -3   9   9         57.35         59.70        25.66 o                         
  -2   9   9         85.67        112.18        25.59 o                         
   0   9   9         92.43        116.16        23.33 o                         
   1   9   9          1.51          3.04        17.48 o                         
   2   9   9         74.36         78.39        15.79 o                         
   3   9   9         27.52         34.16        19.84 o                         
  -5  10   9         59.30         56.10        18.29 o                         
  -4  10   9          6.38         22.83        25.05 o                         
  -3  10   9         27.66         34.62        21.62 o                         
  -2  10   9         15.26         13.27        18.45 o                         
   0  10   9          3.64          7.49        17.32 o                         
   1  10   9         64.33         81.89        17.25 o                         
   3  10   9        289.45        292.57        30.88 o                         
   4  10   9          1.11          3.33        19.56 o                         
  -5  11   9         14.18         21.44        12.18 o                         
  -4  11   9          9.11         26.92        25.49 o                         
  -3  11   9          7.16          3.13        18.02 o                         
   0  11   9          9.44          3.34        16.36 o                         
   3  11   9          0.09          1.78        16.05 o                         
  -4  12   9          4.04          3.71        19.90 o                         
  -3  12   9         16.27          6.09        16.01 o                         
   0  12   9         23.33         23.17        13.83 o                         
  -2 -13  10          7.79         -1.91        14.87 o                         
  -1 -13  10          2.95          5.26         9.28 o                         
   0 -13  10          6.43         -0.57         9.20 o                         
   1 -13  10         12.52         13.73        10.77 o                         
  -4 -12  10          9.73         14.48         9.47 o                         
  -3 -12  10         68.98         70.27        14.65 o                         
  -2 -12  10          5.39          7.41        12.88 o                         
  -1 -12  10          0.81          8.63        10.65 o                         
   0 -12  10          6.97          0.04         8.33 o                         
   1 -12  10          0.10         -3.33        11.70 o                         
   2 -12  10          1.32         -4.55        12.86 o                         
  -4 -11  10          5.70          8.57        10.97 o                         
  -3 -11  10          9.76          8.78        13.48 o                         
  -2 -11  10         48.42         49.17        11.54 o                         
  -1 -11  10         11.39         11.61        10.91 o                         
   0 -11  10         26.15         26.14         9.39 o                         
   1 -11  10         48.05         44.03        12.93 o                         
   2 -11  10         41.69         40.85        14.36 o                         
   3 -11  10         53.50         59.87        14.38 o                         
  -5 -10  10          6.84          5.54        16.21 o                         
  -4 -10  10          7.53          5.59        11.04 o                         
  -3 -10  10         83.65         86.89        17.73 o                         
  -2 -10  10          7.72         -0.48        13.15 o                         
  -1 -10  10         12.14          0.30        12.19 o                         
   0 -10  10         34.17         43.91        11.83 o                         
   1 -10  10          9.33          5.40        10.08 o                         
   2 -10  10         52.84         57.53        14.54 o                         
   3 -10  10          3.14          1.06        12.55 o                         
  -5  -9  10         41.38         56.69        22.64 o                         
  -4  -9  10         25.09         24.72        13.57 o                         
  -3  -9  10         33.11         39.13        15.89 o                         
  -2  -9  10         21.79         19.81        14.23 o                         
  -1  -9  10          2.33          2.17        14.97 o                         
   0  -9  10        111.89        110.33        12.51 o                         
   1  -9  10          4.81          5.00        11.88 o                         
   2  -9  10         61.04         66.93        14.77 o                         
   3  -9  10         45.03         53.60        13.64 o                         
   4  -9  10          2.88          9.64         9.86 o                         
  -6  -8  10         23.16         42.46        24.31 o                         
  -5  -8  10          5.55          5.40        21.13 o                         
  -4  -8  10         15.68         20.63        18.84 o                         
  -3  -8  10        100.96         96.53        15.80 o                         
  -2  -8  10         36.08         31.32        16.40 o                         
  -1  -8  10         67.10         58.48        17.85 o                         
   0  -8  10        172.02        161.30        14.18 o                         
   1  -8  10         84.18         77.79        16.60 o                         
   2  -8  10         93.51         83.26        16.58 o                         
   3  -8  10          7.60          3.70        12.34 o                         
   4  -8  10          4.55          4.39        10.28 o                         
  -6  -7  10         26.40         35.14        21.60 o                         
  -5  -7  10         33.86         17.61        20.77 o                         
  -4  -7  10         32.61         20.36        20.33 o                         
  -3  -7  10         71.98         55.09        16.39 o                         
  -2  -7  10         62.66         55.35        14.78 o                         
  -1  -7  10         34.29         40.89        17.38 o                         
   0  -7  10        164.00        167.48        14.06 o                         
   1  -7  10         34.32         23.48        14.93 o                         
   2  -7  10        110.00        115.19        18.75 o                         
   3  -7  10         73.55         65.06        19.89 o                         
   4  -7  10          3.62          0.44         9.92 o                         
   5  -7  10         20.39         40.53        38.62 o                         
  -6  -6  10         21.50          8.64        19.16 o                         
  -5  -6  10        133.84        145.45        26.31 o                         
  -4  -6  10         48.29         31.15        21.06 o                         
  -3  -6  10        382.45        400.77        37.56 o                         
  -2  -6  10         48.00         48.55        15.31 o                         
  -1  -6  10       1313.57       1260.23        19.85 o                         
   0  -6  10         45.53         49.49        15.39 o                         
   1  -6  10        127.48        137.54        20.70 o                         
   2  -6  10          1.37          1.32        14.14 o                         
   3  -6  10          2.09         10.08        19.27 o                         
   4  -6  10          3.94          8.65        10.10 o                         
   5  -6  10         10.37         10.00        35.97 o                         
  -7  -5  10         31.78         24.80        26.02 o                         
  -6  -5  10         76.40         69.10        21.69 o                         
  -5  -5  10        217.98        216.35        29.49 o                         
  -4  -5  10         34.80         38.32        26.08 o                         
  -3  -5  10         72.38         64.22        23.39 o                         
  -2  -5  10       1008.73       1028.25        40.28 o                         
  -1  -5  10        199.87        185.70        23.57 o                         
   0  -5  10         43.12         60.68        14.78 o                         
   1  -5  10          0.23        -14.20        16.62 o                         
   2  -5  10         81.95         77.31        18.08 o                         
   3  -5  10         11.12         -5.48        18.06 o                         
   4  -5  10         28.13         15.96        18.70 o                         
   5  -5  10          3.43          6.32        30.79 o                         
  -7  -4  10         31.26         30.13        22.22 o                         
  -6  -4  10         50.14         41.64        19.51 o                         
  -5  -4  10         61.89         73.22        20.57 o                         
  -4  -4  10         76.48         62.11        23.53 o                         
  -3  -4  10        101.37         98.14        23.80 o                         
  -2  -4  10          8.36         -3.58        13.14 o                         
  -1  -4  10       1931.50       2008.67        52.85 o                         
   0  -4  10        182.99        197.68        18.92 o                         
   1  -4  10        131.56        133.04        21.47 o                         
   2  -4  10        116.84         89.36        16.71 o                         
   3  -4  10         74.97        110.88        20.80 o                         
   4  -4  10         64.33         61.65        20.33 o                         
   5  -4  10          8.71         -3.01        30.68 o                         
  -7  -3  10         18.38         15.96        20.42 o                         
  -6  -3  10         38.42         38.03        18.43 o                         
  -5  -3  10        220.71        223.64        24.65 o                         
  -4  -3  10          7.56         14.52        20.96 o                         
  -3  -3  10         28.57         28.06        18.57 o                         
  -2  -3  10          8.46         -1.34        17.25 o                         
  -1  -3  10          4.99         18.96        15.48 o                         
   0  -3  10         37.64         26.28        13.62 o                         
   1  -3  10        166.13        188.96        21.33 o                         
   2  -3  10         22.86         35.64        16.46 o                         
   3  -3  10        206.17        182.82        22.44 o                         
   4  -3  10          6.14          4.07        18.99 o                         
   5  -3  10         45.79         48.88        32.46 o                         
  -7  -2  10         24.45         32.82        19.10 o                         
  -6  -2  10          2.54          0.10        16.03 o                         
  -5  -2  10         55.18         30.80        17.84 o                         
  -4  -2  10         56.11         55.93        23.28 o                         
  -3  -2  10        221.06        247.27        42.15 o                         
  -2  -2  10         65.16         59.41        22.97 o                         
  -1  -2  10         51.02         67.51        16.07 o                         
   0  -2  10        107.70        108.77        16.21 o                         
   1  -2  10         79.39         95.42        18.79 o                         
   2  -2  10          4.38          0.54        14.35 o                         
   3  -2  10         39.67         37.52        17.04 o                         
   4  -2  10         17.84         10.35        20.80 o                         
   5  -2  10         14.53         14.22        28.76 o                         
  -7  -1  10          0.43         -2.68        16.79 o                         
  -6  -1  10         59.15         78.75        19.78 o                         
  -5  -1  10         35.83         25.62        18.08 o                         
  -4  -1  10         15.46         24.38        19.14 o                         
  -3  -1  10         61.82         72.08        21.63 o                         
  -2  -1  10         82.23         87.21        20.94 o                         
  -1  -1  10         11.94          6.08        13.18 o                         
   0  -1  10         36.72         47.95        13.77 o                         
   1  -1  10          8.92         20.36        13.70 o                         
   2  -1  10         11.50         12.48        14.19 o                         
   3  -1  10          4.20         -3.51        18.37 o                         
   4  -1  10         56.43         63.56        21.48 o                         
   5  -1  10         17.84         -1.92        27.27 o                         
  -7   0  10          1.39          0.12        19.59 o                         
  -6   0  10          3.80         -0.31        16.21 o                         
  -5   0  10        189.46        171.69        22.07 o                         
  -4   0  10         14.54          6.72        16.44 o                         
  -3   0  10        119.34        115.38        19.91 o                         
  -2   0  10        169.13        173.36        22.50 o                         
  -1   0  10         12.22         11.59        12.53 o                         
   0   0  10        150.91        165.03        16.44 o                         
   1   0  10        360.56        368.92        29.09 o                         
   2   0  10        390.35        432.51        27.69 o                         
   3   0  10        147.97        161.68        27.69 o                         
   4   0  10         93.69        101.49        22.86 o                         
   5   0  10         47.33         53.32        27.41 o                         
  -7   1  10          0.43         -5.64        18.73 o                         
  -6   1  10         59.20         55.69        17.71 o                         
  -5   1  10         35.91         38.23        17.18 o                         
  -4   1  10         15.43         18.99        13.31 o                         
  -3   1  10         62.02         62.29        18.38 o                         
  -2   1  10         82.15         69.99        31.22 o                         
  -1   1  10         11.94          1.70        19.47 o                         
   0   1  10         36.79         26.50        11.36 o                         
   1   1  10          8.88         10.82        13.24 o                         
   2   1  10         11.49          8.71        13.48 o                         
   3   1  10          4.19        -10.23        24.51 o                         
   4   1  10         56.46         63.26        19.89 o                         
   5   1  10         17.88         30.66        25.21 o                         
  -7   2  10         24.49         16.21        20.16 o                         
  -6   2  10          2.55         14.17        20.84 o                         
  -5   2  10         55.15         53.30        15.75 o                         
  -4   2  10         56.08         47.10        14.07 o                         
  -3   2  10        220.96        240.67        22.86 o                         
  -2   2  10         65.10         60.27        34.52 o                         
  -1   2  10         51.19         40.82        31.18 o                         
   0   2  10        107.59        111.64        13.83 o                         
   1   2  10         79.38         86.30        15.10 o                         
   2   2  10          4.38         -2.85        13.93 o                         
   3   2  10         39.68         30.12        31.98 o                         
   4   2  10         17.81         20.19        17.09 o                         
   5   2  10         14.54         16.02        23.96 o                         
  -7   3  10         18.38          4.36        19.49 o                         
  -6   3  10         38.41         17.38        21.32 o                         
  -5   3  10        220.80        215.24        26.22 o                         
  -4   3  10          7.57          7.88        11.99 o                         
  -3   3  10         28.54         28.45        14.37 o                         
  -2   3  10          8.45         -0.92        24.71 o                         
  -1   3  10          4.99        -19.22        27.06 o                         
   0   3  10         37.77         31.80        10.92 o                         
   1   3  10        165.96        175.95        22.30 o                         
   2   3  10         22.81         18.53        12.17 o                         
   3   3  10        206.25        180.44        39.23 o                         
   4   3  10          6.18          7.15        16.72 o                         
   5   3  10         45.82         55.45        24.75 o                         
  -7   4  10         31.29         35.41        19.89 o                         
  -6   4  10         50.11         53.79        17.70 o                         
  -5   4  10         61.94         51.07        19.24 o                         
  -4   4  10         76.41         70.58        11.99 o                         
  -3   4  10        101.37         87.73        14.72 o                         
  -2   4  10          8.29         12.75        23.49 o                         
  -1   4  10       1930.90       1925.74        82.13 o                         
   0   4  10        182.90        188.33        17.14 o                         
   1   4  10        131.70        137.86        14.26 o                         
   2   4  10        116.74        106.38        20.92 o                         
   3   4  10         74.95         63.61        30.64 o                         
   4   4  10         64.35         33.09        21.97 o                         
   5   4  10          8.71         15.27        20.67 o                         
  -7   5  10         31.75          6.04        21.82 o                         
  -6   5  10         76.40         66.92        18.71 o                         
  -5   5  10        217.84        185.87        24.40 o                         
  -4   5  10         34.79         33.14        15.22 o                         
  -3   5  10         72.29         64.53        11.85 o                         
  -2   5  10       1008.64       1039.23        65.26 o                         
  -1   5  10        199.85        218.65        36.24 o                         
   0   5  10         43.10         38.51        11.16 o                         
   1   5  10          0.24         -1.61         8.76 o                         
   2   5  10         81.86         65.71        26.33 o                         
   3   5  10         11.08          6.38        23.52 o                         
   4   5  10         28.17          2.77        18.98 o                         
   5   5  10          3.42         18.98        20.56 o                         
  -6   6  10         21.54         15.39        16.55 o                         
  -5   6  10        133.86        113.62        19.46 o                         
  -4   6  10         48.35         39.27        14.11 o                         
  -3   6  10        382.24        346.58        44.03 o                         
  -2   6  10         47.88         41.09        26.98 o                         
  -1   6  10       1313.61       1251.38        64.88 o                         
   0   6  10         45.51         41.18        10.03 o                         
   1   6  10        127.54        130.66        19.46 o                         
   2   6  10          1.36         -6.43        14.01 o                         
   3   6  10          2.06         -3.46        15.57 o                         
   4   6  10          3.95          7.25        18.88 o                         
   5   6  10         10.40          9.51        15.14 o                         
  -6   7  10         26.40         33.32        16.03 o                         
  -5   7  10         33.89         24.34        14.49 o                         
  -4   7  10         32.57         34.88        11.96 o                         
  -3   7  10         71.92         77.15        28.58 o                         
  -2   7  10         62.73         31.73        23.66 o                         
  -1   7  10         34.25         28.77        24.61 o                         
   0   7  10        163.79        161.37        18.84 o                         
   1   7  10         34.31         14.80        14.10 o                         
   2   7  10        109.96        109.39        19.52 o                         
   3   7  10         73.58         66.33        19.34 o                         
   4   7  10          3.61          6.45        15.84 o                         
   5   7  10         20.41         34.40        51.13 o                         
  -6   8  10         23.09         32.37        18.92 o                         
  -5   8  10          5.55         11.43        13.79 o                         
  -4   8  10         15.67         39.55        29.10 o                         
  -3   8  10        100.95         69.26        25.62 o                         
  -2   8  10         36.12         38.42        23.78 o                         
   0   8  10        172.13        163.54        28.45 o                         
   1   8  10         84.13         92.04        24.44 o                         
   2   8  10         93.52         87.72        17.28 o                         
   3   8  10          7.61         -5.42        19.29 o                         
   4   8  10          4.55          4.73        13.08 o                         
  -5   9  10         41.38         37.19        13.41 o                         
  -4   9  10         25.10         46.35        28.74 o                         
  -3   9  10         33.12         38.37        23.42 o                         
  -2   9  10         21.76          5.77        21.55 o                         
   0   9  10        111.67         89.77        23.67 o                         
   1   9  10          4.81         11.89        18.82 o                         
   2   9  10         60.93         67.86        15.05 o                         
   3   9  10         45.12         34.15        22.80 o                         
   4   9  10          2.87         -8.21        23.59 o                         
  -5  10  10          6.85         -0.54        11.24 o                         
  -4  10  10          7.49          5.14        25.40 o                         
  -3  10  10         83.68         86.07        24.74 o                         
  -2  10  10          7.66          9.57        18.65 o                         
   0  10  10         34.20         49.77        21.50 o                         
   1  10  10          9.32          9.75        17.24 o                         
   3  10  10          3.14          1.71        19.40 o                         
  -4  11  10          5.71         16.06        24.96 o                         
  -3  11  10          9.76         14.19        21.19 o                         
   0  11  10         26.13         29.85        18.10 o                         
   1  11  10         47.96         56.44        15.54 o                         
   3  11  10         53.50         56.40        19.15 o                         
  -4  12  10          9.77         -0.35        20.76 o                         
  -3  12  10         68.97         74.46        21.43 o                         
   0  12  10          6.98         12.35        14.46 o                         
   0  13  10          6.43          4.10        10.19 o                         
  -2 -13  11         59.22         43.39        17.59 o                         
  -1 -13  11          0.40         -4.94         9.87 o                         
   0 -13  11          0.67          1.62        13.77 o                         
  -3 -12  11          6.87          6.02        13.63 o                         
  -2 -12  11         39.70         49.14        10.93 o                         
  -1 -12  11          0.95         -3.98        11.67 o                         
   0 -12  11          8.92          7.47         8.92 o                         
   1 -12  11         26.00         28.51        13.34 o                         
  -4 -11  11         20.02         26.42        13.31 o                         
  -3 -11  11          9.45         11.16        16.33 o                         
  -2 -11  11          6.61          9.67        11.46 o                         
  -1 -11  11          2.64          3.64        12.28 o                         
   0 -11  11          5.80          5.41         8.65 o                         
   1 -11  11          2.92          6.72        11.52 o                         
   2 -11  11         10.32         20.53        15.36 o                         
  -5 -10  11          4.64         10.93        15.83 o                         
  -4 -10  11         18.27         24.10        16.46 o                         
  -3 -10  11          6.34         13.86        15.16 o                         
  -2 -10  11          5.95         10.55        15.02 o                         
  -1 -10  11         16.54         17.55        12.73 o                         
   0 -10  11         35.21         48.63        12.05 o                         
   1 -10  11          0.18          5.16        11.62 o                         
   2 -10  11         17.16         24.59        13.56 o                         
   3 -10  11          0.01         -5.93        12.36 o                         
  -5  -9  11          6.17          6.12        23.30 o                         
  -4  -9  11          1.04         -5.99        13.94 o                         
  -3  -9  11          4.95         12.75        14.21 o                         
  -2  -9  11          1.34          9.49        14.65 o                         
  -1  -9  11         20.09         24.77        16.39 o                         
   0  -9  11         21.59         22.83        10.65 o                         
   1  -9  11         17.25         22.41        11.90 o                         
   2  -9  11         18.98         19.43        13.46 o                         
   3  -9  11          5.67         -7.34        12.12 o                         
  -6  -8  11         13.57          6.34        23.93 o                         
  -5  -8  11          3.91         -6.59        21.55 o                         
  -4  -8  11         11.29          5.79        19.33 o                         
  -3  -8  11         24.26         16.18        13.51 o                         
  -2  -8  11          2.08          3.21        13.89 o                         
  -1  -8  11         50.42         31.21        18.63 o                         
   0  -8  11        241.19        249.82        16.73 o                         
   1  -8  11         14.92         15.17        11.06 o                         
   2  -8  11         12.34         18.80        15.07 o                         
   3  -8  11         10.74         18.90        14.42 o                         
   4  -8  11          4.67          4.80        11.14 o                         
  -6  -7  11         20.94         48.30        24.27 o                         
  -5  -7  11         14.26         15.81        20.44 o                         
  -4  -7  11          4.35          1.92        19.56 o                         
  -3  -7  11         45.12         28.00        17.56 o                         
  -2  -7  11         96.25         85.97        17.30 o                         
  -1  -7  11        335.15        350.00        28.01 o                         
   0  -7  11        161.96        153.12        19.74 o                         
   1  -7  11        155.34        130.92        20.74 o                         
   2  -7  11        175.41        160.85        20.32 o                         
   3  -7  11         29.05         29.72        17.50 o                         
   4  -7  11          2.63         -1.27        10.87 o                         
  -6  -6  11          4.56         -3.78        18.84 o                         
  -5  -6  11         19.93         22.93        20.47 o                         
  -4  -6  11          4.77          5.13        22.26 o                         
  -3  -6  11         72.77         68.12        20.23 o                         
  -2  -6  11       1138.67       1160.52        39.43 o                         
  -1  -6  11         52.73         51.29        17.38 o                         
   0  -6  11        922.81        919.30        35.77 o                         
   1  -6  11        347.16        377.73        30.31 o                         
   2  -6  11        112.86        109.17        17.77 o                         
   3  -6  11        136.32        134.10        19.42 o                         
   4  -6  11          1.89          6.78        11.22 o                         
  -6  -5  11          2.34         -9.33        20.52 o                         
  -5  -5  11          9.97          8.28        18.82 o                         
  -4  -5  11        176.32        197.18        30.64 o                         
  -3  -5  11        175.02        194.60        30.48 o                         
  -2  -5  11        529.97        529.52        27.62 o                         
  -1  -5  11       1372.93       1455.05        49.27 o                         
   0  -5  11        258.28        242.03        20.25 o                         
   1  -5  11        168.84        140.66        21.19 o                         
   2  -5  11       1020.88       1007.85        40.27 o                         
   3  -5  11         16.80         15.34        15.97 o                         
   4  -5  11          0.54         12.74        20.48 o                         
   5  -5  11          3.80         10.51        36.11 o                         
  -7  -4  11          4.25          4.04        21.92 o                         
  -6  -4  11        116.67        120.46        25.21 o                         
  -5  -4  11         24.13         19.22        20.59 o                         
  -4  -4  11        133.71        123.72        26.37 o                         
  -3  -4  11        344.97        336.94        34.49 o                         
  -2  -4  11       1516.09       1564.08        42.68 o                         
  -1  -4  11         82.70         92.44        19.01 o                         
   0  -4  11        578.96        555.50        26.72 o                         
   1  -4  11        319.30        346.59        27.63 o                         
   2  -4  11         40.24         40.90        19.81 o                         
   3  -4  11        184.62        193.75        24.54 o                         
   4  -4  11          3.90         18.32        18.92 o                         
   5  -4  11         12.26         -2.24        33.97 o                         
  -7  -3  11         49.90         33.79        21.37 o                         
  -6  -3  11         10.96          4.58        18.81 o                         
  -5  -3  11         27.49         20.61        16.09 o                         
  -4  -3  11         70.34         57.09        29.78 o                         
  -3  -3  11         43.31         32.30        21.00 o                         
  -2  -3  11        443.76        455.41        30.15 o                         
  -1  -3  11          3.58          3.87        15.02 o                         
   0  -3  11         19.09         31.39        13.69 o                         
   1  -3  11        139.46        147.83        21.24 o                         
   2  -3  11        101.32        128.43        22.12 o                         
   3  -3  11         44.01         30.02        18.54 o                         
   4  -3  11          5.27          5.65        23.30 o                         
   5  -3  11         25.37         19.46        34.62 o                         
  -7  -2  11         11.81          4.19        19.92 o                         
  -6  -2  11         43.31         34.66        20.20 o                         
  -5  -2  11          9.83          9.88        17.89 o                         
  -4  -2  11         12.83         22.60        22.88 o                         
  -3  -2  11         61.10         47.31        20.01 o                         
  -2  -2  11         92.88         86.82        22.34 o                         
  -1  -2  11         59.09         58.01        16.53 o                         
   0  -2  11        222.82        209.24        18.51 o                         
   1  -2  11        211.22        247.59        23.12 o                         
   2  -2  11         12.82          3.42        16.24 o                         
   3  -2  11         69.11         80.01        22.30 o                         
   4  -2  11         18.87         37.91        23.13 o                         
   5  -2  11         14.94        -17.73        24.82 o                         
  -7  -1  11          1.53          4.07        16.23 o                         
  -6  -1  11         66.70         75.79        21.12 o                         
  -5  -1  11         28.22         22.89        16.90 o                         
  -4  -1  11          4.41          6.14        18.67 o                         
  -3  -1  11         34.24         40.60        20.59 o                         
  -2  -1  11        113.88        124.99        21.43 o                         
  -1  -1  11        215.31        218.97        22.69 o                         
   0  -1  11         43.80         50.90        13.08 o                         
   1  -1  11        256.55        236.11        22.17 o                         
   2  -1  11          1.37         -6.92        13.93 o                         
   3  -1  11         17.00          2.26        20.41 o                         
   4  -1  11          1.68         22.51        22.01 o                         
   5  -1  11         43.53         73.57        32.49 o                         
  -7   0  11          7.85          2.74        16.31 o                         
  -6   0  11         14.35         13.14        16.36 o                         
  -5   0  11         13.04         12.54        15.45 o                         
  -4   0  11         10.40         12.35        19.36 o                         
  -3   0  11          1.49         -4.02        16.10 o                         
  -2   0  11         49.42         25.82        28.69 o                         
  -1   0  11        161.62        139.97        18.34 o                         
   0   0  11          0.05         -7.69        12.06 o                         
   1   0  11          4.12         -3.42        16.28 o                         
   2   0  11          0.81          1.92        14.62 o                         
   3   0  11          5.37          9.64        21.51 o                         
   4   0  11          2.19         10.39        19.26 o                         
   5   0  11         85.93         74.54        30.35 o                         
  -7   1  11          1.52          2.03        22.08 o                         
  -6   1  11         66.70         59.69        18.08 o                         
  -5   1  11         28.23         30.90        15.82 o                         
  -4   1  11          4.42          4.77        16.54 o                         
  -3   1  11         34.32         55.39        19.11 o                         
  -2   1  11        113.97         91.33        37.62 o                         
  -1   1  11        215.41        243.49        23.62 o                         
   0   1  11         43.68         39.98        12.65 o                         
   1   1  11        256.31        262.57        25.39 o                         
   2   1  11          1.37          6.54        13.96 o                         
   3   1  11         17.00         18.03        20.59 o                         
   4   1  11          1.68          3.52        17.85 o                         
   5   1  11         43.55         62.45        29.48 o                         
  -7   2  11         11.83          0.14        21.07 o                         
  -6   2  11         43.38         51.09        17.26 o                         
  -5   2  11          9.86         10.59        13.66 o                         
  -4   2  11         12.87         15.71        16.52 o                         
  -3   2  11         61.24         61.41        18.40 o                         
  -2   2  11         92.95         77.64        30.77 o                         
  -1   2  11         59.11         83.43        22.59 o                         
   0   2  11        222.79        225.37        18.96 o                         
   1   2  11        211.36        212.76        19.78 o                         
   2   2  11         12.80          3.35        13.58 o                         
   3   2  11         69.27         58.14        34.90 o                         
   4   2  11         18.83          8.50        19.14 o                         
   5   2  11         14.94         18.97        25.31 o                         
  -7   3  11         49.89         47.98        21.36 o                         
  -6   3  11         10.94         16.35        19.89 o                         
  -5   3  11         27.49         21.43        13.65 o                         
  -4   3  11         70.30         73.01        19.46 o                         
  -3   3  11         43.26         33.73        15.20 o                         
  -2   3  11        443.82        442.26        51.80 o                         
  -1   3  11          3.58          8.74        18.58 o                         
   0   3  11         19.12         15.71        12.14 o                         
   1   3  11        139.38        146.67        16.25 o                         
   2   3  11        101.35         96.29        16.15 o                         
   3   3  11         43.96         16.12        28.69 o                         
   4   3  11          5.26         -2.28        17.47 o                         
   5   3  11         25.34         40.34        25.20 o                         
  -7   4  11          4.25         -1.90        17.18 o                         
  -6   4  11        116.66        101.41        23.18 o                         
  -5   4  11         24.15         25.32        12.26 o                         
  -4   4  11        133.68        128.83        14.18 o                         
  -3   4  11        344.92        311.50        21.79 o                         
  -2   4  11       1516.24       1499.10        80.26 o                         
  -1   4  11         82.60         69.16        31.35 o                         
   0   4  11        578.93        544.43        26.60 o                         
   1   4  11        319.53        297.09        18.69 o                         
   2   4  11         40.28         37.93        18.94 o                         
   3   4  11        184.76        158.17        25.18 o                         
   4   4  11          3.88          8.01        17.76 o                         
   5   4  11         12.30         35.62        23.12 o                         
  -6   5  11          2.34        -10.72        16.89 o                         
  -5   5  11          9.95         12.10        16.09 o                         
  -4   5  11        176.26        168.38        12.80 o                         
  -3   5  11        175.14        201.19        40.61 o                         
  -2   5  11        529.82        552.65        53.10 o                         
  -1   5  11       1373.44       1420.44        74.39 o                         
   0   5  11        258.14        248.94        18.99 o                         
   1   5  11        169.04        174.00        14.71 o                         
   2   5  11       1020.86        974.12        61.94 o                         
   3   5  11         16.78          9.48        18.04 o                         
   5   5  11          3.80          5.34        20.28 o                         
  -6   6  11          4.56         10.61        19.08 o                         
  -5   6  11         19.92         21.61        16.27 o                         
  -4   6  11          4.74          4.76        12.60 o                         
  -3   6  11         72.82         92.22        32.95 o                         
  -1   6  11         52.79         63.53        27.19 o                         
   0   6  11        922.77        904.85        34.79 o                         
   1   6  11        347.20        313.49        26.01 o                         
   2   6  11        112.74         95.56        19.32 o                         
   3   6  11        136.48        127.60        23.20 o                         
  -6   7  11         20.95         25.37        15.55 o                         
  -5   7  11         14.26         12.57        16.77 o                         
  -4   7  11          4.38         -3.44        26.04 o                         
  -3   7  11         45.13         22.64        26.49 o                         
  -2   7  11         96.35         86.31        27.88 o                         
  -1   7  11        335.25        351.71        39.03 o                         
   0   7  11        161.81        150.97        12.56 o                         
   1   7  11        155.28        153.52        21.75 o                         
   2   7  11        175.29        149.25        21.63 o                         
   3   7  11         29.04         27.65        16.87 o                         
  -6   8  11         13.58         19.15        12.90 o                         
  -5   8  11          3.91          4.73        12.19 o                         
  -4   8  11         11.33         18.16        27.65 o                         
  -3   8  11         24.27         10.53        24.87 o                         
  -2   8  11          2.08          2.73        21.94 o                         
   0   8  11        241.14        228.96        32.80 o                         
   1   8  11         14.94          4.13        20.63 o                         
   2   8  11         12.29         18.01        15.03 o                         
   3   8  11         10.73          8.24        15.68 o                         
   4   8  11          4.67          4.98        22.36 o                         
  -5   9  11          6.15          4.86         8.32 o                         
  -4   9  11          1.05         -4.71        26.10 o                         
  -3   9  11          4.95         18.02        23.27 o                         
  -2   9  11          1.33         12.48        22.59 o                         
   0   9  11         21.63         24.60        21.88 o                         
   1   9  11         17.21          8.58        20.17 o                         
   2   9  11         19.01         10.05        14.11 o                         
   3   9  11          5.67         31.69        22.44 o                         
  -5  10  11          4.63          1.06        30.45 o                         
  -4  10  11         18.27          7.43        25.69 o                         
  -3  10  11          6.36         16.36        21.61 o                         
  -2  10  11          5.98         17.70        19.88 o                         
   0  10  11         35.10         57.57        20.85 o                         
   1  10  11          0.19          8.22        17.82 o                         
   2  10  11         17.16         18.86        18.77 o                         
   3  10  11          0.01        -19.60        19.60 o                         
  -4  11  11         20.01         39.12        27.37 o                         
  -3  11  11          9.44          5.56        22.46 o                         
   0  11  11          5.79         10.88        18.44 o                         
   1  11  11          2.92          6.52        15.82 o                         
  -3  12  11          6.86          4.44        17.85 o                         
  -1  12  11          0.95          8.21        21.99 o                         
   0  12  11          8.97         14.41        16.47 o                         
  -1  13  11          0.40         -2.46        17.25 o                         
   0  13  11          0.67          2.60        11.11 o                         
  -2 -12  12         13.86          8.53        12.22 o                         
  -1 -12  12         18.96         13.25        12.85 o                         
   0 -12  12          8.71          7.04         7.80 o                         
   1 -12  12         26.76         18.19        12.64 o                         
  -4 -11  12         12.46          9.94        17.95 o                         
  -3 -11  12         11.68          3.43        17.76 o                         
  -2 -11  12         11.73          8.91        13.85 o                         
  -1 -11  12          7.34         18.10        14.80 o                         
   0 -11  12          0.49         -1.71         9.17 o                         
   1 -11  12          2.02          7.91        11.46 o                         
   2 -11  12         30.39         26.89        16.51 o                         
  -4 -10  12          2.72         -2.15        16.83 o                         
  -3 -10  12          0.82          1.09        15.41 o                         
  -2 -10  12          0.55         15.52        17.51 o                         
  -1 -10  12          1.00         -5.94        12.41 o                         
   0 -10  12          6.12          5.70        10.52 o                         
   1 -10  12          2.34          1.02        11.97 o                         
   2 -10  12         37.60         37.13        16.15 o                         
  -5  -9  12          4.60         -6.80        22.61 o                         
  -4  -9  12          2.89          6.44        14.66 o                         
  -3  -9  12          4.63          1.64        16.20 o                         
  -2  -9  12          6.97          3.35        16.27 o                         
  -1  -9  12         44.49         58.49        20.49 o                         
   0  -9  12         20.40         16.28        10.89 o                         
   1  -9  12         17.10         16.71        12.28 o                         
   2  -9  12         21.60         29.83        18.88 o                         
   3  -9  12         43.40         56.21        15.01 o                         
  -5  -8  12         20.16         28.97        25.54 o                         
  -4  -8  12          4.58          0.59        16.41 o                         
  -3  -8  12          7.40         17.17        13.51 o                         
  -2  -8  12          3.79         10.07        18.03 o                         
  -1  -8  12         41.91         34.85        17.71 o                         
   0  -8  12          7.35          0.78        10.90 o                         
   1  -8  12         39.45         33.22        16.84 o                         
   2  -8  12         12.04         16.46        15.87 o                         
   3  -8  12          4.23         11.80        17.68 o                         
  -6  -7  12         12.23         32.91        25.83 o                         
  -5  -7  12         24.02         25.45        23.38 o                         
  -4  -7  12         27.26         15.88        23.91 o                         
  -3  -7  12         70.37         49.77        16.73 o                         
  -2  -7  12         27.19         26.71        18.95 o                         
  -1  -7  12        107.72        106.01        21.48 o                         
   0  -7  12        215.22        220.76        22.79 o                         
   1  -7  12         57.19         53.01        16.87 o                         
   2  -7  12         49.30         55.86        17.41 o                         
   3  -7  12         12.21         -0.87        16.16 o                         
   4  -7  12         11.71         27.26        12.74 o                         
  -6  -6  12         12.32         15.53        23.71 o                         
  -5  -6  12         11.23         12.24        22.48 o                         
  -4  -6  12         36.79         14.65        23.24 o                         
  -3  -6  12          5.30         12.71        16.17 o                         
  -2  -6  12         89.94         73.70        19.00 o                         
  -1  -6  12        571.55        604.15        35.33 o                         
   0  -6  12         87.75         74.13        17.37 o                         
   1  -6  12        402.70        403.37        32.06 o                         
   2  -6  12        189.13        186.05        20.37 o                         
   3  -6  12         19.88          7.20        16.37 o                         
   4  -6  12          3.63          3.68        23.35 o                         
  -6  -5  12         25.44         13.82        22.16 o                         
  -5  -5  12         38.75         34.32        21.67 o                         
  -4  -5  12          5.31         16.07        21.48 o                         
  -3  -5  12        688.99        678.61        39.20 o                         
  -2  -5  12          9.16          4.68        14.17 o                         
  -1  -5  12        383.51        396.66        30.64 o                         
   0  -5  12        916.08        924.47        36.38 o                         
   1  -5  12        652.60        648.25        37.40 o                         
   2  -5  12        168.03        175.81        22.75 o                         
   3  -5  12         66.26         57.82        18.65 o                         
   4  -5  12          2.66         -4.37        20.46 o                         
  -6  -4  12         41.15         48.92        21.25 o                         
  -5  -4  12         46.89         42.27        18.35 o                         
  -4  -4  12         70.51         53.38        22.37 o                         
  -3  -4  12          1.36         -8.22        22.38 o                         
  -2  -4  12        131.30        157.18        22.32 o                         
  -1  -4  12        316.19        321.35        27.04 o                         
   0  -4  12         68.36         61.79        15.61 o                         
   1  -4  12        180.13        181.54        24.52 o                         
   2  -4  12        129.86        156.93        28.17 o                         
   3  -4  12          8.63          4.28        14.90 o                         
   4  -4  12          5.19         -9.09        20.65 o                         
  -7  -3  12          3.86          1.92        19.90 o                         
  -6  -3  12        109.48        109.85        24.46 o                         
  -5  -3  12         23.78         18.43        17.14 o                         
  -4  -3  12         99.22         99.87        26.09 o                         
  -3  -3  12        186.75        178.30        28.35 o                         
  -2  -3  12        109.99        108.29        19.32 o                         
  -1  -3  12        189.49        202.60        22.43 o                         
   0  -3  12         50.63         41.31        14.85 o                         
   1  -3  12        361.61        375.85        29.18 o                         
   2  -3  12         36.46         32.48        18.37 o                         
   3  -3  12          4.10          5.24        14.29 o                         
   4  -3  12         58.02         70.24        21.86 o                         
   5  -3  12         31.32         11.02        29.02 o                         
  -7  -2  12          7.10          9.85        19.57 o                         
  -6  -2  12          1.40          7.52        19.67 o                         
  -5  -2  12          2.24          6.84        15.99 o                         
  -4  -2  12          0.41         -8.48        19.57 o                         
  -3  -2  12         37.55         16.11        19.60 o                         
  -2  -2  12        136.61        134.95        28.31 o                         
  -1  -2  12         97.21         78.03        19.83 o                         
   0  -2  12         66.23         68.08        12.68 o                         
   1  -2  12         41.28         53.88        16.32 o                         
   2  -2  12         55.43         37.53        20.24 o                         
   3  -2  12         14.37         16.70        16.75 o                         
   4  -2  12          7.31          2.04        21.06 o                         
   5  -2  12         29.49         44.02        28.08 o                         
  -7  -1  12         96.39        122.82        23.12 o                         
  -6  -1  12         49.67         56.92        20.54 o                         
  -5  -1  12          9.71         21.76        15.19 o                         
  -4  -1  12          3.84         29.22        20.33 o                         
  -3  -1  12         17.30         11.58        15.95 o                         
  -2  -1  12         44.82         45.39        30.39 o                         
  -1  -1  12        141.72        147.47        20.02 o                         
   0  -1  12        124.14        120.35        15.88 o                         
   1  -1  12         15.71         15.67        13.61 o                         
   2  -1  12        110.33        127.57        21.15 o                         
   3  -1  12         93.31         99.75        20.15 o                         
   4  -1  12         14.00          2.25        22.75 o                         
   5  -1  12         11.22          8.08        24.52 o                         
  -7   0  12         27.48         32.85        18.94 o                         
  -6   0  12         51.53         52.01        19.63 o                         
  -5   0  12          0.84          2.55        15.09 o                         
  -4   0  12          0.66          8.82        18.07 o                         
  -3   0  12         21.65         24.94        24.79 o                         
  -2   0  12         26.36         29.37        28.96 o                         
  -1   0  12        119.94        121.13        19.17 o                         
   0   0  12          1.91          8.23        11.84 o                         
   1   0  12        117.15        110.60        17.70 o                         
   2   0  12          0.02          5.10        14.54 o                         
   3   0  12        121.81        131.25        22.04 o                         
   4   0  12         13.57         12.45        21.51 o                         
   5   0  12         17.80         13.13        28.70 o                         
  -7   1  12         96.40         93.45        26.54 o                         
  -6   1  12         49.74         72.22        19.15 o                         
  -5   1  12          9.69         11.97        14.40 o                         
  -4   1  12          3.86          2.62        16.28 o                         
  -3   1  12         17.31         19.47        16.66 o                         
  -2   1  12         44.77          8.99        32.45 o                         
  -1   1  12        141.69        140.95        22.79 o                         
   0   1  12        124.22        100.92        14.68 o                         
   1   1  12         15.71         21.47        15.01 o                         
   2   1  12        110.32        102.09        19.34 o                         
   3   1  12         93.16         88.26        19.99 o                         
   4   1  12         14.01          9.23        18.46 o                         
   5   1  12         11.29         13.95        25.97 o                         
  -7   2  12          7.09         -1.77        22.16 o                         
  -6   2  12          1.40         -2.98        14.55 o                         
  -5   2  12          2.23         -6.52        12.98 o                         
  -4   2  12          0.41         -5.68        17.35 o                         
  -3   2  12         37.48         30.28        16.87 o                         
  -2   2  12        136.85         92.85        32.42 o                         
  -1   2  12         97.16         90.47        16.00 o                         
   0   2  12         66.15         72.71        15.15 o                         
   1   2  12         41.27         30.47        13.16 o                         
   2   2  12         55.52         50.39        16.71 o                         
   3   2  12         14.36         12.80        19.75 o                         
   4   2  12          7.32         -3.59        16.47 o                         
   5   2  12         29.52         50.11        28.51 o                         
  -7   3  12          3.86         -5.71        17.30 o                         
  -6   3  12        109.48        107.43        17.67 o                         
  -5   3  12         23.74         13.89        13.23 o                         
  -4   3  12         99.28         88.65        20.77 o                         
  -3   3  12        186.80        142.50        41.61 o                         
  -2   3  12        109.88        148.92        35.12 o                         
  -1   3  12        189.69        206.19        28.74 o                         
   0   3  12         50.63         30.04        22.94 o                         
   1   3  12        361.78        331.49        22.48 o                         
   2   3  12         36.53         43.40        14.64 o                         
   3   3  12          4.14         -9.46        16.72 o                         
   4   3  12         58.13         42.03        28.69 o                         
   5   3  12         31.36         46.53        26.50 o                         
  -6   4  12         41.16         38.58        20.05 o                         
  -5   4  12         46.87         44.50        15.83 o                         
  -4   4  12         70.54         61.53        17.43 o                         
  -3   4  12          1.36         -6.84        24.47 o                         
  -2   4  12        131.58         98.45        30.73 o                         
  -1   4  12        316.39        289.31        31.07 o                         
   0   4  12         68.20         63.26        16.17 o                         
   1   4  12        180.26        177.78        17.39 o                         
   2   4  12        129.83        135.24        18.21 o                         
   3   4  12          8.65          3.29        16.85 o                         
   4   4  12          5.17         -9.67        31.56 o                         
  -6   5  12         25.42         32.54        24.29 o                         
  -5   5  12         38.73         33.38        16.16 o                         
  -4   5  12          5.32          3.24        10.72 o                         
  -3   5  12        689.03        723.87        64.60 o                         
  -2   5  12          9.17         -2.26        27.20 o                         
  -1   5  12        383.44        441.96        40.79 o                         
   0   5  12        916.34        913.08        33.50 o                         
   1   5  12        652.49        624.41        25.17 o                         
   2   5  12        168.14        161.67        24.05 o                         
   3   5  12         66.18         57.37        19.20 o                         
   4   5  12          2.67         -4.30        29.75 o                         
  -6   6  12         12.31          5.01        17.65 o                         
  -5   6  12         11.26          7.33        14.22 o                         
  -4   6  12         36.79         33.96        13.03 o                         
  -3   6  12          5.29          5.19        22.13 o                         
  -2   6  12         89.99         73.84        30.87 o                         
  -1   6  12        571.59        551.86        40.08 o                         
   0   6  12         87.80         69.19        17.73 o                         
   1   6  12        402.62        356.82        18.63 o                         
   2   6  12        189.28        195.80        24.55 o                         
   3   6  12         19.84         17.05        17.89 o                         
   4   6  12          3.65         19.32        28.98 o                         
  -6   7  12         12.25          8.02        15.83 o                         
  -5   7  12         24.06         18.12        13.44 o                         
  -4   7  12         27.29         28.81        29.46 o                         
  -3   7  12         70.29         28.60        26.78 o                         
  -2   7  12         27.14         28.73        25.74 o                         
  -1   7  12        107.64        103.79        31.89 o                         
   0   7  12        215.19        209.54        25.70 o                         
   1   7  12         57.16         43.86        26.75 o                         
   2   7  12         49.27         53.57        17.66 o                         
   3   7  12         12.19         26.95        17.25 o                         
   4   7  12         11.71         21.74        27.43 o                         
  -5   8  12         20.12         20.21        10.64 o                         
  -4   8  12          4.57          3.04        26.82 o                         
  -3   8  12          7.42          1.84        26.07 o                         
  -2   8  12          3.80          6.34        23.97 o                         
  -1   8  12         41.87         40.29        27.22 o                         
   0   8  12          7.34          5.41        20.56 o                         
   1   8  12         39.41         31.31        24.41 o                         
   2   8  12         12.00          7.80        13.76 o                         
   3   8  12          4.22          7.37        16.57 o                         
  -5   9  12          4.58          9.52        30.03 o                         
  -4   9  12          2.90         14.68        26.41 o                         
  -3   9  12          4.64         -1.57        21.69 o                         
  -2   9  12          6.95         -8.90        19.97 o                         
  -1   9  12         44.49         45.26        26.30 o                         
   0   9  12         20.37         30.91        22.73 o                         
   1   9  12         17.09         12.92        20.29 o                         
   2   9  12         21.61         24.68        16.68 o                         
   3   9  12         43.39         62.94        25.70 o                         
  -4  10  12          2.72         -3.41        28.28 o                         
  -3  10  12          0.83         -7.78        23.46 o                         
  -1  10  12          0.99         -5.96        23.38 o                         
   0  10  12          6.13        -11.31        20.27 o                         
   1  10  12          2.32         -3.62        18.91 o                         
   2  10  12         37.67         36.24        21.33 o                         
  -4  11  12         12.46          5.66        22.64 o                         
  -3  11  12         11.73         12.20        23.78 o                         
  -1  11  12          7.34          8.17        24.13 o                         
   0  11  12          0.48         11.01        20.07 o                         
   1  11  12          2.03         -2.46        16.88 o                         
  -1  12  12         18.99         23.86        23.44 o                         
   0  12  12          8.70          6.51        17.00 o                         
   1  12  12         26.81         21.16        13.33 o                         
  -1 -12  13          1.50          7.40        13.30 o                         
  -3 -11  13          7.99         12.09        19.79 o                         
  -2 -11  13         11.00         12.03        20.60 o                         
  -1 -11  13         17.50         21.31        16.31 o                         
   0 -11  13         23.53         40.95        10.00 o                         
   1 -11  13         29.33         29.65        12.86 o                         
  -4 -10  13          3.15          5.05        18.70 o                         
  -3 -10  13          6.67         14.58        16.68 o                         
  -2 -10  13          4.98         21.06        20.92 o                         
  -1 -10  13        124.43        155.07        26.71 o                         
   0 -10  13          8.30          6.75        10.62 o                         
   1 -10  13         12.38         11.10        13.19 o                         
   2 -10  13          9.58          8.15        16.59 o                         
  -4  -9  13         16.56         13.47        16.51 o                         
  -3  -9  13         28.63         39.08        18.04 o                         
  -2  -9  13          2.34        -13.95        17.97 o                         
  -1  -9  13         40.40         41.95        19.60 o                         
   0  -9  13         44.71         62.75        12.50 o                         
   1  -9  13          7.03         10.98        12.92 o                         
   2  -9  13          6.99          1.64        16.50 o                         
  -5  -8  13          1.22         -1.26        23.01 o                         
  -4  -8  13         20.11         28.87        18.40 o                         
  -3  -8  13         12.00         18.07        15.83 o                         
  -2  -8  13         11.44         17.97        18.21 o                         
  -1  -8  13         21.79         24.07        17.64 o                         
   0  -8  13         43.25         43.37        13.88 o                         
   1  -8  13         16.87         30.42        17.08 o                         
   2  -8  13         16.22         18.11        16.10 o                         
   3  -8  13         13.46         12.57        20.26 o                         
  -5  -7  13          8.79        -10.73        21.72 o                         
  -4  -7  13         23.20         18.60        20.11 o                         
  -3  -7  13         35.59         25.97        16.12 o                         
  -2  -7  13        126.03        129.38        22.78 o                         
  -1  -7  13         98.49         75.13        20.57 o                         
   0  -7  13         26.60         33.10        16.09 o                         
   1  -7  13          0.62          2.55        17.97 o                         
   2  -7  13          7.16          1.99        15.63 o                         
   3  -7  13          0.57          5.58        19.05 o                         
  -6  -6  13          0.63         -7.18        22.29 o                         
  -5  -6  13         16.84         22.45        21.82 o                         
  -4  -6  13         18.06         34.40        24.72 o                         
  -3  -6  13         53.53         67.00        17.84 o                         
  -2  -6  13        331.09        352.79        29.89 o                         
  -1  -6  13         46.79         49.71        19.79 o                         
   0  -6  13        179.07        208.16        22.34 o                         
   1  -6  13         30.09         36.38        19.72 o                         
   2  -6  13         57.97         71.60        19.52 o                         
   3  -6  13         26.00         24.46        18.69 o                         
   4  -6  13          8.00          3.57        20.51 o                         
  -6  -5  13         43.07         51.77        23.34 o                         
  -5  -5  13         22.38         20.37        19.09 o                         
  -4  -5  13          3.52          6.46        21.03 o                         
  -3  -5  13        438.13        428.38        28.38 o                         
  -2  -5  13         93.13         94.47        21.97 o                         
  -1  -5  13        117.11        120.73        23.08 o                         
   0  -5  13         38.05         29.40        16.68 o                         
   1  -5  13          8.72         -6.42        18.57 o                         
   2  -5  13          3.34         10.65        19.90 o                         
   3  -5  13         11.65          3.80        16.95 o                         
   4  -5  13          1.36          9.19        21.79 o                         
  -6  -4  13          5.04         12.03        22.39 o                         
  -5  -4  13          8.20          1.85        17.99 o                         
  -4  -4  13          0.20          2.14        22.73 o                         
  -3  -4  13         57.29         60.24        19.83 o                         
  -2  -4  13         98.53         95.34        20.86 o                         
  -1  -4  13        192.85        186.77        23.17 o                         
   0  -4  13        339.07        338.88        24.83 o                         
   1  -4  13         14.18          5.19        17.95 o                         
   2  -4  13         41.50         38.83        19.83 o                         
   3  -4  13         49.02         56.01        18.27 o                         
   4  -4  13          5.36        -13.23        20.18 o                         
  -6  -3  13         12.55         22.82        21.27 o                         
  -5  -3  13         36.34         45.17        19.57 o                         
  -4  -3  13        217.35        244.11        31.47 o                         
  -3  -3  13         14.95         14.28        20.43 o                         
  -2  -3  13         43.68         57.03        17.80 o                         
  -1  -3  13         46.22         61.15        17.63 o                         
   0  -3  13        166.25        149.94        22.13 o                         
   1  -3  13          2.99          5.45        19.41 o                         
   2  -3  13         66.22         69.65        19.17 o                         
   3  -3  13         13.31         22.21        18.54 o                         
   4  -3  13         16.67         27.14        19.79 o                         
  -6  -2  13          0.40          6.43        19.45 o                         
  -5  -2  13          0.07         13.76        17.86 o                         
  -4  -2  13         89.66         78.40        23.09 o                         
  -3  -2  13         20.45         33.74        21.34 o                         
  -2  -2  13        175.33        200.04        23.81 o                         
  -1  -2  13          1.84          8.07        14.40 o                         
   0  -2  13         83.00         85.72        15.46 o                         
   1  -2  13         52.86         53.87        17.89 o                         
   2  -2  13          5.19          5.96        17.06 o                         
   3  -2  13         19.47         31.97        19.12 o                         
   4  -2  13         15.77          3.56        21.58 o                         
  -6  -1  13          6.36         -1.59        17.50 o                         
  -5  -1  13         11.98         -2.22        16.48 o                         
  -4  -1  13         71.03         55.41        23.44 o                         
  -3  -1  13         36.77         31.65        21.25 o                         
  -2  -1  13         18.83         20.49        21.79 o                         
  -1  -1  13         59.43         63.34        17.40 o                         
   0  -1  13         29.61         34.44        14.41 o                         
   1  -1  13         46.48         42.69        16.79 o                         
   2  -1  13         66.02         62.33        18.77 o                         
   3  -1  13          9.32         -2.24        17.36 o                         
   4  -1  13          9.24         19.39        23.04 o                         
  -6   0  13         34.47         65.59        19.60 o                         
  -5   0  13          0.82         -4.31        14.85 o                         
  -4   0  13         21.82         16.44        22.12 o                         
  -3   0  13          5.09         -6.93        16.45 o                         
  -2   0  13        221.63        249.62        33.96 o                         
  -1   0  13        171.80        165.01        21.01 o                         
   0   0  13         22.65         38.06        13.97 o                         
   1   0  13          0.00          3.01        15.56 o                         
   2   0  13         18.27         19.12        16.95 o                         
   3   0  13         17.23         30.53        18.19 o                         
   4   0  13         10.90         16.47        21.93 o                         
  -6   1  13          6.37         -1.01        16.24 o                         
  -5   1  13         12.01         22.58        15.24 o                         
  -4   1  13         71.15         64.69        21.49 o                         
  -3   1  13         36.79         28.36        19.99 o                         
  -2   1  13         18.92         34.50        35.66 o                         
  -1   1  13         59.30         51.49        16.56 o                         
   0   1  13         29.62         44.79        15.55 o                         
   1   1  13         46.46         61.22        17.37 o                         
   2   1  13         66.06         59.73        17.56 o                         
   3   1  13          9.31         12.57        18.09 o                         
   4   1  13          9.22         12.31        20.41 o                         
  -6   2  13          0.39         -7.21        14.84 o                         
  -5   2  13          0.08          0.93        13.76 o                         
  -4   2  13         89.77         68.29        20.37 o                         
  -3   2  13         20.44         19.15        38.04 o                         
  -2   2  13        175.24        177.37        43.30 o                         
  -1   2  13          1.83         14.95        22.76 o                         
   0   2  13         83.05         89.86        16.94 o                         
   1   2  13         52.79         55.57        16.15 o                         
   2   2  13          5.18         -2.89        13.95 o                         
   3   2  13         19.50         28.23        20.21 o                         
   4   2  13         15.76         29.97        20.04 o                         
  -6   3  13         12.59          9.04        14.09 o                         
  -5   3  13         36.38         22.94        14.36 o                         
  -4   3  13        217.51        191.99        23.88 o                         
  -3   3  13         14.94         54.54        37.39 o                         
  -2   3  13         43.69         79.99        31.82 o                         
  -1   3  13         46.26         46.67        14.08 o                         
   0   3  13        166.09        173.63        21.64 o                         
   1   3  13          3.01         -0.21        12.90 o                         
   2   3  13         66.22         55.11        20.19 o                         
   3   3  13         13.33         25.04        19.98 o                         
   4   3  13         16.72         24.89        38.24 o                         
  -6   4  13          5.02         -2.87        20.87 o                         
  -5   4  13          8.21         -0.54        11.56 o                         
  -4   4  13          0.20         -2.15        15.01 o                         
  -3   4  13         57.36         71.61        32.85 o                         
  -2   4  13         98.65        118.10        38.16 o                         
  -1   4  13        192.98        178.54        18.19 o                         
   0   4  13        338.86        304.71        24.68 o                         
   1   4  13         14.14         10.01        12.76 o                         
   2   4  13         41.43         29.24        13.66 o                         
   3   4  13         48.98         59.01        22.44 o                         
   4   4  13          5.38         -1.37        20.51 o                         
  -6   5  13         43.11         27.38        20.02 o                         
  -5   5  13         22.34         20.97        11.79 o                         
  -4   5  13          3.51         22.54        30.50 o                         
  -3   5  13        438.03        390.07        49.94 o                         
  -2   5  13         93.26         81.99        34.61 o                         
  -1   5  13        117.09        111.73        25.07 o                         
   0   5  13         38.03         29.76        16.06 o                         
   1   5  13          8.72         -1.02        11.18 o                         
   2   5  13          3.34         19.71        16.69 o                         
   3   5  13         11.65         25.34        17.80 o                         
   4   5  13          1.35         -1.72        18.86 o                         
  -6   6  13          0.62         -3.10        15.69 o                         
  -5   6  13         16.80          6.29        14.40 o                         
  -4   6  13         18.09         12.24        29.86 o                         
  -3   6  13         53.52         47.75        27.16 o                         
  -1   6  13         46.72         59.51        20.22 o                         
   0   6  13        178.99        164.81        17.60 o                         
   1   6  13         30.05         12.74        11.48 o                         
   2   6  13         57.83         29.99        18.50 o                         
   3   6  13         26.04         16.23        27.41 o                         
   4   6  13          7.98          3.82        21.67 o                         
  -5   7  13          8.79          7.54        12.00 o                         
  -4   7  13         23.24         27.54        24.84 o                         
  -3   7  13         35.59         10.93        27.29 o                         
  -2   7  13        125.92        163.40        35.10 o                         
  -1   7  13         98.34        117.59        32.78 o                         
   0   7  13         26.62         24.98        12.57 o                         
   1   7  13          0.63          6.85        23.77 o                         
   2   7  13          7.17          8.11        15.47 o                         
   3   7  13          0.57          9.39        17.37 o                         
  -5   8  13          1.22          2.28        33.34 o                         
  -4   8  13         20.06          9.76        29.46 o                         
  -3   8  13         11.97         28.53        27.40 o                         
  -2   8  13         11.44          8.82        25.06 o                         
  -1   8  13         21.76         26.71        27.99 o                         
   0   8  13         43.21         56.55        25.45 o                         
   1   8  13         16.88         16.83        22.66 o                         
   2   8  13         16.20         10.13        17.11 o                         
   3   8  13         13.45          9.50        18.50 o                         
  -4   9  13         16.58         13.43        27.82 o                         
  -3   9  13         28.60         31.91        28.83 o                         
  -2   9  13          2.34         17.27        22.49 o                         
  -1   9  13         40.31         35.17        25.18 o                         
   0   9  13         44.71         52.36        24.72 o                         
   1   9  13          7.08         14.80        23.00 o                         
   2   9  13          6.99         18.08        16.54 o                         
  -4  10  13          3.14         -0.47        27.64 o                         
  -3  10  13          6.70         15.04        27.26 o                         
  -1  10  13        124.31        149.81        31.72 o                         
   0  10  13          8.28         24.23        23.59 o                         
   1  10  13         12.39          6.64        21.19 o                         
   2  10  13          9.59         15.81        20.31 o                         
  -3  11  13          8.02         -6.28        22.59 o                         
  -1  11  13         17.53          6.88        25.49 o                         
   0  11  13         23.53         46.77        23.51 o                         
   1  11  13         29.40         32.14        19.15 o                         
  -1  12  13          1.51          7.68        20.65 o                         
  -2 -11  14          5.53         12.42        21.22 o                         
  -1 -11  14         91.97         76.61        19.27 o                         
   0 -11  14         25.34         29.91         8.53 o                         
  -3 -10  14          5.50          2.10        18.30 o                         
  -2 -10  14         34.77         45.61        23.64 o                         
  -1 -10  14         37.22         43.70        22.08 o                         
   0 -10  14         74.02         81.21        12.22 o                         
   1 -10  14         44.71         46.17        14.89 o                         
  -4  -9  14          6.62          6.90        17.74 o                         
  -3  -9  14         20.80         22.66        17.85 o                         
  -2  -9  14         38.29         42.49        20.95 o                         
  -1  -9  14         86.70        102.04        24.53 o                         
   0  -9  14         44.89         60.28        12.92 o                         
   1  -9  14          1.22         -4.48        12.33 o                         
   2  -9  14         69.88         67.74        21.67 o                         
  -5  -8  14          1.78         -4.67        21.39 o                         
  -4  -8  14          7.88         10.53        19.45 o                         
  -3  -8  14         34.17         33.85        17.74 o                         
  -2  -8  14          0.35         -6.65        17.72 o                         
  -1  -8  14         95.56        103.87        24.12 o                         
   0  -8  14         27.63         25.47        20.59 o                         
   1  -8  14         17.27         18.95        18.37 o                         
   2  -8  14          3.51          2.88        18.17 o                         
  -5  -7  14          2.47          3.78        22.80 o                         
  -4  -7  14          3.41          1.66        16.40 o                         
  -3  -7  14         10.03          2.96        16.55 o                         
  -2  -7  14          4.90          0.50        18.95 o                         
  -1  -7  14         14.68          7.02        18.10 o                         
   0  -7  14         12.21         15.91        19.44 o                         
   1  -7  14         12.48          1.19        21.47 o                         
   2  -7  14          9.26         20.05        18.06 o                         
   3  -7  14          3.72         -8.61        19.90 o                         
  -5  -6  14          1.37        -11.26        21.82 o                         
  -4  -6  14         28.42         13.96        21.44 o                         
  -3  -6  14         12.73         13.59        16.94 o                         
  -2  -6  14         48.58         42.51        16.58 o                         
  -1  -6  14        169.75        178.32        24.70 o                         
   0  -6  14         87.57        105.13        18.08 o                         
   1  -6  14         56.79         61.12        21.91 o                         
   2  -6  14          2.24        -16.10        16.74 o                         
   3  -6  14          9.89         15.05        18.83 o                         
  -6  -5  14          5.36        -18.95        21.32 o                         
  -5  -5  14          0.06         -6.98        17.74 o                         
  -4  -5  14          1.12         -9.67        22.44 o                         
  -3  -5  14          5.66         10.70        14.65 o                         
  -2  -5  14         54.32         57.04        19.53 o                         
  -1  -5  14         48.84         46.94        19.46 o                         
   0  -5  14         75.31         80.52        19.18 o                         
   1  -5  14         84.03         76.27        22.24 o                         
   2  -5  14         23.51         19.50        20.18 o                         
   3  -5  14         39.14         38.19        18.33 o                         
  -6  -4  14         25.24          8.37        22.08 o                         
  -5  -4  14         26.22         32.08        27.61 o                         
  -4  -4  14         70.01         65.10        23.51 o                         
  -3  -4  14          2.74         19.19        19.78 o                         
  -2  -4  14         41.34         18.76        20.94 o                         
  -1  -4  14        251.78        245.12        21.61 o                         
   0  -4  14         83.73         97.64        20.03 o                         
   1  -4  14         69.62         58.15        23.25 o                         
   2  -4  14          9.71         30.26        20.97 o                         
   3  -4  14         16.20         25.00        17.44 o                         
   4  -4  14          7.90         13.82        19.25 o                         
  -6  -3  14          5.52          7.11        21.54 o                         
  -5  -3  14         15.79          4.26        24.22 o                         
  -4  -3  14          9.09          8.36        19.34 o                         
  -3  -3  14         19.98         26.78        19.40 o                         
  -2  -3  14          7.03         10.20        17.22 o                         
  -1  -3  14         72.21         67.54        20.11 o                         
   0  -3  14         19.28         23.02        16.08 o                         
   1  -3  14         19.19         19.85        16.61 o                         
   2  -3  14         27.69         38.53        18.70 o                         
   3  -3  14          6.32         23.90        18.88 o                         
   4  -3  14         17.06          0.00        19.33 o                         
  -6  -2  14         40.74         39.36        21.39 o                         
  -5  -2  14         25.45         26.61        23.83 o                         
  -4  -2  14        105.79        130.46        29.24 o                         
  -3  -2  14          7.21         -4.72        19.69 o                         
  -2  -2  14         11.16         17.32        16.22 o                         
  -1  -2  14        249.66        260.17        26.65 o                         
   0  -2  14        176.73        187.98        21.53 o                         
   1  -2  14         24.18         32.44        19.81 o                         
   2  -2  14         12.20         -0.96        20.25 o                         
   3  -2  14         20.53         39.87        21.50 o                         
   4  -2  14          5.74          1.15        17.50 o                         
  -6  -1  14          3.04         -3.99        18.19 o                         
  -5  -1  14          7.58          8.64        17.32 o                         
  -4  -1  14        114.18        122.82        25.80 o                         
  -3  -1  14          6.36         11.37        20.83 o                         
  -2  -1  14         84.68         60.95        20.19 o                         
  -1  -1  14        691.36        588.61        39.95 o                         
   0  -1  14         54.07         62.57        16.80 o                         
   1  -1  14        101.08         70.32        19.80 o                         
   2  -1  14         47.24         24.51        19.21 o                         
   3  -1  14          7.33          6.33        19.13 o                         
   4  -1  14         18.68         25.10        20.71 o                         
  -6   0  14          3.92          3.24        17.01 o                         
  -5   0  14          0.73          2.25        18.66 o                         
  -4   0  14         69.99         82.26        22.66 o                         
  -3   0  14         50.35         18.34        32.89 o                         
  -2   0  14         94.10        108.55        54.46 o                         
  -1   0  14        167.53        148.11        20.19 o                         
   0   0  14        453.37        393.38        33.25 o                         
   1   0  14         26.73         40.40        17.35 o                         
   2   0  14          1.54         -3.41        15.44 o                         
   3   0  14        143.71        128.95        23.75 o                         
   4   0  14         17.63         22.35        17.59 o                         
  -6   1  14          3.03         -0.90        18.67 o                         
  -5   1  14          7.59         20.32        15.37 o                         
  -4   1  14        114.14        107.50        24.21 o                         
  -3   1  14          6.38         21.54        38.79 o                         
  -2   1  14         84.68         94.43        28.16 o                         
  -1   1  14        691.20        633.90        33.14 o                         
   0   1  14         54.02         51.11        15.97 o                         
   1   1  14        101.10         90.69        21.65 o                         
   2   1  14         47.16         62.13        18.50 o                         
   3   1  14          7.33         18.34        16.82 o                         
   4   1  14         18.66         26.70        19.34 o                         
  -6   2  14         40.71         42.81        18.16 o                         
  -5   2  14         25.46         20.42        15.21 o                         
  -4   2  14        105.88        122.56        27.78 o                         
  -3   2  14          7.23          9.52        36.44 o                         
  -2   2  14         11.15          4.22        27.81 o                         
  -1   2  14        249.65        230.51        37.36 o                         
   0   2  14        176.83        165.92        32.69 o                         
   1   2  14         24.18          9.82        17.45 o                         
   2   2  14         12.17          0.57        14.78 o                         
   3   2  14         20.50         26.44        22.51 o                         
   4   2  14          5.78         23.00        24.16 o                         
  -6   3  14          5.52          9.61        15.47 o                         
  -5   3  14         15.81         20.32        14.11 o                         
  -4   3  14          9.09          4.80        17.29 o                         
  -3   3  14         19.96         27.67        36.16 o                         
  -1   3  14         72.13         73.94        16.37 o                         
   0   3  14         19.31          6.55        16.02 o                         
   1   3  14         19.19         32.04        14.35 o                         
   2   3  14         27.72          8.65        19.48 o                         
   3   3  14          6.33          6.38        19.10 o                         
   4   3  14         17.07         35.48        26.71 o                         
  -6   4  14         25.21         10.57        13.13 o                         
  -5   4  14         26.20         37.34        13.57 o                         
  -4   4  14         70.07         50.48        39.53 o                         
  -3   4  14          2.75          8.51        27.19 o                         
  -2   4  14         41.36         47.57        30.24 o                         
  -1   4  14        251.83        232.49        21.23 o                         
   0   4  14         83.62         69.98        16.99 o                         
   1   4  14         69.68         59.13        15.60 o                         
   2   4  14          9.69         11.08        13.52 o                         
   3   4  14         16.23         19.65        18.32 o                         
   4   4  14          7.92          6.24        23.15 o                         
  -6   5  14          5.36         17.00        17.52 o                         
  -5   5  14          0.06         -6.32        10.02 o                         
  -4   5  14          1.13          5.93        29.00 o                         
  -3   5  14          5.67         21.10        26.75 o                         
  -2   5  14         54.23         74.22        29.66 o                         
  -1   5  14         48.87         39.84        14.06 o                         
   0   5  14         75.30         86.00        17.56 o                         
   1   5  14         84.11         82.81        15.12 o                         
   2   5  14         23.49         16.71        18.57 o                         
   3   5  14         39.16         18.91        25.43 o                         
  -5   6  14          1.37          4.13        13.96 o                         
  -4   6  14         28.38         10.10        25.71 o                         
  -3   6  14         12.75          6.38        23.68 o                         
  -2   6  14         48.59         73.44        28.67 o                         
  -1   6  14        169.71        174.46        17.80 o                         
   0   6  14         87.64         87.11        17.06 o                         
   1   6  14         56.83         67.96        14.19 o                         
   2   6  14          2.22         -4.21        17.31 o                         
   3   6  14          9.91          9.40        28.06 o                         
  -5   7  14          2.48          2.29        35.52 o                         
  -4   7  14          3.40          8.53        33.21 o                         
  -3   7  14         10.01         17.87        27.16 o                         
  -2   7  14          4.91        -12.37        24.02 o                         
  -1   7  14         14.69         16.98        13.12 o                         
   0   7  14         12.17         15.21        12.80 o                         
   1   7  14         12.50          6.52        24.03 o                         
   2   7  14          9.30          2.48        17.59 o                         
   3   7  14          3.71         -0.25        18.33 o                         
  -5   8  14          1.78         21.58        34.37 o                         
  -4   8  14          7.89         14.59        31.74 o                         
  -3   8  14         34.16         16.81        28.53 o                         
  -2   8  14          0.34         -5.38        24.28 o                         
  -1   8  14         95.54        100.02        15.82 o                         
   0   8  14         27.65         39.52        10.09 o                         
   1   8  14         17.34         36.38        24.14 o                         
   2   8  14          3.51         -1.92        18.95 o                         
  -4   9  14          6.60         35.73        31.90 o                         
  -3   9  14         20.76         23.89        27.33 o                         
  -2   9  14         38.31         28.06        25.52 o                         
  -1   9  14         86.71         79.83        14.31 o                         
   0   9  14         44.90         65.64        25.57 o                         
   1   9  14          1.23        -14.04        23.87 o                         
   2   9  14         69.94         70.24        27.34 o                         
  -3  10  14          5.51         12.61        25.44 o                         
  -1  10  14         37.29         23.26        10.92 o                         
   0  10  14         74.16         66.86        28.62 o                         
   1  10  14         44.76         49.45        24.81 o                         
  -1  11  14         92.00         78.05        11.82 o                         
   0  11  14         25.36         22.86        21.36 o                         
  -2 -10  15        246.41        279.30        33.71 o                         
  -1 -10  15          0.03         -0.73        22.25 o                         
   0 -10  15         24.02         30.25        10.12 o                         
  -3  -9  15         89.78        122.32        28.75 o                         
  -2  -9  15         67.39         56.63        23.63 o                         
  -1  -9  15        121.29        132.42        26.27 o                         
   0  -9  15          6.11          5.08        12.80 o                         
   1  -9  15         59.69         53.80        16.51 o                         
  -4  -8  15          2.35          7.62        19.25 o                         
  -3  -8  15         12.85          8.60        15.76 o                         
  -2  -8  15         11.56          9.78        20.82 o                         
  -1  -8  15         11.09         12.23        19.50 o                         
   0  -8  15         40.49         30.53        22.80 o                         
   1  -8  15          2.38          5.82        19.38 o                         
   2  -8  15         29.40         51.52        22.64 o                         
  -4  -7  15          7.06          1.85        18.86 o                         
  -3  -7  15         70.48         76.52        24.69 o                         
  -2  -7  15         44.81         51.85        20.72 o                         
  -1  -7  15         20.56         29.93        19.95 o                         
   0  -7  15         21.63         23.49        20.95 o                         
   1  -7  15         65.59         65.91        25.15 o                         
   2  -7  15         16.96         -3.24        17.80 o                         
  -5  -6  15         17.43         35.06        30.42 o                         
  -4  -6  15         11.46         14.85        18.45 o                         
  -3  -6  15         17.44         29.89        17.31 o                         
  -2  -6  15         29.54         39.26        18.09 o                         
  -1  -6  15          3.56          9.09        19.34 o                         
   0  -6  15         28.28         34.28        19.68 o                         
   1  -6  15         19.94         19.65        20.85 o                         
   2  -6  15          4.48          8.97        18.03 o                         
   3  -6  15         11.89         19.55        20.51 o                         
  -5  -5  15          8.77         13.06        27.96 o                         
  -4  -5  15          6.74         24.87        22.56 o                         
  -3  -5  15         59.92         35.39        20.90 o                         
  -2  -5  15         56.21         54.43        20.23 o                         
  -1  -5  15          7.07         29.00        18.77 o                         
   0  -5  15          0.01         -3.88        17.90 o                         
   1  -5  15         17.39         15.16        19.49 o                         
   2  -5  15         34.64         40.89        22.05 o                         
   3  -5  15          5.05          0.41        19.81 o                         
  -5  -4  15         15.12         10.12        24.29 o                         
  -4  -4  15         35.76         27.89        25.08 o                         
  -3  -4  15         16.01          8.76        20.21 o                         
  -2  -4  15         15.08         20.55        18.65 o                         
  -1  -4  15         54.07         35.31        16.54 o                         
   0  -4  15         33.89         36.88        20.56 o                         
   1  -4  15         34.17         34.46        19.87 o                         
   2  -4  15         11.12         13.94        21.08 o                         
   3  -4  15         17.76          7.23        17.46 o                         
  -6  -3  15          9.51         12.03        22.28 o                         
  -5  -3  15         29.28         26.15        26.29 o                         
  -4  -3  15         12.70          4.54        22.62 o                         
  -3  -3  15         92.97        103.20        28.98 o                         
  -2  -3  15          0.74         19.80        17.15 o                         
  -1  -3  15         30.08         21.97        18.33 o                         
   0  -3  15          5.92          3.33        17.52 o                         
   1  -3  15         25.47         29.22        18.96 o                         
   2  -3  15         39.18         43.15        19.76 o                         
   3  -3  15          5.46         23.27        19.14 o                         
  -6  -2  15          0.62          4.85        20.13 o                         
  -5  -2  15          2.12          5.62        22.86 o                         
  -4  -2  15          1.91         -5.35        17.08 o                         
  -3  -2  15         19.91         29.79        23.92 o                         
  -2  -2  15         81.08         73.97        20.40 o                         
  -1  -2  15        176.37        178.93        24.16 o                         
   0  -2  15          4.61          4.78        17.44 o                         
   1  -2  15         14.61         15.35        17.79 o                         
   2  -2  15        128.53        161.89        25.29 o                         
   3  -2  15         13.50          8.99        19.28 o                         
  -6  -1  15         10.06         15.18        19.45 o                         
  -5  -1  15         83.50         69.82        33.07 o                         
  -4  -1  15         66.92         42.37        22.29 o                         
  -3  -1  15         62.62         77.64        44.14 o                         
  -2  -1  15          9.93         -6.91        15.38 o                         
  -1  -1  15        233.76        218.08        26.71 o                         
   0  -1  15         91.32        105.13        19.10 o                         
   1  -1  15        131.39        139.76        22.97 o                         
   2  -1  15        236.92        251.04        28.47 o                         
   3  -1  15        103.74        112.46        25.11 o                         
  -6   0  15          0.74         -6.07        18.32 o                         
  -5   0  15          6.94          2.70        20.96 o                         
  -4   0  15         34.94         39.27        21.64 o                         
  -3   0  15         10.55         14.58        32.87 o                         
  -2   0  15        789.62        689.98        43.89 o                         
  -1   0  15        122.00        124.85        21.47 o                         
   0   0  15        128.90        120.99        20.32 o                         
   1   0  15        162.89        126.17        20.54 o                         
   2   0  15        546.69        602.22        36.79 o                         
   3   0  15         38.86         32.00        20.60 o                         
  -6   1  15         10.05          2.84        17.51 o                         
  -5   1  15         83.56         96.28        24.92 o                         
  -4   1  15         66.87         52.80        21.31 o                         
  -3   1  15         62.65         75.82        43.18 o                         
  -2   1  15          9.94          3.66        22.13 o                         
  -1   1  15        233.81        199.32        25.68 o                         
   0   1  15         91.28         80.81        17.68 o                         
   1   1  15        131.47        129.63        20.75 o                         
   2   1  15        237.01        274.31        26.95 o                         
   3   1  15        103.89        119.31        24.98 o                         
  -6   2  15          0.62          1.98        16.69 o                         
  -5   2  15          2.12         -8.62        16.05 o                         
  -4   2  15          1.91         10.34        16.79 o                         
  -3   2  15         19.88         32.08        39.14 o                         
  -2   2  15         81.09         70.80        24.94 o                         
  -1   2  15        176.24        157.45        26.84 o                         
   0   2  15          4.60         -0.06        16.91 o                         
   1   2  15         14.62         11.27        16.51 o                         
   2   2  15        128.56         99.60        19.99 o                         
   3   2  15         13.52         20.67        17.52 o                         
  -6   3  15          9.51          4.96        14.03 o                         
  -5   3  15         29.32         43.37        16.18 o                         
  -4   3  15         12.68        -14.08        35.93 o                         
  -3   3  15         92.88        100.18        40.55 o                         
  -2   3  15          0.74         10.93        38.22 o                         
  -1   3  15         30.03         16.35        14.01 o                         
   0   3  15          5.91          3.96        16.91 o                         
   1   3  15         25.43         32.43        15.19 o                         
   2   3  15         39.18         24.81        14.96 o                         
   3   3  15          5.44          9.31        23.76 o                         
  -5   4  15         15.14          8.95        13.37 o                         
  -4   4  15         35.73         31.73        38.92 o                         
  -3   4  15         16.03          2.80        28.64 o                         
  -2   4  15         15.08          2.77        21.24 o                         
  -1   4  15         54.09         36.88        16.57 o                         
   0   4  15         33.94         25.59        17.14 o                         
   1   4  15         34.15         22.21        13.96 o                         
   2   4  15         11.16         19.45        15.76 o                         
   3   4  15         17.73          6.25        22.90 o                         
  -5   5  15          8.78         14.31        11.69 o                         
  -4   5  15          6.73         -2.08        34.83 o                         
  -3   5  15         59.93         58.98        36.95 o                         
  -2   5  15         56.21         54.26        29.79 o                         
  -1   5  15          7.07         -2.12        12.94 o                         
   0   5  15          0.01          2.94        23.02 o                         
   1   5  15         17.43         25.45        12.82 o                         
   2   5  15         34.63         42.27        27.29 o                         
   3   5  15          5.08         -3.51        22.15 o                         
  -5   6  15         17.45          8.30         8.90 o                         
  -4   6  15         11.47         24.69        30.94 o                         
  -3   6  15         17.45          7.95        31.73 o                         
  -2   6  15         29.54         29.31        27.04 o                         
  -1   6  15          3.55          3.82        13.59 o                         
   0   6  15         28.19         24.84        14.45 o                         
   1   6  15         19.89         30.52        14.83 o                         
   2   6  15          4.45          0.73        19.75 o                         
   3   6  15         11.90          9.69        19.88 o                         
  -4   7  15          7.05         17.83        34.77 o                         
  -3   7  15         70.53        105.70        38.58 o                         
  -2   7  15         44.74         33.82        30.02 o                         
  -1   7  15         20.54         19.33        14.42 o                         
   0   7  15         21.63         15.17        12.55 o                         
   1   7  15         65.52         40.59        28.55 o                         
   2   7  15         16.97         34.94        20.10 o                         
  -4   8  15          2.34          4.59        32.49 o                         
  -3   8  15         12.83         15.95        31.12 o                         
  -2   8  15         11.56         11.86        27.64 o                         
  -1   8  15         11.10         11.24        13.12 o                         
   0   8  15         40.53         45.21        10.77 o                         
   1   8  15          2.38          3.91        28.83 o                         
   2   8  15         29.42         23.10        18.47 o                         
  -3   9  15         89.82        109.96        35.62 o                         
  -2   9  15         67.29         82.72        31.26 o                         
  -1   9  15        121.32        114.22        15.56 o                         
   0   9  15          6.12         19.06        28.44 o                         
   1   9  15         59.69         82.41        30.88 o                         
  -1  10  15          0.03          3.95         9.24 o                         
   0  10  15         23.95         21.36        25.40 o                         
  -2  -9  16          2.54         -4.27        20.86 o                         
  -1  -9  16         31.65         34.78        23.78 o                         
   0  -9  16         15.22         19.39        12.94 o                         
  -3  -8  16        100.12         99.80        36.58 o                         
  -2  -8  16         32.56         52.68        23.41 o                         
  -1  -8  16         13.99         14.61        23.39 o                         
   0  -8  16         57.61         79.53        26.15 o                         
   1  -8  16          4.60         -4.97        19.86 o                         
  -4  -7  16          5.39          5.83        20.08 o                         
  -3  -7  16         13.42         21.44        23.03 o                         
  -2  -7  16          1.73         24.50        22.78 o                         
  -1  -7  16          4.66          8.13        20.72 o                         
   0  -7  16          6.24          9.11        21.79 o                         
   1  -7  16         10.78         20.70        25.19 o                         
  -4  -6  16          4.37         -7.54        17.82 o                         
  -3  -6  16          9.17         12.54        20.54 o                         
  -2  -6  16          9.49         27.38        18.38 o                         
  -1  -6  16         13.37         23.26        19.96 o                         
   0  -6  16        103.85        111.84        25.92 o                         
   1  -6  16         17.09         18.82        22.41 o                         
   2  -6  16          8.15         -1.05        20.22 o                         
  -5  -5  16         34.07         38.00        31.37 o                         
  -4  -5  16          3.11          7.97        20.82 o                         
  -3  -5  16         36.14         61.63        24.04 o                         
  -2  -5  16          0.27          0.55        18.54 o                         
  -1  -5  16         17.76          5.93        19.66 o                         
   0  -5  16          0.36         12.48        20.95 o                         
   1  -5  16         17.34          0.39        21.03 o                         
   2  -5  16          2.08          2.80        27.14 o                         
  -5  -4  16         12.97         32.11        28.19 o                         
  -4  -4  16          4.57          7.40        20.08 o                         
  -3  -4  16         12.16          5.30        19.86 o                         
  -2  -4  16          7.95          3.64        18.61 o                         
  -1  -4  16          5.01          8.02        14.95 o                         
   0  -4  16         14.20         25.61        20.54 o                         
   1  -4  16          2.80         -3.47        20.91 o                         
   2  -4  16         12.14          3.37        21.09 o                         
  -5  -3  16          3.02          4.78        22.42 o                         
  -4  -3  16         71.15         57.55        24.46 o                         
  -3  -3  16         53.07         54.67        20.95 o                         
  -2  -3  16         15.25         22.15        18.53 o                         
  -1  -3  16          7.25          1.59        18.67 o                         
   0  -3  16          6.85         10.24        19.12 o                         
   1  -3  16         21.04         18.26        19.74 o                         
   2  -3  16          6.55         15.35        20.28 o                         
   3  -3  16         33.28         29.76        20.76 o                         
  -5  -2  16         36.65         14.65        22.65 o                         
  -4  -2  16         14.99         -5.83        21.73 o                         
  -3  -2  16         58.66         57.47        28.44 o                         
  -2  -2  16         18.03         32.77        19.20 o                         
  -1  -2  16         26.69         21.53        19.21 o                         
   0  -2  16         15.64         19.95        18.42 o                         
   1  -2  16          3.66          1.50        16.65 o                         
   2  -2  16         27.73         21.15        19.85 o                         
   3  -2  16          3.40          4.99        20.81 o                         
  -5  -1  16         59.66         61.63        26.79 o                         
  -4  -1  16         99.12        116.12        27.42 o                         
  -3  -1  16         10.64         18.21        25.05 o                         
  -2  -1  16         53.11         47.65        19.13 o                         
  -1  -1  16         51.25         49.22        19.51 o                         
   0  -1  16         24.02         39.53        14.36 o                         
   1  -1  16        449.97        450.74        44.60 o                         
   2  -1  16         46.69         68.74        23.46 o                         
   3  -1  16        104.81        129.24        27.01 o                         
  -5   0  16         20.51         14.16        24.41 o                         
  -4   0  16          0.85        -16.42        18.74 o                         
  -3   0  16         21.48        -39.05        39.05 o                         
  -2   0  16        143.69        144.51        23.44 o                         
  -1   0  16         13.60          2.97        17.25 o                         
   0   0  16        177.39        153.97        26.83 o                         
   1   0  16         31.60         24.96        17.86 o                         
   2   0  16        376.85        357.41        31.34 o                         
   3   0  16          0.01          7.46        20.95 o                         
  -5   1  16         59.70         39.67        24.29 o                         
  -4   1  16         99.14         99.50        48.77 o                         
  -3   1  16         10.67        -32.89        32.89 o                         
  -2   1  16         53.14         65.34        20.30 o                         
  -1   1  16         51.27         56.28        18.53 o                         
   0   1  16         24.00         26.43        19.70 o                         
   1   1  16        449.96        466.21        32.17 o                         
   2   1  16         46.68         34.79        18.09 o                         
   3   1  16        104.74        102.81        23.77 o                         
  -5   2  16         36.67         24.12        18.92 o                         
  -4   2  16         14.98         20.32        41.42 o                         
  -3   2  16         58.63         52.92        36.53 o                         
  -2   2  16         18.03         15.69        16.51 o                         
  -1   2  16         26.67         21.21        16.16 o                         
   0   2  16         15.69         25.46        18.97 o                         
   1   2  16          3.63         -0.35        14.32 o                         
   2   2  16         27.78         44.27        19.35 o                         
   3   2  16          3.42          9.71        19.23 o                         
  -5   3  16          3.03          4.76        20.04 o                         
  -4   3  16         71.18         18.75        40.66 o                         
  -3   3  16         53.04         47.10        35.54 o                         
  -2   3  16         15.24         21.09        23.46 o                         
  -1   3  16          7.23         12.30        14.86 o                         
   0   3  16          6.86         -9.23        16.00 o                         
   1   3  16         21.02         19.19        14.53 o                         
   2   3  16          6.55         16.93        16.63 o                         
   3   3  16         33.34         26.91        24.52 o                         
  -5   4  16         12.97          9.67        13.55 o                         
  -4   4  16          4.57         46.39        41.22 o                         
  -3   4  16         12.16         45.06        38.69 o                         
  -2   4  16          7.92         15.57        22.73 o                         
  -1   4  16          5.05          3.35        14.13 o                         
   0   4  16         14.18          1.68        14.52 o                         
   1   4  16          2.82          4.58        13.66 o                         
   2   4  16         12.10         20.43        16.97 o                         
  -5   5  16         34.07         44.80        16.24 o                         
  -4   5  16          3.13         13.46        31.94 o                         
  -3   5  16         36.07         30.89        32.17 o                         
  -2   5  16          0.27         -8.53        20.29 o                         
  -1   5  16         17.73          8.21        13.99 o                         
   0   5  16          0.36         -0.83        15.00 o                         
   1   5  16         17.33         16.01        14.70 o                         
   2   5  16          2.08         -1.16        22.16 o                         
  -4   6  16          4.36         27.88        32.56 o                         
  -3   6  16          9.15         -6.91        27.17 o                         
  -2   6  16          9.47         18.35        21.38 o                         
  -1   6  16         13.39          6.22        15.09 o                         
   0   6  16        103.86         85.56        17.37 o                         
   1   6  16         17.07         10.71        14.58 o                         
   2   6  16          8.16          2.18        20.87 o                         
  -4   7  16          5.40          6.37        31.63 o                         
  -3   7  16         13.46         27.84        35.14 o                         
  -2   7  16          1.74          0.56        22.93 o                         
  -1   7  16          4.63          8.41        14.13 o                         
   0   7  16          6.27         16.26        13.42 o                         
   1   7  16         10.83         10.13        32.86 o                         
  -3   8  16        100.18        135.75        41.19 o                         
  -2   8  16         32.57         37.66        22.44 o                         
  -1   8  16         13.98         19.05        15.27 o                         
   0   8  16         57.61         45.82        11.63 o                         
   1   8  16          4.59         -6.24        26.96 o                         
  -2   9  16          2.54         -1.98        31.20 o                         
  -1   9  16         31.66         23.37        11.37 o                         
   0   9  16         15.28          2.77        25.88 o                         
  -2  -8  17          2.11          5.46        23.31 o                         
  -1  -8  17          6.01         -3.95        21.53 o                         
  -3  -7  17        112.67        110.00        30.49 o                         
  -2  -7  17         10.84         16.74        22.80 o                         
  -1  -7  17          8.09         -5.39        20.79 o                         
   0  -7  17         17.96         25.85        27.82 o                         
  -4  -6  17        133.39        139.39        26.27 o                         
  -3  -6  17         46.67         30.14        25.72 o                         
  -2  -6  17         69.04         97.24        26.82 o                         
  -1  -6  17          9.01          8.72        20.91 o                         
   0  -6  17         34.38         32.93        23.87 o                         
   1  -6  17          4.83         -1.82        25.03 o                         
  -4  -5  17         23.98         40.77        20.30 o                         
  -3  -5  17        358.21        423.18        38.53 o                         
  -2  -5  17          6.89          8.78        21.25 o                         
  -1  -5  17          1.19          8.81        19.46 o                         
   0  -5  17         42.08         55.48        23.12 o                         
   1  -5  17         46.34         42.92        24.30 o                         
  -4  -4  17        205.92        205.32        31.36 o                         
  -3  -4  17         12.38         25.89        27.52 o                         
  -2  -4  17         96.24        118.93        28.30 o                         
  -1  -4  17          4.88          6.85        19.52 o                         
   0  -4  17          6.06          7.13        19.95 o                         
   1  -4  17          6.66          0.95        20.33 o                         
   2  -4  17         15.13         16.14        23.43 o                         
  -5  -3  17         72.61         78.18        31.01 o                         
  -4  -3  17         11.49         22.93        22.65 o                         
  -3  -3  17        112.36        124.14        25.96 o                         
  -2  -3  17         50.11         57.50        21.09 o                         
  -1  -3  17          0.05          2.44        17.32 o                         
   0  -3  17          9.46          4.48        19.86 o                         
   1  -3  17          9.11         -5.47        19.17 o                         
   2  -3  17          7.54         -0.92        21.98 o                         
  -5  -2  17         63.54         77.30        30.58 o                         
  -4  -2  17          5.21        -22.83        42.67 o                         
  -3  -2  17         10.99          1.79        22.44 o                         
  -2  -2  17          4.94        -17.40        17.40 o                         
  -1  -2  17          5.08         25.98        19.17 o                         
   0  -2  17         23.05         15.00        17.56 o                         
   1  -2  17         14.48         31.45        21.23 o                         
   2  -2  17         42.07         33.81        22.08 o                         
  -5  -1  17          2.27        -18.59        32.08 o                         
  -4  -1  17         45.58         16.49        45.51 o                         
  -3  -1  17         12.63         33.02        29.33 o                         
  -2  -1  17         37.18         36.08        19.56 o                         
  -1  -1  17         23.09         11.75        19.06 o                         
   0  -1  17        121.11        115.37        22.47 o                         
   1  -1  17          5.55         -7.52        17.75 o                         
   2  -1  17          6.46         -0.56        19.42 o                         
  -5   0  17         31.28         38.57        24.91 o                         
  -4   0  17         87.10         87.58        44.81 o                         
  -3   0  17          1.14        -14.89        24.04 o                         
  -2   0  17         15.88         20.57        17.05 o                         
  -1   0  17          0.71          3.99        15.79 o                         
   0   0  17          9.27          6.29        18.26 o                         
   1   0  17         48.98         54.93        21.08 o                         
   2   0  17         60.54         58.57        21.80 o                         
  -5   1  17          2.28         -6.85        20.10 o                         
  -4   1  17         45.54         26.32        44.27 o                         
  -3   1  17         12.64          4.40        28.41 o                         
  -2   1  17         37.26         35.99        19.36 o                         
  -1   1  17         23.11         17.44        15.77 o                         
   0   1  17        121.01         69.65        24.00 o                         
   1   1  17          5.53         -7.91        16.57 o                         
   2   1  17          6.44        -10.20        18.65 o                         
  -5   2  17         63.53         78.70        27.92 o                         
  -4   2  17          5.21         -4.67        34.35 o                         
  -3   2  17         11.00        -25.46        35.75 o                         
  -2   2  17          4.92          6.28        16.43 o                         
  -1   2  17          5.08         11.78        16.07 o                         
   0   2  17         23.00         31.32        18.98 o                         
   1   2  17         14.48         18.14        17.05 o                         
   2   2  17         41.99         35.48        19.01 o                         
  -5   3  17         72.58        126.54        52.38 o                         
  -4   3  17         11.54         21.95        36.92 o                         
  -3   3  17        112.33         87.66        45.26 o                         
  -2   3  17         50.08         68.53        19.74 o                         
  -1   3  17          0.05          2.00        15.18 o                         
   0   3  17          9.44          6.84        18.15 o                         
   1   3  17          9.13          8.03        14.73 o                         
   2   3  17          7.51          7.17        17.07 o                         
  -4   4  17        205.80        266.42        58.35 o                         
  -3   4  17         12.40         -9.14        31.13 o                         
  -2   4  17         96.21         85.68        18.86 o                         
  -1   4  17          4.85          4.50        14.05 o                         
   0   4  17          6.06         -6.35        17.49 o                         
   1   4  17          6.64          7.31        16.01 o                         
   2   4  17         15.17          5.59        15.91 o                         
  -4   5  17         24.02         27.72        36.22 o                         
  -3   5  17        358.17        415.08        62.67 o                         
  -2   5  17          6.91         -0.57        33.57 o                         
  -1   5  17          1.19          5.94        15.57 o                         
   0   5  17         42.14         44.43        19.09 o                         
   1   5  17         46.34         39.48        18.69 o                         
  -4   6  17        133.39        154.55        50.46 o                         
  -3   6  17         46.59         22.22        36.19 o                         
  -2   6  17         69.06         50.05        25.96 o                         
  -1   6  17          8.96          7.16        16.06 o                         
   0   6  17         34.39         14.23        16.13 o                         
   1   6  17          4.86          9.79        14.86 o                         
  -3   7  17        112.72        104.31        42.82 o                         
  -2   7  17         10.86         16.13        21.25 o                         
  -1   7  17          8.08          7.94        14.77 o                         
   0   7  17         17.97         16.03        14.00 o                         
  -2   8  17          2.09         10.27        22.93 o                         
  -1   8  17          6.03          9.80        13.20 o                         
  -2  -6  18         23.49         17.29        36.02 o                         
  -1  -6  18          1.44         26.54        24.11 o                         
   0  -6  18         31.61         36.17        26.70 o                         
  -3  -5  18         21.57         58.70        25.79 o                         
  -2  -5  18         18.54          7.43        18.56 o                         
  -1  -5  18         10.19          3.50        20.81 o                         
   0  -5  18         33.32         54.91        25.40 o                         
  -4  -4  18         12.07          3.46        23.73 o                         
  -3  -4  18          7.55          4.28        26.13 o                         
  -2  -4  18          5.75        -13.28        23.47 o                         
  -1  -4  18          4.52         11.89        20.19 o                         
   0  -4  18         58.56         74.56        26.30 o                         
   1  -4  18         55.79         69.97        28.04 o                         
  -4  -3  18         11.73          5.47        31.89 o                         
  -3  -3  18          0.39          1.28        22.98 o                         
  -2  -3  18          9.22          4.54        19.24 o                         
  -1  -3  18         18.84         27.31        17.96 o                         
   0  -3  18          1.67         -1.07        19.37 o                         
   1  -3  18         25.89         28.89        23.71 o                         
  -4  -2  18         32.78         39.61        35.49 o                         
  -3  -2  18          1.70         -1.77        22.18 o                         
  -2  -2  18         44.51         56.41        22.80 o                         
  -1  -2  18          2.26         12.30        19.15 o                         
   0  -2  18          5.69          3.12        22.98 o                         
   1  -2  18          7.88         27.49        23.03 o                         
  -4  -1  18          6.34         10.06        43.83 o                         
  -3  -1  18         20.58         17.16        20.66 o                         
  -2  -1  18         14.86          5.86        17.73 o                         
  -1  -1  18         16.19         11.37        18.40 o                         
   0  -1  18         11.10          3.82        19.58 o                         
   1  -1  18          3.50         12.98        21.67 o                         
  -4   0  18         74.47         50.97        52.31 o                         
  -3   0  18          0.91          5.36        18.70 o                         
  -2   0  18         97.55         78.02        21.96 o                         
  -1   0  18          8.30         10.63        17.60 o                         
   0   0  18          1.51         -3.88        13.85 o                         
   1   0  18         82.34         99.90        22.74 o                         
  -4   1  18          6.33         -5.43        40.36 o                         
  -3   1  18         20.57         13.23        35.58 o                         
  -2   1  18         14.85         21.40        20.17 o                         
  -1   1  18         16.23         36.85        19.38 o                         
   0   1  18         11.08          5.41        20.63 o                         
   1   1  18          3.49         11.41        18.57 o                         
  -4   2  18         32.79         17.87        41.52 o                         
  -3   2  18          1.70         -3.34        25.09 o                         
  -2   2  18         44.40         36.02        21.94 o                         
  -1   2  18          2.28          8.10        16.73 o                         
   0   2  18          5.70          4.66        20.77 o                         
   1   2  18          7.89          6.72        16.75 o                         
  -4   3  18         11.75         41.15        43.29 o                         
  -3   3  18          0.39        -17.53        25.56 o                         
  -2   3  18          9.20          1.24        16.87 o                         
  -1   3  18         18.83         14.22        16.35 o                         
   0   3  18          1.68         -3.11        17.77 o                         
   1   3  18         25.88         29.19        18.36 o                         
  -4   4  18         12.09          8.22        39.02 o                         
  -3   4  18          7.57        -12.93        35.03 o                         
  -2   4  18          5.78         -5.25        16.78 o                         
  -1   4  18          4.50          6.10        16.12 o                         
   0   4  18         58.64         90.39        23.93 o                         
   1   4  18         55.76         68.18        18.93 o                         
  -3   5  18         21.57         18.61        38.72 o                         
  -2   5  18         18.57         18.66        20.45 o                         
  -1   5  18         10.20         -0.35        17.44 o                         
   0   5  18         33.37         33.34        18.76 o                         
  -2   6  18         23.48         22.20        16.43 o                         
  -1   6  18          1.44          8.53        15.65 o                         
   0   6  18         31.60         26.93        16.19 o                         
  -2  -4  19          1.42         -0.70        21.93 o                         
  -1  -4  19          4.86          8.73        21.63 o                         
  -3  -3  19          3.48          1.19        24.09 o                         
  -2  -3  19          3.16          9.43        21.21 o                         
  -1  -3  19          1.06         -5.96        15.91 o                         
   0  -3  19          7.18         15.97        25.21 o                         
  -3  -2  19          5.70          5.24        23.90 o                         
  -2  -2  19          2.09         16.09        21.90 o                         
  -1  -2  19          6.22         22.14        21.61 o                         
   0  -2  19         25.34         15.49        26.28 o                         
  -3  -1  19         26.58         30.81        22.48 o                         
  -2  -1  19          1.92         -2.11        19.78 o                         
  -1  -1  19          2.14         -3.88        20.13 o                         
   0  -1  19          8.76          9.11        31.12 o                         
  -3   0  19          0.19         -3.95        21.64 o                         
  -2   0  19          1.27         -6.63        22.91 o                         
  -1   0  19         17.74          5.56        20.90 o                         
   0   0  19          8.48         11.35        28.93 o                         
  -3   1  19         26.55         18.71        23.17 o                         
  -2   1  19          1.92          9.76        21.37 o                         
  -1   1  19          2.14          9.26        19.35 o                         
   0   1  19          8.73         -9.81        20.59 o                         
  -3   2  19          5.72         25.07        32.17 o                         
  -2   2  19          2.09         10.41        19.12 o                         
  -1   2  19          6.25          1.01        17.56 o                         
   0   2  19         25.35         25.22        21.88 o                         
  -3   3  19          3.47         10.20        28.68 o                         
  -2   3  19          3.18         -3.63        17.61 o                         
  -1   3  19          1.05         -4.99        18.45 o                         
   0   3  19          7.21         -1.51        18.46 o                         
  -2   4  19          1.42         -1.10        20.62 o                         
  -1   4  19          4.90         31.28        20.13 o                         
                                                                                
